# Supplementary material for: Characterization of Genome-Methylome Interactions in 22 Nuclear Pedigrees
Source: PLoS One. 2014 Jul 14;9(7):e99313. doi: 10.1371/journal.pone.0099313 (PMC4096397; doi:10.1371/journal.pone.0099313)
Supplement: Table S1 — All heritable CpG list. (XLSX) [file pone.0099313.s001.xlsx]

## Sheet: TableS1_Apr7_2014.txt
Table S1. All heritable CpG list
Note: Raw p-values were calculated using R. The tests with p-values less than 2.22E-16 (the smallest positive floating-point number for R to calculate p-value) were reported as zero.
Heritable CpG coordinates	Heretability(h2)	Raw p-values	FDR	CpG classification (SNP-CpG or non-SNP CpG)	Mean methylation value_father	Mean methylation value_mother	Mean methylation value_offspring
chr10:123262707	1.93651	<2.22E-16	<1.46E-13	rs2912755	0.0400455	0.00163636	0.0405882
chr10:24247937	1.46776	<2.22E-16	<1.46E-13	rs10764436	0.0849524	0.0460476	0.104167
chr10:3499189	1.53819	<2.22E-16	<1.46E-13	non-SNP CpG	0.927636	0.975364	0.947333
chr10:82409456	1.72087	<2.22E-16	<1.46E-13	rs139803256	0.960818	0.917455	0.928451
chr11:111251248	1.82206	<2.22E-16	<1.46E-13	rs11213866	0.922364	0.902773	0.900157
chr11:114115302	2.19859	<2.22E-16	<1.46E-13	rs61904705	0.96119	0.972857	0.942646
chr1:116695741	1.78305	<2.22E-16	<1.46E-13	non-SNP CpG	0.927091	0.907591	0.907765
chr1:117466242	1.50635	<2.22E-16	<1.46E-13	rs2250337	0.910136	0.902318	0.895392
chr11:32444499	2.25171	<2.22E-16	<1.46E-13	rs74595045	0.929909	0.911455	0.882784
chr1:14088936	1.53172	<2.22E-16	<1.46E-13	non-SNP CpG	0.968818	0.926727	0.940529
chr1:152282683	1.77774	<2.22E-16	<1.46E-13	rs151103850	0.893182	0.893364	0.86654
chr1:152286203	1.11789	<2.22E-16	<1.46E-13	rs139754714	0.8675	0.922227	0.895431
chr1:152680908	1.26705	<2.22E-16	<1.46E-13	rs11205080	0.830818	0.840091	0.824549
chr11:67395634	1.40889	<2.22E-16	<1.46E-13	rs35181012	0.897	0.927955	0.921333
chr1:167687980	1.83888	<2.22E-16	<1.46E-13	rs72697759	0.9885	0.934909	0.932412
chr11:69063509	0.991174	<2.22E-16	<1.46E-13	rs11539762	0.867136	0.891182	0.89964
chr11:69461161	0.863481	<2.22E-16	<1.46E-13	non-SNP CpG	0.974591	0.924818	0.960176
chr12:131516691	2.03896	<2.22E-16	<1.46E-13	rs143146806	0.879667	0.933524	0.889
chr12:22089347	1.66431	<2.22E-16	<1.46E-13	rs4586220	0.0357273	0.0184091	0.050098
chr1:248553713	2.25159	<2.22E-16	<1.46E-13	rs28685578	0.981318	0.956909	0.943843
chr12:52790029	1.16556	<2.22E-16	<1.46E-13	rs149987547	0.908409	0.888318	0.89418
chr12:58000215	1.60839	<2.22E-16	<1.46E-13	rs755289	0.9775	0.926955	0.946216
chr12:97886218	1.68306	<2.22E-16	<1.46E-13	rs76939642	0.835667	0.798	0.769188
chr1:3062208	1.38153	<2.22E-16	<1.46E-13	non-SNP CpG	0.902045	0.953455	0.899529
chr13:106752417	1.14971	<2.22E-16	<1.46E-13	rs16968170	0.828636	0.779227	0.771176
chr13:114578396	1.79412	<2.22E-16	<1.46E-13	rs7334032	0.0569545	0.0197273	0.0560196
chr1:3186141	2.2095	<2.22E-16	<1.46E-13	rs140793355	0.836136	0.952409	0.854314
chr13:45146448	1.95174	<2.22E-16	<1.46E-13	non-SNP CpG	0.938682	0.9375	0.917941
chr13:46413123	1.75796	<2.22E-16	<1.46E-13	rs17067275	0.925619	0.903048	0.876729
chr14:102394558	1.03054	<2.22E-16	<1.46E-13	rs2749905	0.9075	0.841591	0.889196
chr14:105013358	1.57739	<2.22E-16	<1.46E-13	non-SNP CpG	0.960476	0.941095	0.913898
chr1:43636613	1.87504	<2.22E-16	<1.46E-13	rs116330455	0.950091	0.935455	0.939588
chr14:67880038	1.53529	<2.22E-16	<1.46E-13	rs117395222	0.901	0.950045	0.928961
chr14:77889546	1.37181	<2.22E-16	<1.46E-13	rs11846861	0.887409	0.865818	0.818412
chr14:88658493	1.7648	<2.22E-16	<1.46E-13	non-SNP CpG	0.954273	0.942182	0.93398
chr15:29805471	1.76772	<2.22E-16	<1.46E-13	rs117475438	0.956409	0.861455	0.869216
chr16:19630842	1.53977	<2.22E-16	<1.46E-13	rs11640726	0.931318	0.9595	0.922745
chr16:57787362	2.38765	<2.22E-16	<1.46E-13	rs144107393	0.973455	0.993182	0.960392
chr16:57822537	0.993518	<2.22E-16	<1.46E-13	non-SNP CpG	0.933409	0.909682	0.932235
chr16:7310508	0.986567	<2.22E-16	<1.46E-13	rs1010884	0.787045	0.818318	0.807157
chr16:78426877	1.11628	<2.22E-16	<1.46E-13	rs8058511	0.910773	0.930591	0.906098
chr16:81411964	2.16949	<2.22E-16	<1.46E-13	rs1934	0.939909	0.971727	0.919196
chr16:85554518	1.86537	<2.22E-16	<1.46E-13	non-SNP CpG	0.956773	0.972909	0.961765
chr16:90097860	1.86427	<2.22E-16	<1.46E-13	rs884928	0.964	0.942955	0.939784
chr17:35873002	1.32123	<2.22E-16	<1.46E-13	non-SNP CpG	0.940318	0.967364	0.956745
chr17:39470249	1.96049	<2.22E-16	<1.46E-13	rs4890108	0.97675	0.9485	0.95934
chr17:4936898	1.1865	<2.22E-16	<1.46E-13	rs2304445	0.681182	0.823818	0.69784
chr17:72807036	0.916409	<2.22E-16	<1.46E-13	rs117262921	0.9495	0.917364	0.950314
chr17:75205618	1.33371	<2.22E-16	<1.46E-13	rs72878693	0.951364	0.955364	0.944902
chr17:78916178	1.72027	<2.22E-16	<1.46E-13	rs60180082	0.959545	0.940136	0.936098
chr18:13886727	1.0528	<2.22E-16	<1.46E-13	rs16941288	0.952273	0.927818	0.929451
chr18:41901166	2.08126	<2.22E-16	<1.46E-13	rs149287567	0.909318	0.954955	0.919529
chr18:77642881	1.18494	<2.22E-16	<1.46E-13	rs71361468	0.991136	0.955955	0.973706
chr18:77642883	0.94381	<2.22E-16	<1.46E-13	rs143013335	0.931591	0.984182	0.948941
chr18:77663483	1.53418	<2.22E-16	<1.46E-13	non-SNP CpG	0.932	0.974318	0.94866
chr19:18283299	1.17305	<2.22E-16	<1.46E-13	rs57299686	0.857682	0.864273	0.832588
chr19:32594595	1.64245	<2.22E-16	<1.46E-13	rs79291307	0.909227	0.945773	0.912882
chr19:35998495	1.47001	<2.22E-16	<1.46E-13	rs78446490	0.872286	0.907238	0.901792
chr19:3976759	1.53121	<2.22E-16	<1.46E-13	rs74724893	0.935273	0.952045	0.93798
chr19:39880010	1.03953	<2.22E-16	<1.46E-13	rs2074852	0.945227	0.974864	0.95808
chr19:40073427	1.14962	<2.22E-16	<1.46E-13	rs10419558	0.653136	0.7085	0.689745
chr19:42441794	1.11515	<2.22E-16	<1.46E-13	rs35287851	0.405773	0.494	0.498392
chr19:54042711	1.84109	<2.22E-16	<1.46E-13	rs116973339	0.957955	0.933455	0.919529
chr20:61887554	1.27667	<2.22E-16	<1.46E-13	rs910894	0.0341364	0.0739091	0.0631569
chr21:14406790	2.10255	<2.22E-16	<1.46E-13	rs10211928	0.933227	0.946545	0.930857
chr2:1152434	1.56779	<2.22E-16	<1.46E-13	rs4246561	0.0501818	0.0270909	0.0419608
chr2:121998558	2.13403	<2.22E-16	<1.46E-13	rs3768909	0.952682	0.932273	0.932569
chr2:129129781	1.17958	<2.22E-16	<1.46E-13	rs2405979	0.924818	0.894273	0.923922
chr2:1499405	1.84544	<2.22E-16	<1.46E-13	rs6751783	0.936409	0.941409	0.932569
chr2:1897383	1.79492	<2.22E-16	<1.46E-13	rs4853823	0.932182	0.874136	0.892922
chr22:18982180	1.72712	<2.22E-16	<1.46E-13	rs117500510	0.856955	0.863227	0.863804
chr2:219128506	1.1843	<2.22E-16	<1.46E-13	rs2292549	0.076	0.0323684	0.0788947
chr22:26683395	1.03399	<2.22E-16	<1.46E-13	rs17303821	0.882	0.886091	0.874353
chr2:234077803	2.25603	<2.22E-16	<1.46E-13	rs70958388	0.968273	0.954273	0.947196
chr22:39801747	1.20537	<2.22E-16	<1.46E-13	rs17001091	0.806909	0.895818	0.833235
chr2:31751639	1.13369	<2.22E-16	<1.46E-13	non-SNP CpG	0.928714	0.892571	0.928109
chr3:10976255	0.799443	<2.22E-16	<1.46E-13	rs3774074	0.966409	0.913091	0.951961
chr3:12391207	1.13375	<2.22E-16	<1.46E-13	rs6802898	0.868409	0.871318	0.856431
chr3:187440223	1.19557	<2.22E-16	<1.46E-13	rs113181701	0.940227	0.964773	0.958941
chr3:3079856	1.23093	<2.22E-16	<1.46E-13	rs17599195	0.9313	0.93085	0.91325
chr3:61580912	1.41381	<2.22E-16	<1.46E-13	rs4447759	0.0541905	0.0594762	0.0787708
chr3:66004597	1.23997	<2.22E-16	<1.46E-13	rs35469570	0.903727	0.906136	0.88002
chr3:817086	1.7565	<2.22E-16	<1.46E-13	rs112320283	0.901682	0.900591	0.878686
chr4:37604818	1.35436	<2.22E-16	<1.46E-13	non-SNP CpG	0.00571429	0.0451429	0.0182963
chr4:77751962	0.988932	<2.22E-16	<1.46E-13	rs9790694	0.975857	0.904238	0.938792
chr5:172925578	1.4053	<2.22E-16	<1.46E-13	rs2339958	0.878227	0.899591	0.870941
chr5:68710669	2.17736	<2.22E-16	<1.46E-13	rs17236632	0.0168636	0.0202727	0.0329412
chr6:1618123	2.07589	<2.22E-16	<1.46E-13	rs71550080	0.934409	0.932591	0.908902
chr6:166688297	1.26084	<2.22E-16	<1.46E-13	rs75723565	0.928545	0.952318	0.944451
chr6:41715125	1.78694	<2.22E-16	<1.46E-13	rs115960275	0.892136	0.926909	0.873765
chr6:87643818	0.909637	<2.22E-16	<1.46E-13	rs62440821	0.885409	0.931	0.918706
chr7:105706402	1.50423	<2.22E-16	<1.46E-13	rs17152528	0.876045	0.873091	0.840157
chr7:108244973	1.30381	<2.22E-16	<1.46E-13	rs12113215	0.901273	0.909727	0.881569
chr7:142644224	1.90526	<2.22E-16	<1.46E-13	rs8176015	0.929318	0.909909	0.914725
chr7:154677331	1.66214	<2.22E-16	<1.46E-13	rs112460834	0.896591	0.877136	0.872745
chr7:158165838	1.20017	<2.22E-16	<1.46E-13	rs7778791	0.0244545	0.0425	0.0387647
chr7:28569829	0.735356	<2.22E-16	<1.46E-13	rs36007238	0.915409	0.897409	0.921078
chr7:29331785	1.76905	<2.22E-16	<1.46E-13	rs7778996	0.968636	0.954273	0.939529
chr7:37983860	1.48283	<2.22E-16	<1.46E-13	rs7778651	0.956727	0.931773	0.937431
chr8:11225869	1.60448	<2.22E-16	<1.46E-13	non-SNP CpG	0.930818	0.905409	0.92451
chr8:2066911	1.40272	<2.22E-16	<1.46E-13	non-SNP CpG	0.9414	0.97195	0.935909
chr8:3126921	1.17657	<2.22E-16	<1.46E-13	rs13261870	0.665	0.725273	0.659
chr9:130636557	1.09666	<2.22E-16	<1.46E-13	rs41305503	0.961227	0.935091	0.930039
chr9:131841367	2.0822	<2.22E-16	<1.46E-13	rs4837335	0.98	0.960955	0.9438
chr9:137305856	1.63987	<2.22E-16	<1.46E-13	non-SNP CpG	0.930636	0.943727	0.920451
chr9:376785	1.30476	<2.22E-16	<1.46E-13	rs10738969	0.108955	0.103	0.130451
chr10:130610449	1.26378	2.2204e-16	1.4608e-13	rs67282075	0.605318	0.614636	0.569275
chr11:1894039	1.71014	2.2204e-16	1.4608e-13	rs61868780	0.916273	0.891636	0.899647
chr1:242451174	1.06342	2.2204e-16	1.4608e-13	rs149507180	0.809714	0.829476	0.824229
chr15:94544067	1.34947	2.2204e-16	1.4608e-13	rs7164803	0.857591	0.862818	0.825098
chr16:49412607	1.1508	2.2204e-16	1.4608e-13	rs27783	0.710545	0.673864	0.648706
chr17:1027832	1.77026	2.2204e-16	1.4608e-13	rs2258746	0.952818	0.982409	0.956078
chr18:76342532	1.32588	2.2204e-16	1.4608e-13	rs117725189	0.908591	0.887455	0.893725
chr4:185344338	1.1781	2.2204e-16	1.4608e-13	rs62337751	0.865	0.910818	0.862922
chr8:1972371	1.51176	2.2204e-16	1.4608e-13	non-SNP CpG	0.0981364	0.00477273	0.0776667
chr8:1972388	1.51747	2.2204e-16	1.4608e-13	non-SNP CpG	0.0944091	0.00477273	0.0779804
chr8:1972400	1.3833	2.2204e-16	1.4608e-13	non-SNP CpG	0.0985909	0.003	0.0824118
chr9:110048211	1.12671	2.2204e-16	1.4608e-13	rs34745099	0.695682	0.757	0.708588
chr9:138602666	1.68502	2.2204e-16	1.4608e-13	rs534584	0.0481364	0.0383636	0.0778824
chr9:139759647	1.63179	2.2204e-16	1.4608e-13	rs116924614	0.913909	0.908409	0.879333
chr9:21094725	1.16906	2.2204e-16	1.4608e-13	rs75534804	0.860091	0.884455	0.857176
chr12:131091047	1.40016	4.4409e-16	2.8057e-13	rs79519593	0.928955	0.858318	0.864275
chr2:119918675	1.01713	4.4409e-16	2.8057e-13	rs4849762	0.105818	0.189727	0.12851
chr5:67102998	0.725635	4.4409e-16	2.8057e-13	rs114536711	0.947591	0.927364	0.942922
chr8:1972405	1.4948	4.4409e-16	2.8057e-13	non-SNP CpG	0.0995455	0.927364	0.0760784
chr8:52466205	0.959061	4.4409e-16	2.8057e-13	rs4320537	0.771095	0.746619	0.729542
chr10:18448337	1.19884	6.6613e-16	3.899e-13	rs11012839	0.803591	0.823273	0.793627
chr1:115573226	1.02611	6.6613e-16	3.899e-13	rs114054569	0.601455	0.506227	0.513745
chr13:51724624	1.19079	6.6613e-16	3.899e-13	rs7987890	0.885136	0.824045	0.857706
chr20:61881874	1.34186	6.6613e-16	3.899e-13	non-SNP CpG	0.978091	0.935682	0.948673
chr2:3197387	1.03209	6.6613e-16	3.899e-13	rs2368682	0.1045	0.196955	0.124314
chr7:70203664	1.1502	6.6613e-16	3.899e-13	rs6460551	0.792591	0.791318	0.813333
chr7:71092368	1.66474	6.6613e-16	3.899e-13	rs7795733	0.0874091	0.0600455	0.128745
chr8:1972326	1.57186	6.6613e-16	3.899e-13	non-SNP CpG	0.0984286	0.00509524	0.0818723
chr8:3127095	1.12393	6.6613e-16	3.899e-13	rs13264547	0.669591	0.726864	0.70251
chr9:34660864	0.829653	6.6613e-16	3.899e-13	rs11575580	0.884682	0.941591	0.938431
chr20:60853896	1.1601	8.8818e-16	5.0502e-13	rs146111017	0.940091	0.923091	0.937157
chr4:117220515	1.05584	8.8818e-16	5.0502e-13	rs10025558	0.347591	0.187773	0.267902
chr5:10759781	1.16393	8.8818e-16	5.0502e-13	rs267929	0.347591	0.0592273	0.0300196
chr9:93796248	1.67716	8.8818e-16	5.0502e-13	rs116935481	0.727136	0.755591	0.729784
chr1:156841072	1.21544	1.1102e-15	6.268e-13	rs2644613	0.133	0.155545	0.165333
chr18:76474817	1.14958	1.3323e-15	7.4164e-13	rs2941770	0.0507273	0.0247727	0.0488039
chr7:142983698	1.50786	1.3323e-15	7.4164e-13	rs61737885	0.939762	0.983714	0.951152
chr15:102034675	1.10491	1.5543e-15	8.5923e-13	rs62027250	0.344273	0.386818	0.367353
chr12:56030938	1.29808	1.7764e-15	9.6853e-13	rs10876838	0.525636	0.586091	0.494706
chr18:77328941	1.68522	1.7764e-15	9.6853e-13	rs117360245	0.891773	0.877227	0.868569
chr1:172419795	1.04997	1.9984e-15	1.0677e-12	rs116699143	0.738727	0.751909	0.749569
chr1:6113549	1.26837	1.9984e-15	1.0677e-12	rs11587586	0.895857	0.914381	0.917583
chr18:46543730	1.06178	1.9984e-15	1.0677e-12	rs357889	0.297727	0.195455	0.258549
chr22:50596654	1.41936	2.4425e-15	1.2876e-12	rs140564205	0.9005	0.858136	0.866765
chr7:63572692	1.09694	2.4425e-15	1.2876e-12	rs2164111	0.696273	0.542	0.641216
chr11:1716745	1.63728	2.6645e-15	1.3684e-12	rs72850929	0.906318	0.885455	0.893765
chr12:56031272	1.30612	2.6645e-15	1.3684e-12	rs7970885	0.520773	0.578773	0.501471
chr20:20146875	1.22471	2.6645e-15	1.3684e-12	rs6046679	0.00286364	0.104727	0.0657059
chr20:60963819	1.64191	2.6645e-15	1.3684e-12	rs77314867	0.981955	0.897091	0.903216
chr10:13984068	1.15967	2.8866e-15	1.4543e-12	rs1582235	0.235727	0.259182	0.27549
chr19:38625978	1.20419	2.8866e-15	1.4543e-12	rs10460171	0.599136	0.570136	0.588843
chr8:1972426	1.48747	2.8866e-15	1.4543e-12	non-SNP CpG	0.0944091	0.0151364	0.0828627
chr1:9381865	1.00614	3.3307e-15	1.6571e-12	rs9435224	0.936722	0.889889	0.926974
chr22:43814882	0.873614	3.3307e-15	1.6571e-12	rs5751493	0.807318	0.839773	0.876353
chr2:48691211	1.21766	3.5527e-15	1.7457e-12	rs11678825	0.7155	0.832227	0.735569
chr9:135424759	1.03249	3.5527e-15	1.7457e-12	rs56400897	0.845273	0.845455	0.822392
chr1:48701894	1.32061	3.9968e-15	1.9519e-12	rs115162428	0.145727	0.201091	0.219275
chr11:68785541	1.15046	4.6629e-15	2.2496e-12	rs67957737	0.683	0.708955	0.675373
chr22:46403991	1.79566	4.6629e-15	2.2496e-12	non-SNP CpG	0.907682	0.920591	0.916922
chr1:100112618	1.3994	5.107e-15	2.449e-12	rs116202505	0.899045	0.8975	0.90551
chr18:76483486	1.41964	5.3291e-15	2.5251e-12	rs111918203	0.933818	0.923136	0.89958
chr6:100965256	0.780724	5.3291e-15	2.5251e-12	rs240782	0.911545	0.930409	0.899157
chr18:50706381	1.05423	5.5511e-15	2.6147e-12	rs2000696	0.502182	0.342091	0.444196
chr9:99002853	1.27404	5.7732e-15	2.7033e-12	rs8190557	0.889455	0.847045	0.833882
chr1:4758327	1.13623	6.4393e-15	2.9976e-12	rs12121882	0.720545	0.798818	0.745275
chr1:81779703	0.994542	7.1054e-15	3.2695e-12	rs6669537	0.511429	0.427	0.481563
chr19:39370216	0.993506	7.1054e-15	3.2695e-12	rs45496398	0.921636	0.9305	0.912529
chr6:14656031	1.66794	7.9936e-15	3.657e-12	rs857418	0.00222727	0.0368182	0.0349216
chr12:22428906	1.26881	8.2157e-15	3.7371e-12	rs56121046	0.900727	0.937318	0.911196
chr2:119917637	1.0448	8.8818e-15	4.0172e-12	rs1446129	0.183045	0.251909	0.177294
chr22:44225887	1.15512	9.1038e-15	4.0714e-12	rs2285158	0.667455	0.584091	0.628039
chr3:121798576	1.20641	9.1038e-15	4.0714e-12	rs2715261	0.828091	0.771364	0.774941
chr12:124194929	1.25084	9.3259e-15	4.1474e-12	rs2222061	0.6465	0.612909	0.586137
chr2:200848895	1.20924	9.77e-15	4.3207e-12	rs4673627	0.450727	0.466318	0.444784
chr21:47574519	1.79581	1.088e-14	4.7588e-12	non-SNP CpG	0.952318	0.959636	0.94202
chr9:136505127	1.00568	1.088e-14	4.7588e-12	rs1611119	0.903227	0.829773	0.843608
chr1:248845410	1.59321	1.1102e-14	4.8294e-12	rs11485825	0.118167	0.107889	0.151564
chr1:209781319	1.76009	1.1546e-14	4.9683e-12	non-SNP CpG	0.889182	0.9395	0.921
chr18:13885710	0.907874	1.1546e-14	4.9683e-12	rs12456733	0.932955	0.8955	0.909686
chr15:82090053	1.59784	1.2212e-14	5.2267e-12	rs148679594	0.872955	0.894182	0.885294
chr9:27108799	1.33249	1.2879e-14	5.4823e-12	rs630023	0.06865	0.06355	0.098913
chr17:76958759	1.15903	1.4433e-14	6.1113e-12	rs7222639	0.0838636	0.0922727	0.105471
chr15:86911147	1.24527	1.5321e-14	6.419e-12	rs74692744	0.843182	0.761955	0.780333
chr17:3600695	1.52807	1.5321e-14	6.419e-12	rs79221226	0.947182	0.903909	0.91402
chr6:41666064	1.37886	1.5765e-14	6.5705e-12	rs6916515	0.908091	0.804636	0.800882
chr6:30904713	1.01946	1.5987e-14	6.6284e-12	rs116813582	0.830182	0.847455	0.79498
chr11:61958022	0.931666	1.6431e-14	6.7772e-12	rs7932927	0.601591	0.665227	0.688216
chr16:81981108	1.66302	1.6653e-14	6.8334e-12	rs72824944	0.913864	0.964045	0.93002
chr1:158664972	1.18625	1.7097e-14	6.9796e-12	rs112046208	0.753818	0.646318	0.666255
chr13:29132678	1.07792	1.7542e-14	7.1244e-12	rs11620271	0.660727	0.661318	0.625196
chr17:71547505	1.04455	1.8874e-14	7.6265e-12	rs9890368	0.882091	0.786773	0.829824
chr17:71391218	1.12584	1.954e-14	7.8558e-12	rs17782141	0.830364	0.926409	0.84696
chr19:40199485	1.28887	2.1094e-14	8.4381e-12	rs3922304	0.571591	0.626864	0.535294
chr17:46694005	1.33685	2.1316e-14	8.4843e-12	rs34130985	0.866636	0.916727	0.869157
chr7:157110814	1.19066	2.3315e-14	9.2335e-12	rs78386352	0.905818	0.900136	0.893471
chr17:78922106	1.52258	2.4869e-14	9.7521e-12	rs149095681	0.910636	0.918864	0.904216
chr4:2748934	1.43351	2.4869e-14	9.7521e-12	rs114251657	0.949409	0.888909	0.903176
chr17:73748108	1.02942	2.5091e-14	9.7909e-12	rs820391	0.579682	0.422682	0.525059
chr8:12441359	1.00889	2.6201e-14	1.0174e-11	rs76558371	0.866182	0.877227	0.874588
chr5:156622516	1.21284	2.6423e-14	1.0211e-11	rs78231029	0.932667	0.925714	0.915646
chr11:13982059	1.41633	2.6645e-14	1.0247e-11	rs117138499	0.959136	0.893636	0.892804
chr11:100560251	1.23149	2.8422e-14	1.0877e-11	rs61908742	0.787318	0.7435	0.771882
chr9:138591230	1.5882	2.9532e-14	1.1248e-11	rs558113	0.0923636	0.0793636	0.141353
chr19:35624333	1.32549	3.0642e-14	1.1615e-11	rs145684835	0.911864	0.923773	0.920059
chr18:73139742	1.1086	3.0864e-14	1.1644e-11	rs724764	0.698682	0.725091	0.710725
chr12:3617466	1.07904	3.2641e-14	1.2256e-11	rs56347191	0.922455	0.876591	0.892078
chr16:19873106	0.977574	3.3085e-14	1.2365e-11	rs2074427	0.859955	0.842909	0.849608
chr2:7060629	0.792991	3.3973e-14	1.2637e-11	rs771274	0.00380952	0.0762857	0.0262857
chr16:81992906	1.20848	3.5305e-14	1.3072e-11	rs4286103	0.200364	0.178864	0.234549
chr13:26527525	1.22992	3.5971e-14	1.3257e-11	rs1359310	0.910045	0.933318	0.919902
chr7:71552515	1.21412	3.6193e-14	1.3277e-11	rs73124374	0.643909	0.791136	0.688176
chr8:1628833	1.26401	3.6415e-14	1.3297e-11	rs2293976	0.811091	0.7855	0.747235
chr18:28742621	1.27449	3.6637e-14	1.3317e-11	rs116786335	0.931682	0.913773	0.934353
chr8:29192417	1.59213	3.7303e-14	1.3437e-11	rs74690328	0.944091	0.9365	0.914863
chr9:92281432	2.34149	3.7303e-14	1.3437e-11	rs139658326	0.960636	0.966682	0.938686
chr8:1972324	1.50203	3.9302e-14	1.4093e-11	rs116684402	0.0975714	0.00452381	0.0831489
chr17:22051583	1.14096	3.9968e-14	1.4267e-11	rs115719758	0.852619	0.816762	0.787292
chr11:133917469	1.31593	4.0412e-14	1.4361e-11	rs79468019	0.831	0.850409	0.81502
chr6:130436472	1.06687	4.2188e-14	1.4926e-11	rs6914419	0.674909	0.651455	0.617608
chr8:1972300	1.57383	4.3521e-14	1.5329e-11	rs140968775	0.0940952	0.651455	0.0870426
chr15:25988162	1.02948	4.6407e-14	1.6274e-11	rs4559881	0.121409	0.117636	0.131765
chr12:50306494	1.03181	4.6851e-14	1.6358e-11	rs7956617	0.167316	0.0836316	0.118465
chr2:1152501	1.46101	4.996e-14	1.7367e-11	rs62106020	0.866591	0.888182	0.887431
chr1:179836328	1.10984	5.1736e-14	1.7906e-11	rs10494523	0.840682	0.933818	0.86298
chr1:110156211	1.08212	5.2403e-14	1.8055e-11	rs4970768	0.435091	0.582455	0.452569
chr4:11428438	1.01864	5.2625e-14	1.8055e-11	non-SNP CpG	0.635455	0.705591	0.694627
chr8:1972264	1.63774	5.2847e-14	1.8055e-11	non-SNP CpG	0.0831905	0.705591	0.0814255
chr5:34683418	0.998345	5.4623e-14	1.8578e-11	rs1390	0.481	0.421591	0.484961
chr10:73446043	1.10656	5.4845e-14	1.8578e-11	rs1227090	0.4475	0.422818	0.392078
chr10:132943161	0.971204	5.6621e-14	1.9093e-11	rs4751329	0.6495	0.656955	0.692137
chr21:41235621	1.06394	5.6843e-14	1.9093e-11	rs374162	0.096	0.141571	0.116229
chr9:92979220	1.8868	5.8176e-14	1.9458e-11	non-SNP CpG	0.952955	0.960409	0.956588
chr3:10499612	1.12138	5.9286e-14	1.9746e-11	rs611288	0.0984545	0.0663182	0.0926078
chr10:3500313	2.09919	6.1728e-14	2.0474e-11	rs139331371	0.8935	0.916545	0.876882
chr3:75444761	1.27409	6.3283e-14	2.0903e-11	rs147946060	0.837091	0.860682	0.83902
chr6:116782477	1.2726	6.3727e-14	2.0962e-11	rs72949420	0.892727	0.818045	0.821961
chr8:144588923	1.23387	6.4393e-14	2.1094e-11	non-SNP CpG	0.940636	0.954591	0.936176
chr2:220549599	1.49828	6.4837e-14	2.1153e-11	non-SNP CpG	0.883409	0.952136	0.917765
chr10:125984281	1.56998	6.6391e-14	2.1571e-11	rs77390468	0.902818	0.929591	0.900529
chr22:41259463	1.2181	6.9944e-14	2.2633e-11	rs146393563	0.906	0.941333	0.921708
chr5:1552926	1.55406	7.5051e-14	2.4188e-11	rs147692708	0.820727	0.869682	0.851392
chr13:30014373	1.12072	7.6605e-14	2.4561e-11	rs7337496	0.228136	0.0990909	0.142098
chr22:43996349	1.31418	7.6827e-14	2.4561e-11	rs62227018	0.726773	0.756682	0.674922
chr19:33876955	1.1031	7.7272e-14	2.4604e-11	rs11672697	0.594773	0.573182	0.568039
chr14:103592267	1.50737	7.8826e-14	2.4999e-11	non-SNP CpG	0.949227	0.937955	0.934137
chr18:13913494	1.838	7.927e-14	2.504e-11	rs143270801	0.918773	0.915091	0.910098
chr8:1972277	1.72625	8.0158e-14	2.5221e-11	non-SNP CpG	0.0797619	0.915091	0.0835106
chr11:93455255	0.8492	8.7041e-14	2.7279e-11	rs16919253	0.975929	0.937	0.98075
chr5:142922506	1.44391	8.8596e-14	2.7657e-11	rs115154333	0.909476	0.950667	0.925065
chr3:126229118	1.48332	9.1704e-14	2.8516e-11	rs16837538	0.915636	0.872773	0.877275
chr22:51174939	1.49678	9.2815e-14	2.8749e-11	rs73174435	0.932409	0.928727	0.919039
chr11:128763173	1.39866	9.6145e-14	2.9665e-11	rs78124321	0.905273	0.882636	0.867451
chr1:4814750	1.07059	9.8588e-14	3.0301e-11	rs3766969	0.846091	0.908455	0.849804
chr5:17491627	1.08321	9.9032e-14	3.0321e-11	rs61745029	0.936591	0.936955	0.936
chr15:94544090	1.04628	1.1213e-13	3.42e-11	rs74030799	0.8615	0.863591	0.812686
chr18:13413296	1.69087	1.1258e-13	3.4204e-11	rs12963113	0.0202632	0.0518421	0.0369487
chr13:114240987	0.915008	1.1524e-13	3.4749e-11	rs80296361	0.820682	0.874227	0.878
chr5:160187405	1.09918	1.1524e-13	3.4749e-11	rs7725968	0.712409	0.766773	0.760294
chr2:16817048	1.13198	1.1569e-13	3.4751e-11	rs7597205	0.684273	0.644227	0.690275
chr4:83481624	1.1541	1.2634e-13	3.7801e-11	rs4693457	0.902136	0.879318	0.861451
chr1:159772463	0.923104	1.2679e-13	3.7801e-11	rs12036204	0.877364	0.864455	0.879333
chr7:130129560	1.05647	1.299e-13	3.8583e-11	rs62473498	0.791045	0.823909	0.805902
chr10:131706715	1.27199	1.3101e-13	3.8768e-11	rs76987188	0.902636	0.881727	0.86749
chr11:117653350	1.05017	1.3278e-13	3.9148e-11	rs7940750	0.602227	0.426773	0.488745
chr11:113017469	1.14242	1.3745e-13	4.0355e-11	rs10891515	0.88	0.894273	0.875549
chr9:9890962	0.939948	1.3789e-13	4.0355e-11	rs4742634	0.7495	0.734591	0.755078
chr20:42169204	1.04543	1.3856e-13	4.0401e-11	rs3746526	0.665273	0.402	0.564235
chr19:54675402	1.10545	1.4166e-13	4.1157e-11	non-SNP CpG	0.942273	0.955864	0.924255
chr10:132933632	1.0233	1.5032e-13	4.3514e-11	rs10765040	0.600773	0.628	0.59484
chr3:66469490	1.00805	1.5121e-13	4.3613e-11	non-SNP CpG	0.9243	0.9668	0.926932
chr3:155386015	1.41992	1.6165e-13	4.6454e-11	rs151088889	0.876773	0.879318	0.869235
chr11:129866653	0.848403	1.6609e-13	4.7559e-11	rs7124927	0.953909	0.868273	0.920549
chr3:69987326	1.3699	1.7519e-13	4.9986e-11	rs113394882	0.918	0.936273	0.928
chr9:100356741	1.18253	1.763e-13	5.0123e-11	rs2773358	0.853318	0.793636	0.778157
chr7:70885993	0.933187	1.863e-13	5.2588e-11	rs61737661	0.931818	0.919091	0.92702
chr11:130903061	1.20046	1.9207e-13	5.4026e-11	rs875982	0.424227	0.394136	0.438843
chr6:32975807	1.79831	1.9873e-13	5.5703e-11	rs144692141	0.923455	0.941682	0.927863
chr5:34687910	0.990376	2.065e-13	5.7678e-11	rs2279604	0.486	0.311545	0.402804
chr2:240971821	0.83487	2.1916e-13	6.0999e-11	rs13025477	0.858227	0.849727	0.872157
chr18:24436768	1.46847	2.2071e-13	6.1218e-11	rs145415377	0.936632	0.938	0.926974
chr8:1972298	1.57461	2.3026e-13	6.3645e-11	non-SNP CpG	0.0891429	0.00714286	0.0831702
chr11:63883215	1.14773	2.3603e-13	6.5015e-11	rs56207008	0.81	0.710955	0.785353
chr2:100403721	1.32378	2.387e-13	6.5522e-11	rs116576181	0.884864	0.899727	0.892549
chr16:54000907	1.03929	2.4047e-13	6.5783e-11	rs1111483	0.533364	0.435273	0.508353
chr7:127257307	1.31429	2.5113e-13	6.8463e-11	rs712702	0.0453333	0.0237619	0.0316875
chr16:57017661	0.854651	2.5246e-13	6.8591e-11	rs1801706	0.679136	0.842136	0.746745
chr2:187713412	1.04323	2.5646e-13	6.944e-11	rs3114951	0.346864	0.345136	0.356922
chr11:2178616	1.0849	2.5846e-13	6.9744e-11	rs3842773	0.578591	0.697455	0.625863
chr1:223718650	1.06454	2.6268e-13	7.0643e-11	rs61823553	0.466045	0.46	0.430373
chr2:240067821	0.889733	2.6468e-13	7.0941e-11	rs3791487	0.0862727	0.124818	0.0902353
chr12:5850661	1.00146	2.6978e-13	7.2067e-11	rs34940965	0.928762	0.880524	0.906542
chr14:23511777	1.31957	2.7356e-13	7.2831e-11	non-SNP CpG	0.946182	0.950682	0.937235
chr6:53013009	1.44362	2.76e-13	7.3236e-11	rs139893422	0.922909	0.964864	0.938941
chr11:131609704	1.11752	2.7711e-13	7.3286e-11	rs11222761	0.621909	0.777545	0.710059
chr10:102867521	0.985261	2.8422e-13	7.4917e-11	rs72842048	0.792455	0.828273	0.851157
chr6:144354302	1.01918	2.9377e-13	7.7178e-11	rs17616841	0.849182	0.869364	0.864686
chr17:73506038	2.40348	3.022e-13	7.899e-11	non-SNP CpG	0.979812	0.965688	0.940267
chr2:44271533	1.34476	3.0265e-13	7.899e-11	non-SNP CpG	0.0914091	0.0832727	0.10592
chr1:2485734	1.54117	3.1886e-13	8.2948e-11	rs142352960	0.828045	0.809364	0.812294
chr9:131708417	1.47779	3.2352e-13	8.3887e-11	non-SNP CpG	0.9887	0.93615	0.943778
chr11:71367862	1.03116	3.3284e-13	8.6025e-11	non-SNP CpG	0.656091	0.658864	0.638922
chr5:7743128	1.22617	3.4683e-13	8.9351e-11	rs75271545	0.631136	0.562364	0.628961
chr10:81708013	1.51602	3.4928e-13	8.969e-11	rs723192	0.7262	0.7125	0.720067
chr1:47487584	1.02563	3.5261e-13	9.0254e-11	rs1021827	0.542682	0.530545	0.547353
chr6:131323675	0.993774	3.5594e-13	9.0814e-11	rs34899420	0.506952	0.531667	0.490125
chr22:43741137	1.2945	3.8725e-13	9.8487e-11	rs117769645	0.901364	0.893182	0.87751
chr2:240030283	0.964344	3.9568e-13	1.0031e-10	rs3791405	0.4505	0.436136	0.505216
chr16:27238034	0.964561	3.9901e-13	1.0084e-10	rs34940876	0.551455	0.629818	0.593471
chr5:7748131	1.05842	4.0568e-13	1.0219e-10	rs10078378	0.541045	0.512955	0.590706
chr8:74007003	1.28312	4.2566e-13	1.0689e-10	rs67787421	0.599619	0.741524	0.650319
chr8:3011389	1.14419	4.2877e-13	1.0733e-10	rs6987824	0.703909	0.672591	0.638961
chr7:157718140	1.26197	4.3521e-13	1.086e-10	rs7779164	0.476364	0.317455	0.441902
chr20:56137184	1.40474	4.6141e-13	1.1478e-10	rs6070157	0.811909	0.762227	0.751118
chr5:168190231	1.08672	4.7451e-13	1.1767e-10	rs17553426	0.2705	0.323	0.32149
chr1:81878937	1.05037	4.805e-13	1.1879e-10	rs7522521	0.76375	0.84465	0.832556
chr10:1582417	1.58074	4.9827e-13	1.228e-10	rs76987136	0.786682	0.830091	0.79249
chr19:40269472	1.141	5.1426e-13	1.2635e-10	rs12463156	0.608364	0.548773	0.588078
chr7:43910653	0.995469	5.2269e-13	1.2803e-10	rs2528400	0.622818	0.461364	0.53546
chr17:5031945	1.14343	5.4845e-13	1.3392e-10	rs2071456	0.913227	0.966227	0.927608
chr6:105849023	1.56557	5.6466e-13	1.3746e-10	rs9486077	0.834733	0.8988	0.836774
chr8:17397822	0.988214	5.8131e-13	1.4108e-10	rs2705017	0.190636	0.268955	0.236275
chr5:145252574	0.92973	6.0418e-13	1.4619e-10	rs10037373	0.517545	0.47	0.489627
chr10:115326796	1.43324	6.235e-13	1.504e-10	rs11575664	0.882909	0.874909	0.865804
chr10:126683801	1.03695	6.4482e-13	1.5508e-10	rs11245454	0.646636	0.692	0.653549
chr9:906308	1.11301	6.5792e-13	1.5775e-10	rs1885778	0.0948182	0.186318	0.164569
chr18:77292474	1.02638	6.6125e-13	1.5807e-10	non-SNP CpG	0.432864	0.367773	0.440275
chr6:168857542	1.65836	6.8923e-13	1.6427e-10	non-SNP CpG	0.886045	0.881455	0.865529
chr1:201615519	0.990391	7.0011e-13	1.6636e-10	rs659470	0.313381	0.339571	0.308542
chr7:87564766	1.68704	7.3852e-13	1.7497e-10	rs73200358	0.919682	0.919955	0.894294
chr2:44271479	1.36637	7.4873e-13	1.7686e-10	non-SNP CpG	0.0989091	0.0968636	0.10992
chr22:26720194	1.29459	7.9248e-13	1.8664e-10	rs12169255	0.814091	0.815273	0.829627
chr7:157110719	1.2022	7.9647e-13	1.8703e-10	rs10253147	0.600227	0.562409	0.535196
chr19:55489348	0.859063	8.038e-13	1.8819e-10	rs775900	0.757818	0.621455	0.715275
chr6:167753787	1.46869	8.1202e-13	1.8956e-10	rs148797490	0.973409	0.921864	0.935608
chr10:128597307	1.0285	8.6153e-13	1.9923e-10	rs11245223	0.476318	0.448682	0.429588
chr16:31375234	1.18558	8.6287e-13	1.9923e-10	rs11574640	0.927273	0.937455	0.900294
chr10:27229927	1.09545	8.6353e-13	1.9923e-10	rs4749206	0.554682	0.400364	0.522235
chr1:38516381	1.38998	8.6509e-13	1.9923e-10	rs75320540	0.918	0.896095	0.889813
chr15:25337657	1.34962	8.6597e-13	1.9923e-10	rs79295766	0.861636	0.813318	0.776314
chr19:58791159	1.07621	8.7685e-13	2.0116e-10	non-SNP CpG	0.244818	0.227227	0.261667
chr2:31602146	1.33312	9.0505e-13	2.0669e-10	rs45520334	0.898318	0.94	0.914392
chr7:71417518	1.14799	9.0616e-13	2.0669e-10	rs10243500	0.288409	0.392227	0.346392
chr22:45713558	1.23861	9.0972e-13	2.0691e-10	rs9615106	0.816727	0.904091	0.81549
chr7:150325175	1.02157	9.2326e-13	2.0939e-10	rs145423565	0.811182	0.769273	0.76202
chr9:127092486	1.26252	9.559e-13	2.1618e-10	non-SNP CpG	0.921636	0.9405	0.89451
chr1:231002496	0.977	9.9898e-13	2.2528e-10	rs61826310	0.808045	0.881273	0.808804
chr11:120403333	1.18815	1.0074e-12	2.2654e-10	rs3897568	0.760136	0.728318	0.735255
chr6:7554608	1.30336	1.0194e-12	2.2801e-10	rs2744374	0.798182	0.747227	0.768392
chr7:39782077	1.33552	1.0201e-12	2.2801e-10	non-SNP CpG	0.802818	0.78	0.75749
chr9:682944	1.3033	1.0238e-12	2.2801e-10	rs16922510	0.851955	0.893955	0.854529
chr2:44271481	1.3334	1.0254e-12	2.2801e-10	rs76452508	0.107909	0.103545	0.11186
chr4:21847269	1.21163	1.0294e-12	2.2816e-10	rs10938860	0.143818	0.124182	0.140941
chr6:168789885	1.03914	1.0318e-12	2.2816e-10	rs1004692	0.902182	0.849227	0.881745
chr5:7684682	1.09609	1.0409e-12	2.2857e-10	rs1428531	0.617091	0.540455	0.627961
chr3:49940078	1.3345	1.0416e-12	2.2857e-10	rs2230593	0.901818	0.883727	0.876804
chr19:58791188	1.04114	1.0423e-12	2.2857e-10	non-SNP CpG	0.226773	0.215	0.257392
chr16:81858248	1.05975	1.06e-12	2.3182e-10	rs72832034	0.923955	0.820273	0.863706
chr14:58047905	1.45091	1.1089e-12	2.4184e-10	rs117786916	0.843364	0.892545	0.845353
chr8:3216285	1.30652	1.132e-12	2.4506e-10	rs9774400	0.808409	0.637091	0.705882
chr16:24265629	1.09029	1.1324e-12	2.4506e-10	rs3760104	0.509273	0.562682	0.532725
chr7:143088897	1.09234	1.1329e-12	2.4506e-10	rs62472724	0.709182	0.806091	0.719137
chr18:66183163	0.933682	1.1378e-12	2.4545e-10	rs12954836	0.624909	0.868955	0.736118
chr15:99479271	1.05141	1.2241e-12	2.6337e-10	rs1521479	0.373955	0.3925	0.423745
chr1:60689150	1.12625	1.2483e-12	2.6785e-10	rs12751719	0.826571	0.793048	0.795292
chr2:36049974	0.914105	1.2537e-12	2.6827e-10	rs7586691	0.415591	0.440455	0.444647
chr2:44271649	1.34552	1.336e-12	2.8513e-10	non-SNP CpG	0.0893182	0.0880909	0.102
chr8:142240768	0.933312	1.3585e-12	2.8914e-10	rs11782278	0.903273	0.845545	0.894725
chr6:31022274	1.11076	1.3676e-12	2.903e-10	rs115188872	0.80445	0.6474	0.727
chr12:5389324	1.01497	1.3753e-12	2.9118e-10	rs4255607	0.828286	0.839952	0.818857
chr6:152125995	1.20955	1.4175e-12	2.9931e-10	rs147201872	0.945955	0.950409	0.946176
chr2:23841938	1.07375	1.4315e-12	3.0132e-10	rs11125143	0.680136	0.742318	0.708216
chr21:31277339	1.04803	1.4382e-12	3.0132e-10	rs455343	0.744409	0.820909	0.752745
chr13:41019832	1.01631	1.4384e-12	3.0132e-10	rs4943782	0.693773	0.722636	0.703098
chr10:129703589	1.4567	1.4773e-12	3.0865e-10	rs12412264	0.792091	0.731	0.742843
chr14:88661228	1.19465	1.4866e-12	3.0979e-10	rs17124243	0.852545	0.8345	0.856235
chr13:113708697	0.958625	1.511e-12	3.1405e-10	rs7319791	0.437773	0.678136	0.602725
chr17:74455069	1.28332	1.5188e-12	3.1485e-10	rs12951513	0.784095	0.681905	0.704187
chr7:71420915	1.48092	1.589e-12	3.2814e-10	rs79577971	0.952952	0.897762	0.906062
chr7:22158626	1.20986	1.5912e-12	3.2814e-10	rs17146268	0.929409	0.944864	0.941647
chr11:2729937	0.676519	1.6431e-12	3.3798e-10	rs7103496	0.883773	0.935636	0.919725
chr8:143375000	1.20421	1.6509e-12	3.3871e-10	rs9644552	0.806864	0.816864	0.799922
chr8:91807447	1.13438	1.6656e-12	3.4084e-10	rs7822476	0.692263	0.640474	0.645524
chr11:19080438	1.46746	1.6755e-12	3.42e-10	rs61885336	0.785182	0.825955	0.763059
chr13:75269568	1.06562	1.684e-12	3.4278e-10	rs9565115	0.281286	0.283286	0.299854
chr12:116387485	1.13386	1.688e-12	3.4278e-10	rs7955609	0.779727	0.713864	0.728922
chr11:5347449	1.04409	1.7153e-12	3.4744e-10	rs2723382	0.170864	0.287727	0.213314
chr9:122401676	1.27912	1.7304e-12	3.489e-10	rs139601731	0.935591	0.940682	0.928588
chr3:193081747	1.00741	1.7313e-12	3.489e-10	rs4234630	0.0132727	0.0523182	0.0380392
chr19:7004442	1.12206	1.7399e-12	3.4976e-10	rs148698537	0.3254	0.4002	0.410273
chr7:154685805	1.29073	1.7462e-12	3.5013e-10	rs1047064	0.525136	0.598909	0.503667
chr1:3615427	1.06074	1.7506e-12	3.5014e-10	rs11580811	0.541364	0.536182	0.53584
chr21:38145633	1.31967	1.7704e-12	3.532e-10	rs117928494	0.904	0.911773	0.876745
chr10:71640731	1.09542	1.7784e-12	3.5391e-10	rs999706	0.699409	0.749955	0.67049
chr17:41836623	1.12389	1.7881e-12	3.5497e-10	rs851054	0.263773	0.334864	0.354196
chr11:2607004	1.32157	1.9027e-12	3.7677e-10	rs77721575	0.945211	0.950737	0.929651
chr8:2015306	1.04094	1.9091e-12	3.7711e-10	rs4875921	0.614524	0.471476	0.515083
chr10:1591800	1.02735	1.9322e-12	3.8073e-10	rs10903477	0.481591	0.392136	0.4145
chr10:95346427	1.03211	1.9587e-12	3.8498e-10	rs12241416	0.702409	0.725955	0.687431
chr1:68629066	1.03553	1.9755e-12	3.8734e-10	rs2772308	0.807773	0.731545	0.772784
chr2:12248400	1.12678	2.053e-12	4.0155e-10	rs13426105	0.751136	0.653	0.702627
chr12:106135941	0.981793	2.0777e-12	4.0537e-10	rs3741636	0.341316	0.348316	0.272386
chr8:113750533	1.04701	2.109e-12	4.0971e-10	rs7001722	0.546136	0.461545	0.494176
chr7:150668720	1.14308	2.1116e-12	4.0971e-10	rs3807373	0.537737	0.569474	0.540317
chr18:34853640	1.0814	2.1203e-12	4.0971e-10	rs9948912	0.515591	0.585727	0.484824
chr13:112615617	0.890004	2.1205e-12	4.0971e-10	rs9577404	0.7065	0.705773	0.735529
chr12:133384066	1.00104	2.186e-12	4.2135e-10	rs10870515	0.628045	0.723409	0.652902
chr10:12554191	1.02596	2.2664e-12	4.3579e-10	rs2815652	0.387455	0.401818	0.420176
chr17:39659912	0.942819	2.2897e-12	4.3921e-10	rs9891361	0.0740909	0.0464091	0.0447843
chr7:33098438	1.01903	2.305e-12	4.4108e-10	rs10951372	0.122727	0.221909	0.199059
chr7:154672716	1.41601	2.319e-12	4.427e-10	rs3817519	0.500318	0.482545	0.464647
chr3:139972133	0.927485	2.3423e-12	4.4594e-10	rs73870715	0.941955	0.915545	0.917176
chr1:201477817	1.59355	2.3472e-12	4.4594e-10	rs78288540	0.875909	0.860455	0.837804
chr1:204633857	1.13546	2.3803e-12	4.5115e-10	rs1610399	0.225818	0.252636	0.220922
chr19:18180264	1.03493	2.4314e-12	4.5973e-10	rs2305741	0.752	0.765545	0.758451
chr14:25102160	0.924752	2.4902e-12	4.6761e-10	rs8192917	0.190727	0.185273	0.170255
chr22:45111048	0.874159	2.4907e-12	4.6761e-10	rs916402	0.178773	0.177773	0.139765
chr9:112886805	1.03146	2.5648e-12	4.804e-10	rs72754994	0.835591	0.677409	0.776235
chr2:79253375	0.85343	2.6072e-12	4.872e-10	rs425846	0.592773	0.685273	0.667176
chr17:904983	1.42163	2.6263e-12	4.8962e-10	rs9737	0.919545	0.933682	0.933569
chr17:71555046	1.06429	2.6861e-12	4.9958e-10	rs73996384	0.884409	0.826	0.825314
chr9:135431207	1.43522	2.7058e-12	5.0209e-10	rs80019025	0.870591	0.860318	0.850824
chr4:186731313	0.779374	2.7172e-12	5.0302e-10	rs4861681	0.885909	0.878409	0.926529
chr7:158181858	1.46574	2.7516e-12	5.0821e-10	rs11984034	0.899864	0.942682	0.891451
chr7:150558515	1.08623	2.83e-12	5.2147e-10	rs4725969	0.757409	0.590409	0.676627
chr6:13289322	1.02647	2.9081e-12	5.3463e-10	rs9473901	0.373	0.315455	0.352235
chr6:118490768	1.09652	2.9148e-12	5.3463e-10	rs7761235	0.751409	0.761636	0.779569
chr13:38231017	0.975519	2.9703e-12	5.4356e-10	rs7331553	0.578818	0.615182	0.631745
chr15:25957872	1.11202	2.9952e-12	5.4685e-10	rs7169774	0.864905	0.76081	0.786604
chr2:71835395	0.986378	3.0127e-12	5.4879e-10	rs934063	0.551	0.380125	0.566838
chr10:126690383	1.01743	3.0249e-12	5.4907e-10	rs7923776	0.486591	0.382864	0.390588
chr22:43881448	1.08899	3.028e-12	5.4907e-10	rs114472624	0.314091	0.490182	0.338902
chr8:32245521	1.28726	3.1946e-12	5.7795e-10	rs4577917	0.485136	0.551818	0.438725
chr20:43039039	1.265	3.221e-12	5.8141e-10	rs1885088	0.451909	0.551182	0.493314
chr1:66587376	1.20849	3.2423e-12	5.8394e-10	rs12745871	0.643409	0.6425	0.632098
chr9:90388511	1.39429	3.2856e-12	5.904e-10	rs138191329	0.94819	0.887333	0.915438
chr6:12719541	0.905702	3.2996e-12	5.9128e-10	rs9472422	0.713364	0.626909	0.668098
chr2:25141433	1.07912	3.3054e-12	5.9128e-10	rs61732745	0.838136	0.756136	0.795471
chr2:226161875	1.14897	3.3917e-12	6.0537e-10	rs74641300	0.9501	0.9128	0.924956
chr15:26013299	1.29687	3.4324e-12	6.1125e-10	rs41490246	0.879955	0.849227	0.845039
chr7:2669544	1.11146	3.5247e-12	6.263e-10	rs58388153	0.356727	0.399909	0.332157
chr4:169991401	0.825528	3.608e-12	6.3967e-10	rs6818479	0.937545	0.865409	0.909549
chr10:129349649	1.85924	3.6335e-12	6.4276e-10	rs10830123	0.777227	0.758864	0.711745
chr19:58791186	1.19267	3.6757e-12	6.4879e-10	non-SNP CpG	0.134364	0.129636	0.158706
chr12:92823109	0.976501	3.7217e-12	6.5545e-10	rs7303412	0.568095	0.428286	0.445867
chr11:1974541	1.24098	3.7739e-12	6.6317e-10	rs217206	0.576682	0.547455	0.540725
chr17:76162911	1.14	3.7867e-12	6.6397e-10	rs78180043	0.768955	0.826909	0.824941
chr7:150326819	0.95138	3.8218e-12	6.6864e-10	rs17542143	0.738727	0.714864	0.700294
chr3:187653475	1.18993	3.8634e-12	6.7443e-10	rs532505	0.444909	0.677455	0.573725
chr1:54840006	1.0306	3.8827e-12	6.7632e-10	rs12062930	0.602636	0.527545	0.606745
chr1:192285538	1.14044	3.9095e-12	6.7951e-10	rs10494672	0.568409	0.456227	0.513882
chr17:55187669	1.18091	4.0157e-12	6.9644e-10	rs3094445	0.815409	0.872773	0.823569
chr6:168706342	1.43611	4.0787e-12	7.0583e-10	rs113122392	0.825909	0.798909	0.805863
chr1:65855953	0.934631	4.1687e-12	7.1983e-10	rs28429763	0.41181	0.471571	0.513896
chr9:135673206	1.45779	4.3854e-12	7.5561e-10	rs106906	0.825429	0.805667	0.781312
chr10:126683857	1.124	4.3987e-12	7.5627e-10	rs11245455	0.669591	0.731	0.66816
chr14:101328739	0.895766	4.4924e-12	7.6944e-10	rs11629195	0.475045	0.593318	0.601549
chr17:75373187	1.20153	4.4946e-12	7.6944e-10	rs35825162	0.471091	0.377409	0.469216
chr7:154172153	0.967048	4.5344e-12	7.7458e-10	rs3750042	0.592045	0.649136	0.554314
chr3:187892220	1.16872	4.6134e-12	7.864e-10	rs35262984	0.781455	0.7535	0.740843
chr21:43530575	1.14325	4.6312e-12	7.8774e-10	rs139066417	0.727864	0.560318	0.618412
chr2:128400432	0.829579	4.6474e-12	7.8881e-10	rs74628990	0.835545	0.935318	0.854725
chr17:3551310	1.3103	4.6638e-12	7.8991e-10	rs12936393	0.5135	0.566955	0.529529
chr3:148215120	0.965374	4.6876e-12	7.9225e-10	rs12630130	0.471318	0.414182	0.479098
chr2:228006557	0.854605	4.8506e-12	8.1756e-10	rs72971832	0.860476	0.859667	0.889271
chr22:21811991	1.00169	4.8579e-12	8.1756e-10	rs5997982	0.933136	0.908227	0.928451
chr6:471639	1.07517	4.9918e-12	8.3832e-10	rs9378846	0.281591	0.0451364	0.212216
chr5:53811960	1.13979	5.0875e-12	8.526e-10	rs74933556	0.7289	0.56035	0.635256
chr2:136873083	1.35056	5.1226e-12	8.5667e-10	rs2228014	0.887773	0.884773	0.876078
chr12:13939533	1.13974	5.2174e-12	8.707e-10	rs73053669	0.654955	0.614909	0.614941
chr3:46253650	0.8682	5.2705e-12	8.7772e-10	rs79893749	0.834273	0.951727	0.888608
chr22:49119925	1.12525	5.2967e-12	8.8024e-10	rs6010491	0.506682	0.499409	0.53714
chr10:26596215	0.939007	5.3553e-12	8.8813e-10	rs876847	0.857571	0.901762	0.868854
chr8:25238187	0.982384	5.3686e-12	8.8849e-10	rs17053527	0.927364	0.823864	0.876608
chr14:77219106	2.58362	5.504e-12	9.0901e-10	rs1465333	0.034	0.0658636	0.110275
chr19:1166615	0.959696	5.5616e-12	9.1661e-10	rs12460579	0.797364	0.828864	0.808255
chr11:85435730	1.03651	5.8151e-12	9.5314e-10	rs550404	0.321048	0.279524	0.361687
chr6:151612901	0.931676	5.8151e-12	9.5314e-10	rs9371209	0.84519	0.896048	0.891771
chr10:85985331	1.12065	5.8191e-12	9.5314e-10	rs7898778	0.657409	0.755909	0.679549
chr6:43029287	1.54923	5.8797e-12	9.6109e-10	rs11558979	0.931	0.943182	0.927745
chr1:204633970	0.986019	6.2279e-12	1.0159e-09	non-SNP CpG	0.568045	0.610409	0.568941
chr2:139036688	1.09557	6.3092e-12	1.0271e-09	rs6757587	0.212409	0.221864	0.235078
chr3:3082135	1.40362	6.4468e-12	1.0473e-09	rs235145	0.877095	0.845095	0.823667
chr11:117088572	1.81082	6.4715e-12	1.0492e-09	rs142334475	0.937167	0.967167	0.926385
chr14:65005317	1.41539	6.491e-12	1.0502e-09	rs45511097	0.937136	0.925455	0.907961
chr11:120569884	0.938612	6.5206e-12	1.0529e-09	rs138736959	0.722136	0.748455	0.817863
chr10:129648211	1.18464	6.5494e-12	1.0554e-09	rs11018339	0.813864	0.900727	0.844412
chr1:241703323	0.916664	6.5818e-12	1.0571e-09	rs78310422	0.873318	0.947227	0.917137
chr7:25604756	1.06112	6.5974e-12	1.0571e-09	rs141907141	0.9521	0.8891	0.936364
chr11:8189363	0.843778	6.5998e-12	1.0571e-09	rs11825474	0.898286	0.923143	0.913083
chr9:35860954	1.32708	6.6949e-12	1.0702e-09	non-SNP CpG	0.869273	0.881318	0.88451
chr10:95356132	0.904699	6.9336e-12	1.1061e-09	rs35431690	0.814545	0.775909	0.784039
chr4:9389853	1.19742	7.0872e-12	1.1283e-09	rs6449206	0.613364	0.701364	0.595314
chr22:37394293	0.878144	7.1216e-12	1.1316e-09	rs1573672	0.761682	0.803364	0.805549
chr17:32612893	1.20776	7.1427e-12	1.1326e-09	rs1129844	0.637364	0.705182	0.671647
chr15:33953619	1.19557	7.3854e-12	1.1688e-09	rs72713249	0.656682	0.690545	0.681843
chr17:59281034	1.14284	7.5575e-12	1.1937e-09	rs145260099	0.116864	0.271227	0.227686
chr1:111824255	0.950176	7.6816e-12	1.2109e-09	rs6537691	0.691636	0.617545	0.673333
chr8:1449559	1.48104	7.8941e-12	1.2419e-09	rs61732784	0.903636	0.901364	0.863667
chr4:124874365	1.1786	8.0449e-12	1.2631e-09	rs4833959	0.0975238	0.12281	0.1395
chr6:152156727	0.989407	8.1133e-12	1.2714e-09	rs827422	0.373636	0.458818	0.396686
chr10:45406764	1.21762	8.2541e-12	1.2909e-09	non-SNP CpG	0.697818	0.778409	0.732706
chr7:107973733	1.59928	8.2787e-12	1.2922e-09	rs7808724	0.844591	0.828045	0.808667
chr3:126019929	1.44477	8.3358e-12	1.2986e-09	rs6767688	0.944864	0.933182	0.915686
chr15:34358578	1.29512	8.4273e-12	1.3102e-09	rs138452537	0.887773	0.911727	0.899412
chr7:141616505	1.11377	8.4619e-12	1.3131e-09	rs745162	0.401545	0.489273	0.440333
chr6:40348003	1.18645	8.4954e-12	1.3145e-09	rs13220092	0.288864	0.156	0.23149
chr5:72470654	0.986695	8.5041e-12	1.3145e-09	rs1104891	0.510273	0.474636	0.521
chr1:230513127	1.14008	8.5749e-12	1.3229e-09	rs828463	0.265864	0.245409	0.294294
chr20:56264236	1.19384	8.6056e-12	1.325e-09	rs3829691	0.777286	0.778381	0.752208
chr1:19054978	1.014	8.765e-12	1.347e-09	rs2236808	0.429	0.489455	0.475824
chr22:49599134	0.947529	8.8043e-12	1.3504e-09	rs2858591	0.11625	0.11965	0.0912444
chr19:7004497	1.14294	8.8403e-12	1.3533e-09	non-SNP CpG	0.31215	0.40735	0.393326
chr16:20983101	1.24362	8.8689e-12	1.3551e-09	rs12920797	0.562045	0.596	0.562176
chr2:1189073	1.23491	9.0088e-12	1.3738e-09	rs62107163	0.924524	0.913095	0.92176
chr16:17319930	1.25776	9.2095e-12	1.4017e-09	rs7193856	0.83381	0.865	0.824511
chr6:33238249	1.30499	9.3117e-12	1.4146e-09	rs114286831	0.971182	0.918818	0.941431
chr6:33737436	0.988789	9.3305e-12	1.4148e-09	rs747692	0.729619	0.853048	0.783604
chr22:44482391	1.17453	9.3825e-12	1.4199e-09	rs5764510	0.228136	0.0572727	0.16449
chr9:119490454	1.37736	9.4469e-12	1.427e-09	rs10817929	0.740545	0.8195	0.78751
chr12:131580472	1.04792	9.5421e-12	1.4386e-09	rs1725823	0.719182	0.826545	0.790431
chr12:67091549	1.15938	9.6807e-12	1.4568e-09	rs11176385	0.80085	0.77945	0.788457
chr9:137970302	0.835907	9.8126e-12	1.4738e-09	rs546682	0.682227	0.534909	0.594725
chr18:24446525	1.07272	9.867e-12	1.4792e-09	rs2075575	0.680227	0.590227	0.61649
chr4:165953916	1.09163	9.9261e-12	1.4853e-09	rs72697987	0.784045	0.775682	0.797824
chr21:41285537	1.15144	9.9925e-12	1.4902e-09	rs117170000	0.752273	0.7695	0.787588
chr16:24326212	1.09518	1.0011e-11	1.4902e-09	rs7190303	0.635591	0.681455	0.653176
chr21:43789772	1.03325	1.0025e-11	1.4902e-09	rs424694	0.391682	0.601773	0.428176
chr6:41298893	1.0251	1.0034e-11	1.4902e-09	rs1407788	0.474182	0.345227	0.37998
chr10:49906091	1.48639	1.0148e-11	1.5043e-09	rs12245739	0.906455	0.946773	0.886275
chr20:44352619	0.988116	1.0219e-11	1.5075e-09	rs6017667	0.568727	0.562727	0.546706
chr22:37479627	0.959111	1.0222e-11	1.5075e-09	rs2246092	0.463727	0.299455	0.391471
chr4:166854965	1.19012	1.0226e-11	1.5075e-09	non-SNP CpG	0.198182	0.215273	0.234824
chr17:42337091	1.16332	1.0292e-11	1.5145e-09	rs2857082	0.767136	0.661682	0.711824
chr15:88563315	0.884897	1.0367e-11	1.5227e-09	rs117597134	0.932909	0.872227	0.912216
chr11:3178448	0.974962	1.0504e-11	1.54e-09	rs4758472	0.423455	0.410136	0.457686
chr17:76640691	0.87926	1.0729e-11	1.57e-09	rs9894631	0.352263	0.383474	0.309568
chr6:31924879	0.901108	1.0752e-11	1.5704e-09	rs114461214	0.888318	0.885545	0.907824
chr12:5066440	0.995743	1.0834e-11	1.5795e-09	rs79760117	0.658227	0.704364	0.686725
chr8:3014927	1.16338	1.0917e-11	1.5872e-09	rs17079497	0.784524	0.72719	0.697833
chr12:131576445	1.28244	1.0927e-11	1.5872e-09	rs1976930	0.812524	0.885667	0.806917
chr1:192285415	1.09003	1.0995e-11	1.5943e-09	rs7532216	0.527955	0.448182	0.48651
chr12:31745382	1.848	1.116e-11	1.6123e-09	non-SNP CpG	0.977714	0.942524	0.937875
chr16:15872747	1.0422	1.116e-11	1.6123e-09	rs11644832	0.716773	0.648455	0.64951
chr10:17420608	1.0375	1.1203e-11	1.6151e-09	rs1444524	0.684227	0.657364	0.664118
chr7:29184742	1.04216	1.1229e-11	1.6151e-09	rs245872	0.296095	0.414857	0.375604
chr12:129893946	1.3372	1.126e-11	1.6151e-09	rs12810714	0.905636	0.743273	0.798431
chr6:229191	1.07245	1.1267e-11	1.6151e-09	rs12210260	0.674364	0.663045	0.665157
chr17:44002595	1.14404	1.1281e-11	1.6151e-09	rs113650101	0.875227	0.787864	0.784059
chr1:201079704	1.56699	1.149e-11	1.6421e-09	non-SNP CpG	0.9225	0.973955	0.941471
chr10:30335354	1.15572	1.1525e-11	1.6431e-09	rs2487929	0.1395	0.0494091	0.11402
chr10:28378392	0.853231	1.1539e-11	1.6431e-09	rs11006852	0.816045	0.819455	0.811255
chr1:111854119	1.31679	1.1567e-11	1.6433e-09	rs12127313	0.879409	0.816409	0.835804
chr9:139878317	0.84591	1.1581e-11	1.6433e-09	rs7029565	0.168143	0.152238	0.149938
chr8:2797172	1.19793	1.1765e-11	1.6665e-09	rs665045	0.221143	0.251476	0.257208
chr7:143825597	1.08344	1.2135e-11	1.7158e-09	rs4282488	0.48045	0.58185	0.590222
chr18:50906030	1.0272	1.2175e-11	1.7184e-09	rs11876941	0.274227	0.386136	0.350706
chr6:168478868	1.11852	1.2442e-11	1.753e-09	rs4708632	0.108955	0.139227	0.163627
chr9:125314108	1.06024	1.252e-11	1.7609e-09	rs2416872	0.748	0.777409	0.771706
chr18:77082184	0.98801	1.2691e-11	1.7806e-09	rs4799034	0.525955	0.463	0.507608
chr4:71589423	1.04692	1.2705e-11	1.7806e-09	rs72654397	0.824571	0.729429	0.811187
chr1:209822979	0.901808	1.3002e-11	1.819e-09	rs2298929	0.137727	0.109955	0.113784
chr3:60917241	1.02439	1.3071e-11	1.8231e-09	non-SNP CpG	0.937955	0.976864	0.951941
chr7:156745470	1.18795	1.3077e-11	1.8231e-09	rs11761259	0.839091	0.744636	0.767961
chr10:95346385	1.41179	1.318e-11	1.8342e-09	rs11187534	0.797682	0.754591	0.774686
chr9:2195420	1.04877	1.3232e-11	1.8382e-09	rs10965167	0.526818	0.366273	0.382392
chr1:24454688	1.06617	1.3525e-11	1.8757e-09	rs16829204	0.752864	0.721682	0.726588
chr8:145642002	0.937741	1.365e-11	1.8897e-09	rs2280838	0.392273	0.512045	0.381333
chr3:143570298	1.74915	1.3994e-11	1.934e-09	non-SNP CpG	0.934333	0.97	0.943043
chr11:3178454	0.997661	1.4288e-11	1.9712e-09	non-SNP CpG	0.554682	0.569	0.607627
chr7:50687568	1.17282	1.4346e-11	1.9758e-09	rs12537913	0.634864	0.737682	0.656961
chr12:94562687	1.18001	1.4487e-11	1.9918e-09	rs2291323	0.873045	0.903273	0.875353
chr4:9389729	1.16344	1.4661e-11	2.0122e-09	non-SNP CpG	0.687909	0.724318	0.674255
chr19:18180193	1.10055	1.4692e-11	2.013e-09	rs2305739	0.763591	0.7745	0.768216
chr7:158819210	1.38222	1.4744e-11	2.0166e-09	rs78154645	0.825136	0.801045	0.816314
chr2:102487125	1.26682	1.4944e-11	2.0401e-09	rs79904278	0.934227	0.977909	0.953647
chr7:2755044	0.948534	1.4967e-11	2.0401e-09	non-SNP CpG	0.445318	0.420455	0.417941
chr17:74944933	1.03112	1.5146e-11	2.061e-09	rs3803745	0.600227	0.798136	0.710451
chr10:112590581	1.11839	1.5399e-11	2.0919e-09	rs4918601	0.567818	0.597727	0.586686
chr19:18883782	1.099	1.5651e-11	2.1225e-09	rs2240013	0.553727	0.535364	0.508667
chr20:61150212	1.2168	1.5781e-11	2.1365e-09	non-SNP CpG	0.963091	0.924682	0.947353
chr17:74036468	1.10699	1.6002e-11	2.1626e-09	rs2305346	0.72619	0.699762	0.721313
chr1:154786048	1.0857	1.605e-11	2.1655e-09	rs74115884	0.751	0.813864	0.796843
chr7:141943261	1.19853	1.6203e-11	2.1824e-09	rs4329193	0.689545	0.663682	0.63249
chr12:133143488	1.45475	1.6273e-11	2.1881e-09	rs117935352	0.974273	0.915864	0.918333
chr7:147729803	1.00411	1.6615e-11	2.2304e-09	rs2189882	0.666364	0.665636	0.692882
chr11:2832905	1.32477	1.6675e-11	2.2347e-09	rs2237888	0.887773	0.821	0.832353
chr5:112374562	1.32481	1.6809e-11	2.2488e-09	rs6594659	0.151833	0.0756667	0.149211
chr15:26054925	1.04788	1.6995e-11	2.2699e-09	rs143476926	0.448045	0.322955	0.45251
chr4:110723140	1.18365	1.7152e-11	2.2871e-09	rs113612355	0.905238	0.906524	0.879104
chr12:127546360	1.08367	1.7585e-11	2.3409e-09	rs2270387	0.620364	0.3905	0.47902
chr7:97686049	1.38626	1.7682e-11	2.3499e-09	rs12536913	0.860818	0.876364	0.847706
chr11:120079883	1.22643	1.7742e-11	2.3539e-09	rs477863	0.0832727	0.0665455	0.0880196
chr21:41418194	0.982172	1.8119e-11	2.3999e-09	rs2837385	0.49435	0.53225	0.470674
chr8:1787039	1.35544	1.818e-11	2.4005e-09	rs36113300	0.686182	0.625455	0.613804
chr3:192338032	1.04053	1.8225e-11	2.4005e-09	rs62293021	0.846727	0.862045	0.86654
chr14:21156836	0.983683	1.8242e-11	2.4005e-09	rs117684010	0.719857	0.684048	0.692936
chr7:97912241	1.19226	1.8244e-11	2.4005e-09	rs6947340	0.417818	0.329	0.378157
chr5:980739	1.22942	1.8541e-11	2.4355e-09	rs137875708	0.908545	0.9325	0.916412
chr10:36000670	1.02015	1.8741e-11	2.4578e-09	rs654221	0.582045	0.510091	0.508686
chr7:105766161	1.16126	1.9003e-11	2.488e-09	rs6966151	0.741364	0.730682	0.695431
chr6:29857569	1.14171	1.9199e-11	2.5096e-09	rs114672399	0.862636	0.9035	0.863784
chr22:49027661	1.17998	1.9462e-11	2.5397e-09	rs6010503	0.561227	0.607864	0.54249
chr17:10558713	1.226	1.9754e-11	2.5736e-09	rs116974746	0.931318	0.95	0.926667
chr4:9389806	1.08205	2.0198e-11	2.6272e-09	non-SNP CpG	0.679048	0.699857	0.647312
chr8:1440389	0.963439	2.0577e-11	2.6721e-09	rs17063979	0.840455	0.824909	0.835333
chr7:50694383	0.982511	2.0781e-11	2.6942e-09	rs1468451	0.748409	0.653636	0.737647
chr2:30070043	1.03183	2.1025e-11	2.7214e-09	rs4461225	0.512136	0.51	0.576725
chr19:5076777	0.977304	2.1324e-11	2.7544e-09	rs2613776	0.564909	0.548091	0.563
chr6:144001078	1.17161	2.1349e-11	2.7544e-09	rs7760733	0.8293	0.61945	0.748279
chr10:44062946	1.35222	2.1523e-11	2.7723e-09	rs113589873	0.923682	0.887636	0.892882
chr1:146548684	1.13876	2.1711e-11	2.7879e-09	non-SNP CpG	0.752909	0.714636	0.681
chr16:73225277	0.867689	2.1714e-11	2.7879e-09	rs8055077	0.669	0.682682	0.695824
chr7:55412055	0.848476	2.1757e-11	2.789e-09	rs10279035	0.247636	0.309045	0.25402
chr6:144268651	1.33121	2.1862e-11	2.797e-09	rs2076682	0.847818	0.910455	0.845549
chr12:29542739	1.87667	2.189e-11	2.797e-09	rs12319953	0.938636	0.983136	0.935412
chr7:150546255	1.10964	2.268e-11	2.8933e-09	rs78521275	0.767318	0.778545	0.755941
chr15:99677578	0.887348	2.2865e-11	2.9122e-09	rs118118840	0.925136	0.901136	0.933353
chr8:104312691	1.19493	2.3039e-11	2.9297e-09	rs3116466	0.7675	0.907818	0.808941
chr2:30982882	1.11458	2.314e-11	2.9378e-09	rs13399585	0.802864	0.827091	0.825451
chr18:5239938	1.01246	2.3278e-11	2.9506e-09	rs16947934	0.829545	0.763364	0.797627
chr16:85934168	1.02673	2.3397e-11	2.961e-09	rs305084	0.0768636	0.135091	0.0950588
chr20:46366369	0.932375	2.3565e-11	2.9776e-09	rs77469556	0.802773	0.870091	0.855765
chr15:26054895	1.06836	2.3745e-11	2.9955e-09	rs8041836	0.453136	0.321091	0.460529
chr16:56272290	1.08488	2.3788e-11	2.9955e-09	rs4784647	0.363364	0.290409	0.368373
chr19:15623901	0.963391	2.382e-11	2.9955e-09	rs4809195	0.170571	0.0772857	0.131354
chr20:22749583	1.18533	2.3975e-11	3.0102e-09	rs2424470	0.145714	0.220952	0.251653
chr18:12288747	0.870675	2.409e-11	3.0199e-09	rs12961753	0.213455	0.213227	0.224118
chr8:139672257	1.0805	2.4291e-11	3.0403e-09	rs3935702	0.143318	0.215773	0.190275
chr12:32945495	1.02439	2.4523e-11	3.0571e-09	rs7956824	0.188909	0.353636	0.258039
chr1:167082219	0.785627	2.4534e-11	3.0571e-09	rs36040922	0.855045	0.8855	0.898706
chr6:170198940	1.34333	2.454e-11	3.0571e-09	rs6939896	0.772909	0.792955	0.775412
chr7:151510264	1.01739	2.4981e-11	3.1071e-09	rs4595037	0.5428	0.65695	0.606244
chr4:100380288	0.939921	2.5045e-11	3.1102e-09	rs1561841	0.384682	0.445818	0.361157
chr1:247401644	1.36289	2.5139e-11	3.117e-09	rs2793289	0.061	0.160727	0.165275
chr7:55412178	0.890005	2.5712e-11	3.1832e-09	rs6953509	0.233455	0.303864	0.249431
chr19:55481397	0.97746	2.6333e-11	3.2513e-09	rs269912	0.785909	0.764864	0.766529
chr9:125316350	1.10321	2.6344e-11	3.2513e-09	rs139561323	0.460524	0.391571	0.383292
chr9:104359260	1.12713	2.6392e-11	3.2522e-09	rs6479056	0.329636	0.282909	0.318569
chr18:50706246	0.851949	2.6968e-11	3.318e-09	rs10775504	0.531409	0.344864	0.43022
chr3:60938974	1.05373	2.7142e-11	3.3343e-09	rs41384746	0.838818	0.790455	0.80449
chr2:223916080	1.45499	2.747e-11	3.3693e-09	rs7602495	0.0776364	0.0946818	0.122745
chr10:45406290	0.999552	2.7619e-11	3.3825e-09	rs2281840	0.220333	0.296286	0.297333
chr1:169528580	1.13012	2.789e-11	3.4103e-09	rs9332567	0.766381	0.788095	0.744313
chr14:59198137	1.27187	2.794e-11	3.4112e-09	rs10134791	0.115682	0.223273	0.23151
chr8:143645621	0.914904	2.8115e-11	3.4274e-09	rs5002396	0.338591	0.434682	0.43549
chr7:20866567	0.818597	2.8177e-11	3.4296e-09	rs73089323	0.749048	0.739857	0.768667
chr11:5277236	1.02896	2.8422e-11	3.4543e-09	rs2855122	0.437682	0.366727	0.453765
chr15:100940060	1.40549	2.864e-11	3.4709e-09	rs2440460	0.0035	0.0407273	0.0346667
chr6:155766361	0.975228	2.8646e-11	3.4709e-09	rs6919626	0.296864	0.344773	0.370784
chr15:93116471	0.95309	2.9312e-11	3.5462e-09	rs285702	0.261182	0.280727	0.230059
chr20:48188078	0.833008	2.9736e-11	3.592e-09	rs693649	0.694476	0.782952	0.789979
chr18:77292472	1.09407	3.0122e-11	3.633e-09	rs56073209	0.327636	0.238045	0.264725
chr14:95038263	1.16467	3.0203e-11	3.6374e-09	rs34722856	0.826182	0.773591	0.806255
chr17:1418564	1.05845	3.0395e-11	3.6549e-09	rs79951144	0.927909	0.818318	0.857294
chr12:129144803	1.26111	3.0769e-11	3.6943e-09	rs12822734	0.539045	0.569864	0.548922
chr2:29081585	1.3266	3.1117e-11	3.7262e-09	non-SNP CpG	0.928	0.959045	0.922608
chr3:79581249	1.04066	3.1128e-11	3.7262e-09	rs4279056	0.466727	0.453318	0.469
chr7:141943900	1.33559	3.1317e-11	3.7431e-09	rs4382388	0.738727	0.679364	0.662686
chr6:155585278	0.892653	3.1364e-11	3.7432e-09	rs2985700	0.485045	0.532455	0.51149
chr4:7361324	1.24945	3.1456e-11	3.7485e-09	rs78570025	0.906364	0.891	0.862196
chr5:56594993	0.766901	3.1589e-11	3.7587e-09	non-SNP CpG	0.076	0.0498095	0.0426667
chr9:115985498	0.957317	3.1648e-11	3.7602e-09	rs4560868	0.704273	0.644409	0.579824
chr17:28549980	1.74103	3.173e-11	3.7643e-09	rs2020940	0.950545	0.972545	0.932608
chr18:74693395	1.35794	3.1822e-11	3.7696e-09	rs139440192	0.773545	0.907273	0.789745
chr13:30014616	1.17998	3.1873e-11	3.7701e-09	rs7338026	0.171727	0.0809545	0.122294
chr18:50547528	0.88507	3.2031e-11	3.7831e-09	rs7504773	0.186909	0.301364	0.20349
chr10:70985649	1.08247	3.2563e-11	3.8355e-09	rs4746826	0.342	0.234636	0.334529
chr3:42950181	1.13467	3.2589e-11	3.8355e-09	rs7617715	0.622762	0.634905	0.643104
chr15:31529087	1.10464	3.2619e-11	3.8355e-09	rs4779847	0.489682	0.473364	0.454137
chr1:20304785	1.47842	3.3016e-11	3.8764e-09	rs2236772	0.8865	0.946545	0.886647
chr7:50834929	0.674321	3.3257e-11	3.899e-09	rs2074723	0.9675	0.905136	0.958922
chr7:97924226	1.02312	3.331e-11	3.8995e-09	rs62479858	0.727682	0.872273	0.779157
chr11:114115288	1.0963	3.3467e-11	3.9121e-09	rs141058487	0.928905	0.939381	0.925687
chr5:56594971	0.743658	3.4103e-11	3.9806e-09	non-SNP CpG	0.0854286	0.0540476	0.0502083
chr17:75207384	1.09315	3.4469e-11	4.0174e-09	rs150428508	0.923143	0.944238	0.933667
chr17:11183321	1.06535	3.5298e-11	4.108e-09	rs9892058	0.129136	0.0972727	0.110176
chr5:180580226	1.19975	3.5396e-11	4.1134e-09	rs2259637	0.935727	0.963727	0.952098
chr10:15126323	0.926391	3.5966e-11	4.1735e-09	rs6602806	0.550409	0.6405	0.619255
chr9:131153959	1.09684	3.6487e-11	4.2202e-09	rs10124503	0.9425	0.941545	0.936059
chr10:13516469	1.11883	3.6507e-11	4.2202e-09	rs12573227	0.878409	0.881545	0.883686
chr2:38489715	0.896161	3.6545e-11	4.2202e-09	rs35161572	0.86925	0.92325	0.899978
chr19:49253389	1.13608	3.66e-11	4.2202e-09	rs4015	0.705545	0.687545	0.70902
chr6:151004289	0.805124	3.6633e-11	4.2202e-09	rs6900518	0.668182	0.556818	0.614941
chr3:53795804	0.983794	3.7161e-11	4.2748e-09	rs116163097	0.461545	0.584273	0.556745
chr2:208994296	0.922742	3.7335e-11	4.2886e-09	non-SNP CpG	0.9832	0.92985	0.954071
chr20:7921591	1.26718	3.8447e-11	4.41e-09	rs6133516	0.773409	0.668318	0.721725
chr6:97283783	1.05668	3.862e-11	4.4235e-09	rs6568629	0.79235	0.7609	0.778667
chr14:77651189	1.12576	3.9469e-11	4.5142e-09	rs888068	0.370682	0.304136	0.411843
chr2:98991793	0.98755	3.9835e-11	4.5495e-09	rs3769753	0.819182	0.726591	0.746216
chr16:89037130	0.90014	4.0273e-11	4.5929e-09	rs12446491	0.7425	0.754182	0.728176
chr20:42157237	1.01383	4.1945e-11	4.7768e-09	rs2071972	0.757091	0.669227	0.708961
chr20:53423021	1.10287	4.2061e-11	4.7832e-09	rs459465	0.620591	0.623591	0.681882
chr4:37457389	1.22067	4.2222e-11	4.7946e-09	rs115633286	0.921682	0.939364	0.932882
chr1:43234421	1.0514	4.2373e-11	4.8049e-09	rs2760073	0.0345	0.0749545	0.059098
chr15:26042791	1.05454	4.2587e-11	4.8224e-09	rs8023463	0.380091	0.489364	0.433882
chr17:74578895	0.935514	4.2713e-11	4.8297e-09	rs10775368	0.285429	0.185095	0.289187
chr6:40928740	1.03368	4.3366e-11	4.8967e-09	rs12175529	0.818227	0.839273	0.816392
chr7:94896105	1.25239	4.3519e-11	4.9069e-09	rs854521	0.38419	0.402905	0.478375
chr13:46706788	1.26483	4.4102e-11	4.9656e-09	rs9534335	0.228	0.0475455	0.16949
chr4:100782177	1.17403	4.4541e-11	5.0079e-09	rs112199398	0.918773	0.937	0.92149
chr10:129838666	1.38805	4.5053e-11	5.0583e-09	rs79158397	0.830773	0.788409	0.799451
chr6:52774462	1.22813	4.5164e-11	5.0637e-09	rs41273860	0.936455	0.946273	0.917294
chr7:55617903	1.08739	4.5317e-11	5.0737e-09	rs117830970	0.823545	0.916909	0.853745
chr15:29805480	1.04322	4.5763e-11	5.1165e-09	rs73369439	0.905	0.776682	0.82249
chr13:114498033	0.93515	4.5953e-11	5.1305e-09	rs9577895	0.351	0.341773	0.331412
chr12:70327121	1.08472	4.6032e-11	5.1321e-09	rs789566	0.625364	0.662364	0.63202
chr11:7818190	1.14195	4.6993e-11	5.2319e-09	rs73406607	0.631818	0.649636	0.575078
chr9:132864696	0.862744	4.7157e-11	5.2429e-09	rs28427215	0.652682	0.618409	0.657196
chr1:223529092	0.696062	4.8147e-11	5.3455e-09	rs35727959	0.798818	0.854545	0.849529
chr3:61116009	1.12898	4.8342e-11	5.3596e-09	rs1821942	0.214364	0.268455	0.288647
chr13:44885744	0.990698	4.8523e-11	5.3723e-09	rs1175225	0.2165	0.222909	0.226854
chr1:168251622	0.856356	4.8699e-11	5.3842e-09	rs2205695	0.372045	0.383455	0.365863
chr5:178201317	1.70016	4.8958e-11	5.4054e-09	rs7731967	0.888227	0.862636	0.875569
chr17:73987652	1.13625	4.938e-11	5.4443e-09	rs10852767	0.795091	0.875818	0.837706
chr6:36241610	1.00803	5.1725e-11	5.6951e-09	rs12201879	0.718227	0.651273	0.615667
chr19:34246132	1.11333	5.1925e-11	5.7091e-09	rs71351741	0.756318	0.766727	0.760922
chr1:207992545	1.02964	5.2402e-11	5.7537e-09	rs12123251	0.712727	0.598227	0.575275
chr14:101438491	1.21734	5.3041e-11	5.8099e-09	rs73350964	0.890136	0.845136	0.871588
chr21:40275917	1.06376	5.306e-11	5.8099e-09	rs2410064	0.649773	0.693818	0.715627
chr11:2837723	1.09507	5.3596e-11	5.8605e-09	rs233447	0.740455	0.751773	0.746451
chr6:24250237	1.68791	5.3742e-11	5.8685e-09	rs72830843	0.857238	0.804905	0.814229
chr4:182068856	0.887265	5.3869e-11	5.8742e-09	rs10024395	0.5625	0.477227	0.588824
chr3:10876817	1.48351	5.4449e-11	5.9294e-09	rs755332	0.757727	0.738364	0.73282
chr21:36437281	0.852543	5.5435e-11	6.0285e-09	rs926203	0.352182	0.341864	0.321941
chr1:120466107	1.42097	5.5968e-11	6.0781e-09	rs2793830	0.801227	0.838591	0.745471
chr11:70271926	1.11492	5.6185e-11	6.0934e-09	rs3781650	0.674455	0.730864	0.680941
chr1:3324011	1.09602	5.6463e-11	6.1152e-09	rs55726144	0.838682	0.833045	0.855137
chr22:32554996	1.22711	5.6864e-11	6.1503e-09	rs78036098	0.83285	0.96915	0.901773
chr12:131582152	1.05106	5.7069e-11	6.164e-09	rs10744492	0.190273	0.0768636	0.13498
chr1:146548669	1.14162	5.7287e-11	6.1792e-09	non-SNP CpG	0.691591	0.705818	0.656588
chr2:16234134	1.05873	5.7787e-11	6.2247e-09	rs62118703	0.235409	0.203455	0.25544
chr11:4566711	1.21578	5.7961e-11	6.2351e-09	rs145962402	0.432864	0.533864	0.422824
chr8:140826414	1.2522	5.8155e-11	6.2475e-09	rs79555458	0.932955	0.933045	0.922255
chr21:42694869	1.00976	5.8961e-11	6.3219e-09	rs2838012	0.841727	0.837045	0.846451
chr4:173238144	1.13377	5.9081e-11	6.3219e-09	rs13141969	0.831091	0.793773	0.774863
chr4:15938392	1.2826	5.9086e-11	6.3219e-09	rs139457815	0.764818	0.747	0.771569
chr7:50687531	1.06955	5.9596e-11	6.3679e-09	rs55990920	0.837727	0.674	0.786392
chr1:24128467	1.19321	6.0811e-11	6.489e-09	rs11714	0.0576364	0.0931364	0.0687843
chr22:51134993	1.01693	6.1447e-11	6.5481e-09	rs8138603	0.880364	0.798455	0.872765
chr11:73054772	1.09393	6.1879e-11	6.5834e-09	rs114866328	0.848591	0.840818	0.83952
chr8:139620078	1.31382	6.1944e-11	6.5834e-09	rs59376288	0.826409	0.860636	0.84502
chr8:8749976	0.879609	6.3028e-11	6.6897e-09	non-SNP CpG	0.536818	0.572682	0.570843
chr1:13946585	0.940288	6.3944e-11	6.7779e-09	rs6703700	0.627773	0.605273	0.59551
chr6:156980006	1.13816	6.4623e-11	6.8407e-09	rs6914901	0.784273	0.812909	0.821294
chr16:89294183	1.01468	6.4774e-11	6.8476e-09	rs4785627	0.112045	0.0573182	0.0820784
chr10:26876804	1.0242	6.5076e-11	6.8704e-09	rs16927137	0.870727	0.697182	0.761549
chr1:146548672	1.18225	6.555e-11	6.9113e-09	non-SNP CpG	0.726045	0.699091	0.650902
chr17:36590833	1.31917	6.6352e-11	6.9822e-09	rs118038157	0.888381	0.933381	0.909292
chr1:158723765	1.15889	6.6398e-11	6.9822e-09	rs143582055	0.932091	0.977682	0.948804
chr1:11205058	1.29771	6.7374e-11	7.0755e-09	rs1057079	0.188318	0.184045	0.293039
chr8:120427648	1.0235	6.8102e-11	7.1426e-09	rs1381335	0.694455	0.718318	0.709118
chr10:70985645	1.0439	6.9402e-11	7.2693e-09	rs4746825	0.345864	0.231545	0.332961
chr21:43872172	0.783179	6.9603e-11	7.2808e-09	rs117895378	0.868955	0.919955	0.89949
chr2:102613652	1.2449	7.1465e-11	7.4649e-09	rs28595151	0.846545	0.820273	0.794412
chr11:83324405	0.898154	7.155e-11	7.4649e-09	rs12278831	0.654238	0.683429	0.728022
chr7:37295500	0.914986	7.2319e-11	7.5289e-09	rs2717964	0.715	0.765591	0.746412
chr14:76564562	1.28396	7.2353e-11	7.5289e-09	rs71431118	0.866227	0.850318	0.849157
chr3:68541195	0.870842	7.2476e-11	7.5318e-09	rs17243078	0.809412	0.855471	0.798568
chr9:346207	1.17174	7.4591e-11	7.7415e-09	rs66808225	0.843364	0.787318	0.784431
chr19:17190389	1.0744	7.4885e-11	7.7599e-09	rs76636196	0.892364	0.930091	0.898824
chr1:205819492	1.02932	7.4963e-11	7.7599e-09	non-SNP CpG	0.512409	0.641545	0.510059
chr22:46455026	1.21862	7.6083e-11	7.8656e-09	rs56013609	0.9315	0.931591	0.912882
chr10:46955072	1.29025	7.7931e-11	8.0462e-09	rs3127770	0.459	0.363818	0.382314
chr12:679103	1.27274	7.8348e-11	8.0788e-09	non-SNP CpG	0.00281818	0.0445455	0.0280784
chr22:49077113	0.938536	7.9061e-11	8.1381e-09	rs7511071	0.738	0.770545	0.740078
chr1:205819571	1.0023	7.9229e-11	8.1381e-09	non-SNP CpG	0.497864	0.613136	0.493882
chr9:125314024	1.14467	7.923e-11	8.1381e-09	rs3983868	0.749	0.811318	0.771824
chr21:41259602	0.954601	8.2345e-11	8.4472e-09	rs2837268	0.768864	0.799	0.776431
chr1:248512748	1.00517	8.2727e-11	8.4754e-09	rs28377739	0.463773	0.393273	0.402686
chr15:92708303	1.06772	8.4394e-11	8.6351e-09	rs7496880	0.399286	0.264952	0.340813
chr7:50815054	1.06019	8.4968e-11	8.6827e-09	rs17152120	0.87205	0.77755	0.863841
chr3:79584043	1.03941	8.5338e-11	8.7093e-09	rs6787042	0.449273	0.446636	0.448745
chr1:34285715	1.05795	8.5985e-11	8.7641e-09	rs10914784	0.474682	0.496318	0.497843
chr10:17049738	0.883805	8.7099e-11	8.8663e-09	rs4748342	0.636	0.734682	0.706588
chr10:27701920	2.1748	8.8561e-11	8.9966e-09	rs11015752	0.977143	0.953333	0.950735
chr1:104112922	1.5323	8.8606e-11	8.9966e-09	non-SNP CpG	0.942905	0.964571	0.935468
chr2:51114316	1.30585	8.9571e-11	9.0831e-09	rs10490171	0.711318	0.690545	0.676412
chr13:101701747	1.29113	8.9891e-11	9.1039e-09	rs143217269	0.557818	0.581045	0.536765
chr6:108884735	1.28526	9.0466e-11	9.1505e-09	rs9372188	0.950136	0.929091	0.920627
chr20:57809712	0.989369	9.0681e-11	9.1607e-09	rs380147	0.454095	0.485952	0.462396
chr12:679054	1.19786	9.1422e-11	9.2237e-09	non-SNP CpG	0.0166818	0.0486818	0.0338824
chr15:31820974	1.87725	9.201e-11	9.2714e-09	non-SNP CpG	0.890909	0.862318	0.868333
chr1:205819600	1.04372	9.2204e-11	9.2791e-09	non-SNP CpG	0.536682	0.636409	0.537314
chr16:23197302	0.955713	9.2924e-11	9.3306e-09	rs13306657	0.698909	0.786273	0.763882
chr7:2654530	1.75929	9.295e-11	9.3306e-09	rs117200114	0.881182	0.901864	0.873765
chr15:38361564	1.30419	9.3101e-11	9.334e-09	rs146364094	0.0478636	0.0692727	0.0971569
chr3:3103322	0.927853	9.3583e-11	9.3657e-09	rs163583	0.447381	0.474524	0.482917
chr4:54459109	1.15339	9.3652e-11	9.3657e-09	non-SNP CpG	0.176045	0.191909	0.153118
chr9:103202523	0.797633	9.4544e-11	9.443e-09	rs73655547	0.790636	0.637545	0.784196
chr20:25434139	1.26401	9.4861e-11	9.4628e-09	rs17857107	0.910182	0.8395	0.859863
chr2:240245917	0.992238	9.5905e-11	9.5549e-09	rs10182074	0.489818	0.446682	0.522
chr16:88573382	1.819	9.621e-11	9.5733e-09	rs79081332	0.868235	0.947471	0.862625
chr1:18475522	1.0148	9.6882e-11	9.6282e-09	rs2027530	0.608864	0.546773	0.566353
chr19:54042713	1.02729	9.7493e-11	9.6769e-09	rs8106947	0.704864	0.790091	0.703392
chr12:52909895	1.20015	9.8812e-11	9.7955e-09	rs12228533	0.784955	0.846364	0.817706
chr18:5236925	1.15985	9.9896e-11	9.8907e-09	rs10972	0.578318	0.524136	0.593745
chr5:31798797	1.04392	1.0039e-10	9.9188e-09	rs17416143	0.643318	0.687591	0.656549
chr10:134175577	0.95257	1.0054e-10	9.9188e-09	rs10870295	0.771182	0.850136	0.818412
chr3:10368101	1.00986	1.0055e-10	9.9188e-09	rs41147	0.557	0.480364	0.519275
chr5:169531897	0.948859	1.0128e-10	9.9754e-09	rs62384688	0.6665	0.586727	0.60462
chr7:50690245	1.78707	1.0138e-10	9.9754e-09	non-SNP CpG	0.962045	0.952091	0.933082
chr12:9406401	1.01308	1.0161e-10	9.9858e-09	rs2059760	0.269682	0.301136	0.261078
chr2:29790544	0.973565	1.0223e-10	1.0024e-08	rs79924381	0.715238	0.744143	0.723125
chr2:156698940	0.877445	1.0225e-10	1.0024e-08	non-SNP CpG	0.864947	0.882368	0.873049
chr9:137223331	1.49169	1.0659e-10	1.0437e-08	non-SNP CpG	0.828045	0.916727	0.897941
chr4:164570671	1.17841	1.0736e-10	1.0499e-08	rs13105536	0.608571	0.696143	0.626542
chr1:241326425	0.969155	1.0888e-10	1.0635e-08	rs6665888	0.555682	0.582818	0.600784
chr20:46418154	1.10508	1.0948e-10	1.0673e-08	rs145300237	0.898409	0.838545	0.903157
chr11:6955339	1.1845	1.0954e-10	1.0673e-08	rs2595501	0.813182	0.6425	0.658569
chr1:146549872	1.11762	1.1132e-10	1.0833e-08	non-SNP CpG	0.401136	0.415136	0.380392
chr9:95772466	1.23963	1.1194e-10	1.0869e-08	rs74763709	0.976318	0.904727	0.92
chr17:4891955	0.93082	1.1196e-10	1.0869e-08	rs426475	0.39281	0.374667	0.347318
chr9:66837125	1.14405	1.1255e-10	1.0913e-08	rs116767441	0.919136	0.886364	0.876275
chr2:205111279	1.0887	1.1444e-10	1.1083e-08	rs12467862	0.557318	0.583364	0.55492
chr16:75252326	1.20389	1.1621e-10	1.1239e-08	rs8056814	0.772773	0.688636	0.752608
chr2:47076352	1.81216	1.1634e-10	1.1239e-08	non-SNP CpG	0.952136	0.977045	0.95088
chr1:11006568	1.06415	1.1761e-10	1.1348e-08	rs2275490	0.250591	0.263545	0.310235
chr10:1582548	1.19006	1.1864e-10	1.1422e-08	rs61831930	0.834591	0.754	0.784235
chr10:75010901	1.10257	1.1866e-10	1.1422e-08	rs150924692	0.853409	0.880091	0.87051
chr11:75346106	0.949197	1.192e-10	1.1459e-08	rs117880742	0.865143	0.885905	0.894188
chr1:146549909	1.12424	1.1952e-10	1.1477e-08	non-SNP CpG	0.426273	0.442136	0.402627
chr22:37394323	0.987062	1.1977e-10	1.1487e-08	rs13054326	0.827955	0.803591	0.810627
chr16:20999464	0.938028	1.2122e-10	1.1612e-08	rs4783517	0.362045	0.392364	0.356
chr7:127883775	1.20799	1.2255e-10	1.1726e-08	non-SNP CpG	0.971273	0.924773	0.943196
chr8:1508791	1.02871	1.2287e-10	1.1742e-08	rs11136414	0.586182	0.518364	0.513569
chr3:128186520	1.03549	1.2359e-10	1.1796e-08	rs7641264	0.167353	0.203412	0.199795
chr11:3116094	1.27552	1.248e-10	1.1897e-08	rs4758520	0.164273	0.261182	0.305294
chr16:12667588	0.850814	1.2502e-10	1.1905e-08	rs10500383	0.475591	0.556273	0.540451
chr12:679043	1.21362	1.2562e-10	1.1947e-08	non-SNP CpG	0.00595455	0.0496364	0.0356863
chr17:59668517	1.23505	1.3011e-10	1.236e-08	rs61748812	0.918727	0.899545	0.910961
chr15:26055018	1.0447	1.314e-10	1.2467e-08	rs8040926	0.417045	0.297545	0.430275
chr8:142136962	0.97696	1.3209e-10	1.2518e-08	rs76048058	0.588545	0.489045	0.56084
chr18:77292537	0.994605	1.3499e-10	1.2777e-08	non-SNP CpG	0.667955	0.605409	0.664098
chr7:70040003	0.636835	1.3551e-10	1.2811e-08	rs62455825	0.738318	0.691864	0.801784
chr19:20365558	0.848114	1.3613e-10	1.2855e-08	rs111691086	0.906524	0.879667	0.885787
chr21:31802767	0.980164	1.3683e-10	1.2906e-08	rs2226548	0.432636	0.337909	0.394
chr3:42849769	1.31297	1.3729e-10	1.2934e-08	rs76800017	0.940045	0.954591	0.928373
chr1:15238055	0.982331	1.3883e-10	1.3063e-08	rs2690026	0.520273	0.558727	0.491314
chr6:167717123	0.944115	1.3916e-10	1.3079e-08	rs2054	0.872364	0.855591	0.872039
chr8:142857924	1.71488	1.4029e-10	1.3169e-08	rs117092594	0.938727	0.913864	0.90902
chr20:824422	1.05043	1.4321e-10	1.3416e-08	rs636681	0.577955	0.706636	0.565431
chr11:4388905	0.93804	1.4326e-10	1.3416e-08	rs11031960	0.603227	0.515955	0.531804
chr5:158349991	0.999521	1.4447e-10	1.3514e-08	rs112209414	0.866818	0.8575	0.860765
chr5:56594910	0.932366	1.4585e-10	1.3627e-08	non-SNP CpG	0.0446364	0.0365	0.0387255
chr3:68541369	1.18121	1.4615e-10	1.3639e-08	rs1510360	0.677667	0.60919	0.658438
chr10:21187086	0.910413	1.4784e-10	1.378e-08	rs3758599	0.337091	0.246091	0.275843
chr2:45871366	0.937234	1.4863e-10	1.3834e-08	rs35982935	0.729318	0.719545	0.677157
chr16:28666871	0.92392	1.4876e-10	1.3834e-08	rs79419883	0.544364	0.537	0.541333
chr14:55276580	0.69013	1.4921e-10	1.386e-08	rs138098202	0.914318	0.870864	0.89158
chr8:14587715	1.08979	1.5065e-10	1.3963e-08	rs13263700	0.8139	0.8131	0.812225
chr8:11628759	1.23043	1.5075e-10	1.3963e-08	rs8191530	0.845727	0.839227	0.84298
chr20:62194212	1.39777	1.5085e-10	1.3963e-08	rs115251319	0.975455	0.863909	0.904333
chr1:1954435	1.50223	1.5103e-10	1.3963e-08	rs3128322	0.0395455	0.1535	0.154314
chr13:113398929	1.05875	1.5194e-10	1.4031e-08	rs7982564	0.767273	0.793182	0.781961
chr8:36939389	1.45231	1.5219e-10	1.4038e-08	rs2970708	0.102364	0.129091	0.157255
chr13:50412796	1.13877	1.5299e-10	1.4096e-08	rs10492590	0.104045	0.261727	0.213824
chr12:71311167	1.23679	1.5762e-10	1.4505e-08	rs147332240	0.815476	0.835095	0.812354
chr20:1757590	1.13156	1.5923e-10	1.4636e-08	rs138637672	0.315045	0.268318	0.298333
chr9:135424727	1.40954	1.6407e-10	1.5064e-08	rs76534288	0.955182	0.926909	0.929059
chr2:6221526	1.07321	1.6427e-10	1.5065e-08	rs16864686	0.820045	0.8265	0.829157
chr11:3178421	0.973686	1.6831e-10	1.5409e-08	rs150704471	0.474818	0.481	0.500471
chr21:41285481	1.39872	1.684e-10	1.5409e-08	rs4143343	0.0827727	0.0356364	0.0732941
chr5:56594939	0.746692	1.6939e-10	1.5481e-08	non-SNP CpG	0.0842727	0.0479545	0.0454706
chr2:1316373	1.08318	1.6976e-10	1.5497e-08	rs113766476	0.577182	0.655045	0.658882
chr20:31755943	1.00164	1.7144e-10	1.5632e-08	non-SNP CpG	0.487545	0.491955	0.468902
chr18:72102416	1.19719	1.7206e-10	1.5671e-08	rs890343	0.433818	0.419136	0.419824
chr9:104426724	0.933846	1.74e-10	1.583e-08	rs1323413	0.647429	0.592571	0.666667
chr19:40228970	0.882415	1.743e-10	1.5837e-08	rs390406	0.719273	0.764227	0.757588
chr3:10382147	0.943615	1.7448e-10	1.5837e-08	rs154242	0.413187	0.4735	0.507969
chr9:6632542	1.04846	1.7618e-10	1.5974e-08	rs1025720	0.751409	0.751682	0.7217
chr19:51330129	0.930118	1.768e-10	1.6012e-08	rs3212852	0.766136	0.891955	0.82876
chr4:166325732	1.00627	1.7877e-10	1.6172e-08	rs55685623	0.688409	0.731182	0.71244
chr16:61721709	1.07489	1.7909e-10	1.6182e-08	rs17248877	0.775864	0.6805	0.686176
chr1:146550000	1.10917	1.8162e-10	1.6391e-08	non-SNP CpG	0.371273	0.392318	0.360588
chr5:177716828	1.06	1.8182e-10	1.6391e-08	rs2913828	0.180227	0.200955	0.189588
chr1:7681518	0.889285	1.8424e-10	1.6591e-08	rs7555086	0.816182	0.857091	0.845353
chr13:29855822	1.05084	1.8561e-10	1.6695e-08	rs77987633	0.6105	0.494591	0.586333
chr7:157444672	1.37543	1.8584e-10	1.6697e-08	rs13238236	0.782455	0.854182	0.818725
chr8:1619606	0.934701	1.8653e-10	1.674e-08	rs62483123	0.771636	0.823682	0.81298
chr4:16041647	0.877305	1.8762e-10	1.6819e-08	non-SNP CpG	0.880909	0.834818	0.868647
chr17:15170273	1.24593	1.894e-10	1.6959e-08	rs3760306	0.899227	0.824591	0.843373
chr8:40633949	1.00409	1.8963e-10	1.6961e-08	rs67649298	0.394333	0.43181	0.35875
chr11:124122102	0.955994	1.9043e-10	1.6999e-08	rs2466708	0.380714	0.387381	0.371646
chr2:29957203	1.16283	1.9048e-10	1.6999e-08	rs2631957	0.148952	0.123	0.146646
chr4:187534362	1.15115	1.9078e-10	1.7007e-08	rs2249916	0.269727	0.380409	0.366961
chr2:1822434	1.09657	1.9266e-10	1.7155e-08	rs12614408	0.781182	0.752591	0.745804
chr1:146670286	1.18156	1.9304e-10	1.7169e-08	rs143776287	0.971182	0.917773	0.938941
chr4:87336434	1.11479	1.9398e-10	1.7234e-08	rs7697335	0.775429	0.77781	0.775104
chr11:64701581	1.39597	1.9553e-10	1.7341e-08	non-SNP CpG	0.960227	0.935864	0.920529
chr14:25109227	0.995137	1.9563e-10	1.7341e-08	rs989362	0.537235	0.366941	0.476941
chr10:29834263	1.09209	1.9661e-10	1.7409e-08	rs4440932	0.764136	0.681955	0.692882
chr1:146550009	1.10631	1.9707e-10	1.7431e-08	non-SNP CpG	0.368091	0.391864	0.359235
chr13:112627624	1.03585	1.9761e-10	1.7459e-08	rs9549667	0.327455	0.2245	0.252196
chr10:120668330	1.84035	2.0128e-10	1.7763e-08	rs34855475	0.912	0.902	0.857933
chr10:129860233	0.802439	2.0295e-10	1.7891e-08	rs4601676	0.156773	0.208545	0.149
chr10:70513216	0.940814	2.0395e-10	1.7959e-08	rs17462632	0.878682	0.897636	0.883118
chr13:102175880	0.847559	2.0616e-10	1.8133e-08	rs875117	0.291273	0.263818	0.242941
chr8:1484195	0.970575	2.0823e-10	1.8295e-08	rs74507189	0.8585	0.841318	0.855039
chr9:33748825	1.09059	2.1045e-10	1.847e-08	non-SNP CpG	0.264682	0.278409	0.288686
chr17:11640419	0.928024	2.1162e-10	1.8553e-08	rs117063751	0.602955	0.697818	0.635314
chr20:58385048	1.32475	2.124e-10	1.86e-08	rs12624338	0.944091	0.912591	0.914784
chr5:141345062	1.03806	2.1429e-10	1.8745e-08	rs252141	0.309	0.302136	0.294471
chr12:118026401	0.860006	2.1468e-10	1.8759e-08	rs1400589	0.129182	0.204	0.158059
chr3:184285655	1.19224	2.162e-10	1.8871e-08	rs9835850	0.838318	0.795136	0.792882
chr5:155629045	0.842717	2.1707e-10	1.8924e-08	rs4704993	0.6165	0.557591	0.587098
chr18:29172864	1.25804	2.1728e-10	1.8924e-08	rs1800458	0.888318	0.8665	0.85549
chr8:18029977	1.14572	2.1852e-10	1.9011e-08	rs6992951	0.5385	0.5255	0.601471
chr1:110073318	0.999392	2.188e-10	1.9015e-08	rs61798346	0.580905	0.608095	0.583404
chr4:38870471	0.951016	2.2016e-10	1.9112e-08	rs7693912	0.6255	0.6745	0.620569
chr7:141812509	1.38432	2.2199e-10	1.9249e-08	rs73156609	0.922333	0.913238	0.911646
chr14:106946949	1.28259	2.2356e-10	1.9365e-08	rs17112811	0.825773	0.805227	0.813078
chr3:11050518	1.05197	2.2703e-10	1.9639e-08	rs78929626	0.895727	0.851318	0.867686
chr12:58011856	1.04953	2.2721e-10	1.9639e-08	rs903067	0.420273	0.447909	0.353922
chr5:123149749	1.03576	2.2788e-10	1.9671e-08	rs25766	0.520727	0.508364	0.485373
chr21:37854364	0.979172	2.2829e-10	1.9671e-08	rs2845768	0.597727	0.637591	0.62602
chr15:52041737	1.27775	2.2833e-10	1.9671e-08	rs116871731	0.9127	0.96085	0.935795
chr2:175451014	0.922947	2.3038e-10	1.9825e-08	rs12994635	0.710762	0.571952	0.690187
chr2:3198175	1.13679	2.3061e-10	1.9825e-08	rs2305491	0.101591	0.164136	0.144
chr6:149246525	0.931567	2.3174e-10	1.99e-08	rs1026900	0.610136	0.6475	0.617255
chr22:45235303	1.13803	2.3278e-10	1.9968e-08	rs2285117	0.759714	0.689	0.640404
chr11:1893436	1.59024	2.3313e-10	1.9976e-08	rs74349019	0.916909	0.915955	0.878373
chr1:146549890	1.10114	2.3894e-10	2.0448e-08	non-SNP CpG	0.427591	0.444182	0.399529
chr1:146549896	1.11244	2.3915e-10	2.0448e-08	non-SNP CpG	0.4275	0.444818	0.405745
chr5:75609167	1.16526	2.4058e-10	2.0527e-08	rs10065843	0.899136	0.815227	0.864412
chr8:26605623	0.841776	2.4059e-10	2.0527e-08	rs10503799	0.881045	0.881864	0.890745
chr4:133562918	0.961858	2.4301e-10	2.0695e-08	rs725304	0.455864	0.518409	0.538431
chr1:146548577	1.29544	2.433e-10	2.0695e-08	non-SNP CpG	0.541909	0.528864	0.513667
chr13:95116442	1.07824	2.4348e-10	2.0695e-08	rs9524502	0.83	0.827714	0.801646
chr18:22447385	0.970291	2.4386e-10	2.0695e-08	rs7233617	0.0733636	0.0725	0.082
chr2:152819261	0.914766	2.4386e-10	2.0695e-08	rs2345160	0.130955	0.158864	0.119765
chr6:167753691	1.49851	2.4523e-10	2.0767e-08	rs877653	0.679045	0.491227	0.572431
chr1:158687162	1.04627	2.4541e-10	2.0767e-08	rs28568406	0.741091	0.592	0.643412
chr22:43811570	0.819469	2.4549e-10	2.0767e-08	rs5759331	0.667857	0.71781	0.786292
chr14:104888897	1.40107	2.5003e-10	2.1129e-08	rs56108743	0.855909	0.878364	0.829843
chr10:7679599	0.972201	2.5153e-10	2.1233e-08	rs6602257	0.707095	0.578048	0.650542
chr7:158064948	1.21974	2.5293e-10	2.1326e-08	rs4909166	0.883636	0.959773	0.912039
chr7:25593468	0.842581	2.5317e-10	2.1326e-08	rs17726478	0.823	0.745	0.825196
chr1:153590268	0.935493	2.5401e-10	2.1375e-08	non-SNP CpG	0.385591	0.467455	0.497569
chr1:153321693	1.42404	2.6594e-10	2.234e-08	rs2916203	0.0797727	0.0429545	0.0674902
chr13:106571810	1.48962	2.6604e-10	2.234e-08	rs77711963	0.927143	0.926762	0.922
chr8:26662926	1.00856	2.6735e-10	2.2425e-08	rs12547707	0.801857	0.770095	0.784583
chr11:18231289	0.983793	2.6885e-10	2.2528e-08	rs4757627	0.455045	0.595045	0.487882
chr10:1256521	0.759342	2.7094e-10	2.2679e-08	rs75450919	0.651091	0.610136	0.644255
chr21:41252631	0.894012	2.7219e-10	2.276e-08	rs2065317	0.505773	0.519864	0.554373
chr1:205819463	1.05929	2.7871e-10	2.3281e-08	non-SNP CpG	0.424	0.550591	0.425765
chr9:33748790	1.06031	2.8211e-10	2.354e-08	non-SNP CpG	0.360955	0.374955	0.39102
chr15:27118885	0.864665	2.8434e-10	2.3702e-08	rs7165524	0.573955	0.476955	0.526314
chr1:54198925	1.06541	2.8649e-10	2.3855e-08	rs3013763	0.258857	0.184429	0.199792
chr22:50556141	1.04487	2.8803e-10	2.3959e-08	rs875844	0.797773	0.763409	0.817745
chr2:237526198	1.44504	2.8903e-10	2.4016e-08	non-SNP CpG	0.882864	0.873136	0.873843
chr6:115939344	1.27189	2.9004e-10	2.4049e-08	rs7775167	0.168182	0.190955	0.248412
chr1:76047909	1.02363	2.9022e-10	2.4049e-08	rs1831701	0.564773	0.639	0.580882
chr15:31757839	1.05296	2.9033e-10	2.4049e-08	rs8040186	0.59781	0.722857	0.717792
chr1:47080678	1.00237	2.9116e-10	2.4093e-08	rs6671527	0.408952	0.538095	0.542383
chr21:31802630	1.30728	2.9256e-10	2.4184e-08	rs79061358	0.833864	0.815955	0.824333
chr1:205819406	0.993114	2.9399e-10	2.4277e-08	non-SNP CpG	0.469864	0.6035	0.476471
chr3:155099714	0.896551	2.9473e-10	2.4313e-08	rs13085829	0.277762	0.465762	0.391562
chr6:150211725	0.912122	2.9537e-10	2.434e-08	rs9397060	0.769211	0.693632	0.790071
chr9:94600206	0.910067	2.9618e-10	2.4382e-08	rs17587223	0.701045	0.722091	0.66949
chr6:40509469	1.10339	3.0271e-10	2.4894e-08	rs205513	0.360409	0.268864	0.250333
chr11:66104993	1.12818	3.0388e-10	2.4964e-08	rs3116068	0.692727	0.591591	0.650608
chr20:23549540	1.02579	3.0608e-10	2.5119e-08	rs1467503	0.523455	0.567273	0.547686
chr2:38099030	0.930298	3.067e-10	2.5144e-08	rs7573831	0.525591	0.576045	0.534431
chr18:30301145	1.0438	3.087e-10	2.5281e-08	rs9955000	0.629091	0.608545	0.637804
chr11:124122106	0.94322	3.1065e-10	2.5415e-08	rs2512243	0.386048	0.376952	0.366187
chr3:131607538	1.01714	3.1287e-10	2.557e-08	rs2199351	0.568318	0.509955	0.64524
chr7:154613594	1.1139	3.1352e-10	2.5598e-08	rs2316524	0.1085	0.131318	0.150902
chr2:70698856	0.981407	3.1452e-10	2.5653e-08	rs1523305	0.427909	0.466773	0.447941
chr6:106555024	1.32507	3.1562e-10	2.5715e-08	rs1010273	0.817182	0.802909	0.759098
chr1:146549986	1.11432	3.1592e-10	2.5715e-08	non-SNP CpG	0.434682	0.443	0.404882
chr4:25021967	1.08497	3.1692e-10	2.577e-08	rs2024340	0.669364	0.634955	0.662843
chr12:117539933	1.07169	3.2129e-10	2.6098e-08	rs885487	0.699455	0.414455	0.595275
chr20:15931275	1.25877	3.222e-10	2.6127e-08	rs6074977	0.0239545	0.0465455	0.0282157
chr6:41555994	1.1426	3.223e-10	2.6127e-08	rs4714492	0.888227	0.877	0.861431
chr15:79202362	1.15802	3.2394e-10	2.6233e-08	rs150990239	0.648684	0.688579	0.641349
chr1:7830248	1.24088	3.2883e-10	2.6602e-08	non-SNP CpG	0.876591	0.914591	0.917137
chr22:49925407	0.97648	3.2934e-10	2.6616e-08	rs1883111	0.760045	0.800091	0.788863
chr6:36241768	0.941933	3.3182e-10	2.677e-08	rs7773453	0.721333	0.625857	0.610796
chr19:7004563	1.0194	3.3192e-10	2.677e-08	rs142232805	0.343474	0.440842	0.427925
chr1:54199484	0.939059	3.3357e-10	2.6876e-08	rs12075528	0.829864	0.898955	0.883686
chr9:883331	1.21098	3.3431e-10	2.6909e-08	rs10977271	0.244381	0.216524	0.254292
chr8:8172030	1.23268	3.3546e-10	2.6974e-08	rs2945896	0.0687273	0.0540909	0.0919412
chr2:4813882	1.06848	3.364e-10	2.7022e-08	rs825928	0.895045	0.931727	0.904706
chr1:158261015	1.23026	3.3731e-10	2.7067e-08	rs3138099	0.851318	0.856636	0.875157
chr5:160882420	0.856964	3.3789e-10	2.7087e-08	rs73800516	0.847864	0.844818	0.870706
chr2:85826131	0.96613	3.4265e-10	2.7441e-08	rs1044158	0.697619	0.581238	0.595104
chr19:56001871	1.0036	3.4768e-10	2.7816e-08	rs4274529	0.279864	0.279273	0.324745
chr17:70792798	1.22444	3.5268e-10	2.8187e-08	rs4793311	0.224	0.237333	0.29825
chr19:3112793	0.957846	3.5483e-10	2.8331e-08	rs74948761	0.677227	0.745318	0.738294
chr10:112590398	1.10779	3.5789e-10	2.8547e-08	rs942076	0.546048	0.600143	0.591292
chr1:35264565	1.09331	3.5853e-10	2.8563e-08	rs16837044	0.805636	0.849636	0.823078
chr1:18475485	0.952819	3.5881e-10	2.8563e-08	rs9660184	0.795773	0.753409	0.779824
chr13:51639441	1.0528	3.6691e-10	2.9178e-08	rs9596433	0.774591	0.813727	0.802314
chr12:52299480	1.37998	3.6977e-10	2.9362e-08	non-SNP CpG	0.850727	0.853773	0.857353
chr2:20871665	1.12641	3.6996e-10	2.9362e-08	non-SNP CpG	0.755091	0.751045	0.724961
chr5:140807036	1.17148	3.7126e-10	2.9436e-08	rs116302471	0.859227	0.856318	0.819784
chr11:3431919	1.30397	3.7287e-10	2.9534e-08	rs45533731	0.906	0.871636	0.862255
chr8:23211071	1.42193	3.7621e-10	2.9769e-08	rs117328086	0.936091	0.959955	0.931529
chr1:7562338	0.975936	3.7664e-10	2.9774e-08	rs1725260	0.643	0.601273	0.62002
chr10:108926001	0.992116	3.7886e-10	2.9919e-08	rs6584799	0.32719	0.319905	0.339271
chr22:17045625	1.08972	3.7994e-10	2.9975e-08	rs114536512	0.458143	0.365905	0.418563
chr4:95130024	1.27161	3.8185e-10	3.0096e-08	rs183993	0.350136	0.330136	0.407961
chr16:55862604	1.33088	3.8646e-10	3.0429e-08	rs140002657	0.127636	0.1535	0.1646
chr21:43825518	1.0924	3.893e-10	3.0595e-08	rs7283281	0.396182	0.381591	0.422882
chr1:204633877	1.04986	3.8934e-10	3.0595e-08	rs141598487	0.250409	0.271409	0.248843
chr5:148800088	0.854486	3.932e-10	3.0868e-08	rs17796714	0.710455	0.7315	0.759353
chr1:175346872	0.988988	3.9847e-10	3.1251e-08	rs2236877	0.644364	0.6735	0.666098
chr4:81120744	1.13494	3.9981e-10	3.1305e-08	rs3822014	0.879545	0.918818	0.886314
chr9:14722615	1.17806	3.9994e-10	3.1305e-08	rs10115703	0.818364	0.790136	0.796078
chr19:49658083	1.05768	4.0736e-10	3.1827e-08	rs57897109	0.793909	0.778045	0.787196
chr2:2195640	1.33893	4.0741e-10	3.1827e-08	rs75387330	0.787238	0.862857	0.828
chr6:169017655	1.12127	4.1007e-10	3.2003e-08	rs58209084	0.616227	0.6495	0.61251
chr11:117335034	0.730996	4.1343e-10	3.2234e-08	rs116941106	0.952909	0.909864	0.955059
chr9:36135658	0.9181	4.1688e-10	3.2471e-08	rs7025074	0.334136	0.376045	0.371824
chr1:4794865	1.14609	4.1817e-10	3.254e-08	rs12095258	0.6155	0.79	0.659137
chr7:45146583	1.15369	4.2144e-10	3.2762e-08	rs3757571	0.751636	0.749227	0.706333
chr14:23835859	1.31419	4.2316e-10	3.2863e-08	rs3759609	0.841773	0.885955	0.837235
chr1:209601795	1.08954	4.2558e-10	3.302e-08	non-SNP CpG	0.782227	0.819045	0.833196
chr1:204069837	0.947734	4.2671e-10	3.3075e-08	rs3795579	0.700727	0.677182	0.614667
chr1:161291228	1.3745	4.2758e-10	3.311e-08	rs72714967	0.942	0.942318	0.934902
chr1:220685323	0.872072	4.3164e-10	3.3392e-08	rs12129920	0.712727	0.738364	0.725863
chr1:146549682	1.14189	4.3285e-10	3.3453e-08	non-SNP CpG	0.376	0.4005	0.352686
chr2:242605962	0.948744	4.3426e-10	3.353e-08	rs4675930	0.657864	0.8475	0.72202
chr1:209831372	0.945659	4.4464e-10	3.4298e-08	rs742374	0.601818	0.487045	0.590843
chr3:124305493	0.92639	4.467e-10	3.4423e-08	rs2651616	0.391364	0.499045	0.45349
chr19:45176028	0.811525	4.4826e-10	3.451e-08	rs150400036	0.895318	0.798364	0.864235
chr17:45067548	0.915569	4.5097e-10	3.4669e-08	rs141248125	0.873619	0.929714	0.913745
chr8:4519945	0.908504	4.512e-10	3.4669e-08	rs2724962	0.415045	0.343682	0.387098
chr17:4612796	0.895576	4.5257e-10	3.4741e-08	non-SNP CpG	0.754095	0.776619	0.759413
chr1:95832975	1.16896	4.5445e-10	3.4852e-08	non-SNP CpG	0.865318	0.888	0.88702
chr6:35186288	1.08376	4.5792e-10	3.5084e-08	rs139341473	0.774318	0.749318	0.752353
chr10:6527142	0.964104	4.6025e-10	3.5215e-08	rs2236379	0.821045	0.744409	0.761078
chr11:58501346	0.972611	4.6052e-10	3.5215e-08	rs35649133	0.852286	0.812	0.807292
chr2:105997547	0.904101	4.6497e-10	3.5521e-08	rs57573753	0.336091	0.292818	0.302471
chr1:110326095	0.903274	4.7073e-10	3.5927e-08	rs7519442	0.623727	0.516045	0.596608
chr10:129733833	1.46622	4.7332e-10	3.609e-08	rs141156165	0.902455	0.95	0.925098
chr21:44140276	1.01675	4.8303e-10	3.679e-08	rs4920138	0.384227	0.359318	0.361941
chr8:144327477	1.12137	4.8382e-10	3.679e-08	rs34457636	0.902895	0.840368	0.869523
chr15:25987515	1.14864	4.8388e-10	3.679e-08	rs61998598	0.483318	0.577591	0.4768
chr9:2195410	0.975368	4.8688e-10	3.6982e-08	rs2057542	0.700591	0.865409	0.783588
chr1:3648253	1.15338	4.8762e-10	3.7003e-08	rs34661835	0.742409	0.855227	0.813941
chr10:135030845	1.65358	4.9433e-10	3.7477e-08	rs142322773	0.915409	0.922182	0.909725
chr11:18956196	0.866712	4.9783e-10	3.7706e-08	rs78179510	0.714136	0.657591	0.648569
chr5:1110483	1.10033	4.9911e-10	3.7733e-08	rs150811769	0.871818	0.8895	0.868647
chr18:74798888	1.1124	4.9913e-10	3.7733e-08	non-SNP CpG	0.772409	0.851591	0.80302
chr14:92787701	1.05317	4.9976e-10	3.7745e-08	rs12434392	0.279905	0.360762	0.293542
chr18:74798930	1.17647	5.0126e-10	3.7794e-08	non-SNP CpG	0.767591	0.842545	0.790627
chr20:52680924	1.25984	5.0136e-10	3.7794e-08	non-SNP CpG	0.543045	0.586455	0.579706
chr10:6474344	1.07256	5.0406e-10	3.7956e-08	rs149994531	0.745476	0.761667	0.745771
chr11:4842925	0.832985	5.0447e-10	3.7956e-08	rs146005385	0.816227	0.864955	0.843765
chr17:42336981	1.23198	5.0844e-10	3.8219e-08	rs45473992	0.926364	0.946545	0.938725
chr3:68587847	0.935284	5.0937e-10	3.8253e-08	non-SNP CpG	0.286636	0.225	0.252824
chr11:6804983	0.963475	5.1612e-10	3.8723e-08	rs471312	0.847409	0.838	0.845176
chr21:41282908	0.997323	5.1751e-10	3.8791e-08	rs16998883	0.776864	0.858091	0.820706
chr1:204633886	1.03091	5.1951e-10	3.8904e-08	non-SNP CpG	0.366818	0.395864	0.367529
chr15:86911312	1.08182	5.2625e-10	3.9355e-08	rs41342449	0.710136	0.618545	0.578157
chr22:48932197	0.903171	5.2652e-10	3.9355e-08	rs16999349	0.795727	0.826864	0.825902
chr22:51134888	1.06821	5.3024e-10	3.9596e-08	rs8138473	0.831455	0.681136	0.765078
chr8:4303418	0.985745	5.333e-10	3.9787e-08	rs148898134	0.631682	0.690727	0.622902
chr1:35264328	1.075	5.3634e-10	3.9976e-08	rs34607645	0.790227	0.853318	0.821902
chr1:179417735	0.969039	5.3785e-10	4.0051e-08	rs73036715	0.850727	0.812455	0.84294
chr15:101985813	1.04446	5.4375e-10	4.0425e-08	rs12101979	0.139727	0.117273	0.162627
chr11:3431778	1.42836	5.4397e-10	4.0425e-08	rs7952638	0.721364	0.726182	0.74951
chr15:25363181	1.2229	5.4439e-10	4.0425e-08	rs17115274	0.877091	0.864409	0.862431
chr1:15101422	1.24192	5.5107e-10	4.0878e-08	rs78300792	0.924182	0.925045	0.929451
chr5:9629528	0.95094	5.5189e-10	4.0878e-08	rs2234233	0.712091	0.784227	0.740431
chr13:96205757	0.799048	5.5249e-10	4.0878e-08	non-SNP CpG	0.136045	0.0946364	0.112235
chr13:111982872	1.05674	5.5255e-10	4.0878e-08	rs77181399	0.797136	0.825636	0.830431
chr1:146550003	1.07825	5.5608e-10	4.1101e-08	non-SNP CpG	0.374136	0.399409	0.363784
chr19:54552864	1.07892	5.6668e-10	4.1846e-08	rs10416558	0.225136	0.292182	0.26302
chr10:11341595	0.98282	5.703e-10	4.2074e-08	rs17150094	0.761273	0.651864	0.68351
chr2:54710180	1.28335	5.7468e-10	4.2359e-08	rs4671218	0.662818	0.704773	0.690255
chr10:102867298	0.895944	5.7922e-10	4.2636e-08	rs4917922	0.692227	0.782091	0.762627
chr3:42217490	0.859007	5.7988e-10	4.2636e-08	rs3856734	0.354682	0.449091	0.42649
chr4:7856250	1.14613	5.8006e-10	4.2636e-08	rs62289300	0.522727	0.504318	0.500686
chr7:25593502	0.829183	5.8106e-10	4.267e-08	rs73083966	0.893364	0.794682	0.862863
chr15:100695185	1.03655	5.8223e-10	4.2717e-08	rs78510225	0.821455	0.782682	0.774412
chr15:66529301	1.14175	5.8844e-10	4.3133e-08	rs1513933	0.600591	0.644182	0.556745
chr5:7684831	1.11535	5.8903e-10	4.3136e-08	rs6894073	0.466409	0.618727	0.486902
chr6:168181050	1.13431	5.9305e-10	4.3391e-08	rs477528	0.818909	0.857409	0.819137
chr13:99172892	1.26649	5.9491e-10	4.3468e-08	rs17574543	0.756591	0.606	0.62802
chr8:2040104	1.03715	5.952e-10	4.3468e-08	rs2235121	0.387409	0.372	0.353137
chr1:201061776	1.16524	5.9617e-10	4.3499e-08	rs3820423	0.802368	0.768947	0.692341
chr8:63777486	0.960496	5.9702e-10	4.3522e-08	rs12679603	0.265636	0.396545	0.312569
chr9:130158866	0.858546	5.9966e-10	4.365e-08	non-SNP CpG	0.104182	0.106273	0.0875294
chr10:71045445	1.07579	5.9998e-10	4.365e-08	rs72805665	0.820318	0.740091	0.811529
chr15:31395066	1.96597	6.0043e-10	4.365e-08	rs75820112	0.937048	0.914857	0.885542
chr8:3215913	1.12689	6.0112e-10	4.366e-08	rs35393091	0.648318	0.8595	0.746784
chr1:153389588	1.04331	6.0641e-10	4.4004e-08	rs41264640	0.815727	0.784091	0.810118
chr22:36555576	1.82638	6.0985e-10	4.4214e-08	rs117466267	0.801409	0.864364	0.833431
chr6:47624115	1.00271	6.1563e-10	4.4592e-08	rs1485782	0.171727	0.232864	0.241098
chr18:70485552	1.16922	6.1889e-10	4.4788e-08	rs73471859	0.791455	0.805818	0.801961
chr1:209601793	1.06837	6.2686e-10	4.5323e-08	non-SNP CpG	0.127727	0.234818	0.205608
chr8:1628721	1.12367	6.2846e-10	4.5397e-08	rs2293973	0.720591	0.633364	0.650902
chr20:60308306	1.04369	6.2945e-10	4.5428e-08	rs35066706	0.662273	0.643773	0.634706
chr12:131516883	0.847303	6.3007e-10	4.5432e-08	rs28739280	0.761227	0.746682	0.777353
chr5:132637256	1.01879	6.3357e-10	4.5642e-08	rs726898	0.685545	0.824182	0.748431
chr9:87450765	0.98686	6.3519e-10	4.5718e-08	rs1867283	0.45519	0.555905	0.500271
chr9:130158796	1.10696	6.3697e-10	4.5804e-08	non-SNP CpG	0.123955	0.148	0.145882
chr18:77292526	0.997755	6.398e-10	4.5966e-08	rs138877740	0.558227	0.46	0.561255
chr16:24861927	1.06127	6.415e-10	4.6047e-08	rs8054332	0.791545	0.745455	0.762784
chr10:90519391	1.05981	6.4237e-10	4.6068e-08	rs303461	0.698955	0.571636	0.687843
chr15:101932163	0.973372	6.4411e-10	4.6151e-08	rs3784481	0.489455	0.328364	0.352157
chr3:42630441	1.00642	6.547e-10	4.6867e-08	rs2940407	0.726773	0.749409	0.76902
chr16:10267119	0.992552	6.6051e-10	4.7241e-08	rs8047898	0.543905	0.748714	0.645417
chr2:106020940	1.15789	6.675e-10	4.7698e-08	rs11124031	0.768955	0.739045	0.766275
chr18:12023580	1.29824	6.7005e-10	4.7837e-08	rs74352838	0.905818	0.8345	0.848863
chr20:4703545	1.20408	6.7133e-10	4.7886e-08	rs73072160	0.885818	0.853682	0.878392
chr14:103367708	0.823466	6.7409e-10	4.8039e-08	rs3783386	0.291136	0.261182	0.233569
chr3:151057641	1.37298	6.8256e-10	4.86e-08	rs2046934	0.118857	0.263714	0.219229
chr7:51375640	0.967543	6.8359e-10	4.8629e-08	rs12673911	0.328818	0.335727	0.292431
chr22:47332178	1.02364	6.9206e-10	4.9188e-08	rs62232699	0.793227	0.833091	0.800235
chr16:84603044	1.05409	6.9401e-10	4.9282e-08	rs934165	0.877273	0.959864	0.918471
chr14:104393765	0.941551	7.003e-10	4.9685e-08	rs33984773	0.718318	0.578182	0.69298
chr7:87855678	1.12022	7.0845e-10	5.0219e-08	rs17057	0.8445	0.930591	0.872021
chr6:150935797	0.926081	7.1072e-10	5.029e-08	rs11754524	0.725545	0.698409	0.743059
chr1:1111961	1.48304	7.1176e-10	5.0319e-08	rs76413434	0.738136	0.791182	0.762216
chr7:1081047	1.14236	7.1685e-10	5.0634e-08	rs113514612	0.854	0.798136	0.832608
chr5:5307924	0.806923	7.1781e-10	5.0649e-08	rs34417065	0.746455	0.782455	0.743725
chr3:39320054	1.05551	7.1834e-10	5.0649e-08	rs2669843	0.153667	0.091619	0.102021
chr17:14213377	0.842283	7.296e-10	5.139e-08	non-SNP CpG	0.738091	0.735864	0.754843
chr20:56131388	1.25796	7.3014e-10	5.139e-08	rs118140993	0.833048	0.694381	0.747521
chr11:5603620	0.902381	7.3138e-10	5.1432e-08	rs7927448	0.469318	0.535682	0.556373
chr8:25326732	1.56112	7.3655e-10	5.1749e-08	rs7832334	0.98365	0.9122	0.908089
chr19:1065676	1.16952	7.5365e-10	5.2905e-08	rs4147937	0.844818	0.788864	0.835431
chr12:129893973	1.02554	7.5746e-10	5.3108e-08	rs3916142	0.299	0.448273	0.413882
chr22:26675644	1.02131	7.5788e-10	5.3108e-08	rs137191	0.525409	0.569364	0.560196
chr2:206551978	0.987888	7.6025e-10	5.3227e-08	rs861078	0.324182	0.297227	0.285059
chr10:29766572	1.03641	7.6192e-10	5.3297e-08	non-SNP CpG	0.689273	0.695545	0.715961
chr12:55002014	1.08578	7.6646e-10	5.3567e-08	rs1795819	0.266455	0.334045	0.353137
chr8:97242123	1.02503	7.6861e-10	5.3671e-08	rs7002575	0.585882	0.539471	0.538611
chr16:89592052	1.16057	7.6946e-10	5.3683e-08	rs11643271	0.629955	0.618136	0.591706
chr5:43410616	1.46809	7.7751e-10	5.4197e-08	rs73098691	0.860955	0.949727	0.854176
chr7:2099805	1.11036	7.8484e-10	5.466e-08	rs67968373	0.934818	0.983	0.953529
chr8:77523520	1.06485	7.8711e-10	5.4771e-08	rs1433963	0.0496364	0.0399091	0.0551765
chr3:178320572	0.903502	7.906e-10	5.4965e-08	rs12496935	0.769818	0.786318	0.789745
chr15:34261292	1.68167	7.9797e-10	5.5429e-08	rs145939284	0.919762	0.975048	0.927234
chr5:56594947	0.747367	7.997e-10	5.5501e-08	non-SNP CpG	0.0717273	0.0412727	0.0441765
chr9:130158775	0.993427	8.0444e-10	5.5781e-08	non-SNP CpG	0.0873182	0.0980455	0.0892941
chr13:110999252	1.12947	8.062e-10	5.5842e-08	rs4771666	0.642545	0.718864	0.705882
chr8:857870	0.986029	8.0672e-10	5.5842e-08	rs56122659	0.69	0.70665	0.689391
chr12:117778956	0.985069	8.1031e-10	5.6042e-08	rs12424669	0.773864	0.797364	0.764294
chr1:146549546	1.12378	8.1237e-10	5.6136e-08	non-SNP CpG	0.373364	0.405545	0.366431
chr1:146549583	1.12775	8.1972e-10	5.6594e-08	non-SNP CpG	0.470318	0.496409	0.450627
chr6:148495544	1.5044	8.2307e-10	5.6776e-08	rs149217552	0.923773	0.923727	0.914902
chr10:33476501	1.45483	8.2631e-10	5.6905e-08	rs111793120	0.897286	0.953048	0.89046
chr17:30555102	1.51582	8.2656e-10	5.6905e-08	rs9904537	0.890682	0.899318	0.865
chr5:35162171	1.21807	8.2708e-10	5.6905e-08	rs75238688	0.948818	0.895136	0.913059
chr10:134107216	0.929533	8.3213e-10	5.7203e-08	rs4462257	0.553409	0.558591	0.597549
chr15:101928256	0.939061	8.351e-10	5.7358e-08	rs3825906	0.806955	0.798591	0.82398
chr9:129263131	1.41943	8.5703e-10	5.8813e-08	rs10121265	0.491409	0.453227	0.430627
chr14:98395506	1.00424	8.679e-10	5.9482e-08	rs56166459	0.606545	0.602818	0.604902
chr14:21155107	0.97879	8.6827e-10	5.9482e-08	rs10220701	0.860091	0.786	0.81698
chr10:94593406	0.903555	8.6955e-10	5.9519e-08	rs7916038	0.550273	0.512955	0.507784
chr10:7273521	1.15072	8.8333e-10	6.0387e-08	rs2025464	0.686136	0.730636	0.643471
chr1:201183363	0.917434	8.8376e-10	6.0387e-08	rs146903929	0.746591	0.701182	0.764412
chr19:55047062	1.13291	8.849e-10	6.0413e-08	rs149714355	0.363944	0.388556	0.442756
chr5:157695459	1.10447	8.9111e-10	6.0743e-08	rs1145619	0.787091	0.764591	0.756176
chr19:55346261	1.56989	8.9126e-10	6.0743e-08	rs72629114	0.94335	0.9141	0.915804
chr9:136448977	0.886911	8.9846e-10	6.1135e-08	rs143649179	0.704591	0.582727	0.690667
chr7:112728053	1.04616	8.9855e-10	6.1135e-08	rs2140913	0.123045	0.216682	0.179765
chr15:66529223	1.1034	9.0045e-10	6.1212e-08	rs4776767	0.467455	0.490409	0.443569
chr15:25966038	0.775968	9.0298e-10	6.1332e-08	rs12442719	0.0714545	0.109045	0.0636667
chr17:77310576	1.04	9.1839e-10	6.2325e-08	rs62061479	0.628591	0.578909	0.581824
chr2:123380658	1.0124	9.1956e-10	6.2352e-08	rs62167028	0.474727	0.369773	0.488098
chr18:43430190	0.955024	9.2407e-10	6.2604e-08	rs492411	0.792182	0.827409	0.835588
chr4:2815257	0.912004	9.2651e-10	6.2716e-08	rs141223486	0.462045	0.54	0.479647
chr10:133113705	0.970266	9.3636e-10	6.3278e-08	rs71478083	0.570773	0.620909	0.643745
chr1:165669427	0.996952	9.3697e-10	6.3278e-08	rs3753892	0.402591	0.491227	0.417392
chr10:131684974	1.27949	9.372e-10	6.3278e-08	rs7911984	0.142136	0.195773	0.218275
chr10:119014931	0.780414	9.4823e-10	6.3969e-08	rs363420	0.278136	0.204909	0.195353
chr1:146548657	1.13293	9.5084e-10	6.409e-08	non-SNP CpG	0.618273	0.608636	0.567235
chr1:24878710	1.09073	9.5316e-10	6.4192e-08	rs61775258	0.690818	0.886227	0.746157
chr7:20705278	1.03458	9.5931e-10	6.4522e-08	rs1059006	0.686864	0.685591	0.700216
chr22:42473603	1.03919	9.6028e-10	6.4522e-08	rs133383	0.509818	0.529045	0.49298
chr17:71446612	0.926675	9.6049e-10	6.4522e-08	rs12453471	0.665818	0.681545	0.604765
chr16:55716839	1.0791	9.7175e-10	6.5224e-08	rs40147	0.712455	0.591864	0.630725
chr13:37679267	0.962381	9.7892e-10	6.5649e-08	rs9576175	0.569684	0.647053	0.576237
chr15:26054121	1.08186	9.8405e-10	6.5938e-08	rs11161222	0.380409	0.281091	0.373353
chr8:17913939	1.22048	9.8597e-10	6.6011e-08	rs28393365	0.949727	0.950318	0.944216
chr2:233980552	1.09434	9.9128e-10	6.6311e-08	rs6708745	0.622773	0.647864	0.617314
chr14:89376940	1.56693	9.9788e-10	6.6696e-08	rs61985285	0.922692	0.876	0.842038
chr7:39782059	1.21429	9.9888e-10	6.6707e-08	non-SNP CpG	0.895773	0.874182	0.857588
chr7:862658	1.11592	1.0046e-09	6.6979e-08	rs4721506	0.803045	0.809227	0.783922
chr9:129407542	0.889671	1.0046e-09	6.6979e-08	rs11793373	0.568136	0.629455	0.613667
chr6:167754702	1.154	1.0065e-09	6.7046e-08	rs909546	0.677773	0.467727	0.575765
chr1:25381526	1.05869	1.0126e-09	6.7397e-08	rs12075549	0.342429	0.437095	0.369854
chr19:9982619	0.864464	1.0185e-09	6.7733e-08	rs17273881	0.675727	0.629864	0.679549
chr19:5943921	0.897921	1.0258e-09	6.8163e-08	rs12459051	0.346455	0.316682	0.34949
chr16:57787447	1.29808	1.0292e-09	6.8332e-08	rs76370907	0.894455	0.932455	0.884902
chr21:36246251	1.05168	1.0318e-09	6.8447e-08	rs2834656	0.741238	0.745143	0.737851
chr18:77336477	1.05237	1.0342e-09	6.8545e-08	rs645860	0.540136	0.400136	0.40098
chr8:6878836	1.14218	1.0375e-09	6.871e-08	rs17466573	0.855182	0.880545	0.832784
chr4:22781729	1.27685	1.039e-09	6.8754e-08	rs7435037	0.759455	0.745545	0.742157
chr21:42732205	0.785518	1.0518e-09	6.954e-08	rs411048	0.945864	0.867727	0.915588
chr6:135375232	1.34659	1.0529e-09	6.9558e-08	rs2150681	0.190955	0.151409	0.173706
chr9:130158856	1.17911	1.0563e-09	6.9724e-08	non-SNP CpG	0.157182	0.170455	0.19002
chr8:66078557	0.986952	1.0575e-09	6.9741e-08	rs7842485	0.757545	0.737955	0.724431
chr6:411954	0.758905	1.0644e-09	7.0142e-08	rs11242865	0.777773	0.845273	0.803353
chr5:175277599	0.966394	1.0719e-09	7.0575e-08	rs10866691	0.489818	0.482227	0.506118
chr12:91400361	1.20281	1.0842e-09	7.1295e-08	rs6538256	0.107818	0.108273	0.131627
chr12:12887977	1.12989	1.0846e-09	7.1295e-08	rs10845621	0.352095	0.32719	0.349771
chr9:5185650	1.23846	1.0867e-09	7.1373e-08	non-SNP CpG	0.974636	0.941182	0.946412
chr18:74798883	1.12036	1.0876e-09	7.1373e-08	non-SNP CpG	0.833909	0.915318	0.863294
chr2:239505755	0.993993	1.0897e-09	7.142e-08	rs77217531	0.813955	0.757409	0.79498
chr18:74798942	1.13491	1.0901e-09	7.142e-08	non-SNP CpG	0.852	0.927227	0.876569
chr6:170188055	1.01767	1.0987e-09	7.1927e-08	rs11967118	0.557909	0.536455	0.498569
chr12:68616660	0.888196	1.108e-09	7.2434e-08	rs1861491	0.452227	0.364091	0.402176
chr21:43909301	0.959193	1.1083e-09	7.2434e-08	rs9983237	0.554227	0.450545	0.544392
chr5:23383838	1.08876	1.1105e-09	7.2522e-08	rs36111245	0.733227	0.773591	0.752706
chr10:3500359	1.13303	1.1282e-09	7.3613e-08	non-SNP CpG	0.796409	0.873364	0.792824
chr1:146549922	1.0747	1.1294e-09	7.3633e-08	non-SNP CpG	0.347364	0.374364	0.335686
chr3:185302097	1.00923	1.1325e-09	7.3774e-08	rs13095912	0.6375	0.582636	0.643882
chr17:4503194	0.890319	1.1337e-09	7.3791e-08	rs12601925	0.367364	0.442455	0.424
chr11:20044114	1.36494	1.1403e-09	7.4161e-08	rs1867119	0.858955	0.857318	0.825706
chr3:160171092	1.09539	1.1415e-09	7.4179e-08	rs56394279	0.477636	0.488545	0.468314
chr22:43609959	1.14384	1.1568e-09	7.5111e-08	rs138992	0.405682	0.278227	0.345529
chr19:17139203	1.19029	1.1811e-09	7.6596e-08	rs73018344	0.807318	0.83	0.837529
chr17:15252565	0.941641	1.1816e-09	7.6596e-08	rs2610064	0.405591	0.476318	0.497412
chr22:43609910	1.13103	1.1849e-09	7.675e-08	rs138991	0.467364	0.323182	0.389039
chr15:51236304	1.04057	1.1893e-09	7.6969e-08	rs8031702	0.585591	0.376864	0.49834
chr10:122354046	0.995054	1.2016e-09	7.7706e-08	rs7921293	0.281591	0.212727	0.308765
chr15:35049366	1.16642	1.2044e-09	7.7822e-08	rs4923763	0.680238	0.621905	0.598375
chr1:238114065	0.88939	1.2069e-09	7.7921e-08	rs2893586	0.325182	0.320727	0.354882
chr17:77310453	0.998563	1.2088e-09	7.798e-08	rs8076416	0.627409	0.602091	0.595118
chr3:8685888	0.96538	1.2178e-09	7.8494e-08	non-SNP CpG	0.239864	0.226409	0.284765
chr10:79941664	1.17104	1.2202e-09	7.8586e-08	rs9299542	0.711429	0.815381	0.766062
chr10:5607840	0.971679	1.2244e-09	7.8791e-08	rs10795285	0.272476	0.293762	0.291646
chr3:187386573	1.06785	1.227e-09	7.8896e-08	rs34026617	0.897381	0.866857	0.890167
chr18:48952129	1.03154	1.2409e-09	7.9704e-08	rs1456061	0.236273	0.250682	0.259294
chr1:249199569	0.975113	1.2416e-09	7.9704e-08	rs139674389	0.905947	0.956632	0.928581
chr2:109556417	0.977347	1.2463e-09	7.9945e-08	rs7598206	0.159818	0.0946364	0.107647
chr13:111000582	1.12452	1.2546e-09	8.0414e-08	rs150707083	0.901545	0.930818	0.925667
chr8:1460913	1.1094	1.2637e-09	8.0927e-08	rs34643341	0.835545	0.759455	0.775216
chr1:175135447	1.03935	1.2714e-09	8.1316e-08	rs11585368	0.612818	0.529818	0.631431
chr12:1724819	0.919697	1.2722e-09	8.1316e-08	non-SNP CpG	0.919937	0.960375	0.963344
chr11:6518785	1.0427	1.2734e-09	8.1316e-08	rs2555159	0.0751818	0.117091	0.08534
chr9:351152	1.0722	1.2738e-09	8.1316e-08	rs72703507	0.864364	0.786182	0.800157
chr17:9083081	1.04386	1.2759e-09	8.1386e-08	rs9907119	0.520682	0.572545	0.53598
chr19:3575342	1.47879	1.2807e-09	8.1625e-08	rs56208656	0.823045	0.816182	0.769143
chr18:77292583	0.958435	1.2872e-09	8.1919e-08	non-SNP CpG	0.601682	0.522409	0.593275
chr2:11808864	0.988042	1.2874e-09	8.1919e-08	rs4669767	0.312	0.392682	0.38884
chr8:2897328	1.21606	1.2891e-09	8.1963e-08	rs7009153	0.388091	0.607045	0.538878
chr7:105222451	0.98803	1.2922e-09	8.2097e-08	rs116979167	0.827091	0.808227	0.848627
chr12:678989	1.00687	1.2938e-09	8.2131e-08	non-SNP CpG	0.0169545	0.0489091	0.0337059
chr15:26057621	1.06668	1.3047e-09	8.2743e-08	rs1345098	0.318714	0.23919	0.327437
chr12:771789	1.07816	1.3055e-09	8.2743e-08	rs11610368	0.624273	0.682318	0.693824
chr3:122845114	0.931954	1.3088e-09	8.2862e-08	rs142714474	0.819611	0.609556	0.738132
chr10:1780983	1.2396	1.3095e-09	8.2862e-08	rs12773121	0.779	0.71	0.732725
chr1:237676657	0.904592	1.3133e-09	8.3038e-08	rs2805428	0.231952	0.306762	0.247417
chr5:5299740	0.945082	1.3211e-09	8.3463e-08	rs6555350	0.234727	0.257364	0.225196
chr5:10655284	1.16012	1.3462e-09	8.4982e-08	rs35823175	0.871095	0.898143	0.89102
chr14:70697153	0.907162	1.3523e-09	8.5302e-08	rs41350744	0.548667	0.419	0.47427
chr5:167553173	1.90277	1.3604e-09	8.5744e-08	rs79790465	0.935773	0.960182	0.935392
chr10:1388302	0.940752	1.3726e-09	8.6434e-08	rs11250435	0.824	0.772091	0.811039
chr16:22018064	1.08258	1.3742e-09	8.6434e-08	rs11648181	0.102318	0.129273	0.156569
chr2:120010575	0.947742	1.3746e-09	8.6434e-08	rs12467089	0.298762	0.290143	0.341417
chr1:153590243	0.871777	1.3808e-09	8.6756e-08	non-SNP CpG	0.429364	0.501955	0.520667
chr1:77476850	1.22882	1.3869e-09	8.6969e-08	rs74090579	0.972273	0.883636	0.910275
chr11:8356996	0.898598	1.3872e-09	8.6969e-08	rs12279469	0.729318	0.707864	0.744275
chr1:56974090	0.93476	1.3875e-09	8.6969e-08	rs1319274	0.729636	0.792182	0.75402
chr12:45752068	0.956228	1.3901e-09	8.7064e-08	rs116922932	0.929273	0.982955	0.962431
chr7:4230091	0.763398	1.3962e-09	8.7374e-08	rs74780892	0.943136	0.844864	0.912
chr18:72110540	1.15751	1.4053e-09	8.7817e-08	rs729605	0.703318	0.779364	0.749922
chr17:74641732	0.893587	1.4061e-09	8.7817e-08	rs973632	0.6394	0.57715	0.693957
chr6:116573666	0.852523	1.4065e-09	8.7817e-08	rs9387389	0.703955	0.543455	0.62602
chr1:205743402	0.938118	1.4215e-09	8.868e-08	non-SNP CpG	0.302455	0.258818	0.299314
chr1:205819423	0.95888	1.4304e-09	8.9167e-08	non-SNP CpG	0.496682	0.614636	0.493569
chr14:71953445	1.29656	1.4319e-09	8.9189e-08	rs10130488	0.306867	0.1324	0.402559
chr11:2764918	0.720806	1.4373e-09	8.9454e-08	rs78704061	0.844591	0.859455	0.880843
chr16:89718638	1.18062	1.4446e-09	8.9839e-08	rs149948027	0.945364	0.940318	0.936529
chr2:173060837	1.18315	1.4477e-09	8.9962e-08	rs6711418	0.7755	0.826273	0.753431
chr21:40973690	1.00999	1.4504e-09	9.0058e-08	rs8129124	0.687955	0.659227	0.701
chr6:166585808	1.06373	1.4555e-09	9.0283e-08	rs3127345	0.241045	0.153864	0.164157
chr16:49766909	0.956156	1.4563e-09	9.0283e-08	rs17282218	0.711273	0.593364	0.633941
chr9:690921	1.20769	1.4606e-09	9.0466e-08	rs117089943	0.932714	0.911571	0.908813
chr16:13006576	1.20904	1.4615e-09	9.0466e-08	non-SNP CpG	0.669909	0.717045	0.694431
chr3:8685879	0.985372	1.4686e-09	9.0834e-08	non-SNP CpG	0.242545	0.268682	0.341216
chr4:78124856	1.16867	1.4731e-09	9.1041e-08	non-SNP CpG	0.108364	0.0318182	0.0873137
chr4:110791413	1.24082	1.4762e-09	9.1162e-08	rs76587489	0.777136	0.708409	0.715784
chr6:124857779	1.26538	1.4892e-09	9.1893e-08	rs72973817	0.786409	0.707136	0.789745
chr5:56595077	0.917884	1.4929e-09	9.2052e-08	non-SNP CpG	0.14665	0.168	0.122
chr20:52681027	1.17826	1.5164e-09	9.3428e-08	non-SNP CpG	0.521045	0.548591	0.541745
chr3:14872065	0.953048	1.5295e-09	9.4162e-08	rs7635983	0.258409	0.188182	0.240412
chr11:5462084	1.35815	1.5324e-09	9.4267e-08	rs11037444	0.828955	0.802318	0.764078
chr4:37464111	0.924075	1.5353e-09	9.4378e-08	rs2973230	0.590364	0.620045	0.648824
chr8:6913030	0.918002	1.5371e-09	9.4412e-08	rs2272719	0.605909	0.490318	0.581529
chr6:94200260	1.04657	1.5391e-09	9.4464e-08	rs2046801	0.4685	0.369727	0.392745
chr6:41243740	0.85268	1.541e-09	9.4505e-08	rs2234246	0.560727	0.436636	0.504098
chr11:63137948	1.25753	1.5444e-09	9.4641e-08	rs113253118	0.8805	0.840409	0.844059
chr12:129894018	1.0539	1.557e-09	9.5343e-08	rs4280067	0.711	0.660905	0.655687
chr7:100286434	1.01373	1.562e-09	9.5572e-08	rs62483567	0.722545	0.767773	0.785275
chr2:113885767	1.08368	1.5662e-09	9.5754e-08	rs3087263	0.816818	0.821227	0.801333
chr7:158195180	1.13233	1.5682e-09	9.5809e-08	rs1563065	0.0623182	0.0940455	0.0924167
chr2:113829708	0.962285	1.5725e-09	9.5997e-08	rs12711749	0.468455	0.321045	0.377431
chr3:11014996	0.879225	1.576e-09	9.6134e-08	rs11128536	0.570864	0.639591	0.631725
chr4:66960331	0.899012	1.5799e-09	9.6298e-08	rs72639063	0.747773	0.778	0.733843
chr1:58702070	1.21041	1.582e-09	9.6352e-08	non-SNP CpG	0.759318	0.815636	0.780549
chr6:166050949	1.03853	1.5891e-09	9.6714e-08	rs12529895	0.861227	0.884045	0.867608
chr4:130447978	0.933481	1.5995e-09	9.727e-08	rs56004361	0.750318	0.679636	0.756118
chr6:30908265	1.00297	1.6099e-09	9.7829e-08	rs114278861	0.665176	0.779353	0.72
chr5:13695435	1.01567	1.6161e-09	9.813e-08	rs10038468	0.424773	0.359409	0.46402
chr2:228216615	0.992568	1.6178e-09	9.8156e-08	rs73994254	0.711045	0.808364	0.781216
chr4:140823856	1.28099	1.6224e-09	9.8361e-08	rs11724190	0.0339091	0.0476364	0.0564902
chr8:8750018	0.943558	1.625e-09	9.8445e-08	rs148791373	0.371045	0.411409	0.409
chr5:7824002	0.851756	1.6342e-09	9.8929e-08	rs4702502	0.399318	0.358591	0.31551
chr5:1553239	1.12531	1.6379e-09	9.9078e-08	rs2963271	0.371864	0.321273	0.302255
chr17:39151857	0.919189	1.655e-09	1.0003e-07	rs7222331	0.710727	0.763091	0.74149
chr22:46760665	0.981444	1.664e-09	1.005e-07	rs9615352	0.839	0.820773	0.866471
chr15:54693813	0.934941	1.6719e-09	1.009e-07	rs547426	0.215727	0.152545	0.163078
chr9:134482779	1.32747	1.6805e-09	1.0134e-07	rs11243451	0.927045	0.905818	0.888902
chr12:129298756	1.00348	1.6951e-09	1.0214e-07	rs148871916	0.874238	0.926333	0.918362
chr22:25390704	1.05659	1.6962e-09	1.0214e-07	rs5752038	0.321182	0.476364	0.504549
chr18:77292630	1.01554	1.7086e-09	1.0273e-07	non-SNP CpG	0.680591	0.598591	0.669431
chr17:21193716	0.839618	1.7086e-09	1.0273e-07	rs79315289	0.829	0.897727	0.871275
chr16:1432490	1.33231	1.7182e-09	1.0317e-07	rs8052876	0.0638824	0.0532353	0.1104
chr19:3098287	1.19041	1.7186e-09	1.0317e-07	rs78788223	0.953364	0.927455	0.933941
chr18:76321874	1.0842	1.7244e-09	1.0345e-07	rs74715462	0.608364	0.615273	0.541745
chr10:29834002	0.980036	1.7274e-09	1.0355e-07	rs2368392	0.794	0.703591	0.750902
chr7:158848012	1.47263	1.7313e-09	1.037e-07	rs79169519	0.8798	0.92305	0.886956
chr16:4819055	0.800417	1.7495e-09	1.0471e-07	non-SNP CpG	0.431545	0.434273	0.389471
chr2:12051366	0.967719	1.7574e-09	1.0511e-07	rs112286156	0.616318	0.617273	0.59049
chr12:53037113	1.00001	1.7622e-09	1.0531e-07	rs34899403	0.692429	0.673762	0.70575
chr2:96195730	1.09357	1.774e-09	1.0594e-07	rs1364394	0.465333	0.511524	0.478388
chr16:79353333	1.02328	1.7768e-09	1.0603e-07	rs16950229	0.758	0.66	0.740854
chr8:6472104	0.893363	1.7906e-09	1.0677e-07	rs2959801	0.622818	0.633	0.605235
chr22:40314160	0.729833	1.7948e-09	1.0694e-07	rs739090	0.392286	0.517476	0.431511
chr16:49412679	1.01055	1.804e-09	1.0741e-07	rs56152748	0.606727	0.615364	0.633529
chr10:135037574	1.1308	1.8149e-09	1.0798e-07	rs12784431	0.5835	0.546864	0.542549
chr1:76210289	1.17957	1.8191e-09	1.0815e-07	rs11161510	0.7276	0.6954	0.618029
chr22:49027559	1.18199	1.832e-09	1.0883e-07	rs6010501	0.684909	0.692364	0.686059
chr3:98267536	0.860511	1.8514e-09	1.099e-07	rs9843406	0.204273	0.2785	0.23402
chr4:96760945	1.00608	1.8597e-09	1.1031e-07	rs1076860	0.180045	0.204591	0.176941
chr17:37921742	1.09824	1.8703e-09	1.1081e-07	rs907091	0.3675	0.408364	0.411451
chr22:18495469	1.24009	1.871e-09	1.1081e-07	rs452579	0.707727	0.786773	0.693627
chr1:41220771	1.0118	1.884e-09	1.1151e-07	rs12729696	0.730952	0.680048	0.6955
chr1:205743406	0.981995	1.886e-09	1.1154e-07	non-SNP CpG	0.338682	0.308545	0.355
chr4:5990550	1.0492	1.8985e-09	1.1212e-07	rs58136927	0.732364	0.742682	0.75551
chr8:8750097	0.906387	1.8986e-09	1.1212e-07	non-SNP CpG	0.330182	0.380727	0.372863
chr11:2794391	0.878636	1.9019e-09	1.1219e-07	rs233438	0.0965	0.140591	0.112765
chr4:91737056	1.06611	1.9027e-09	1.1219e-07	rs17017644	0.7592	0.7852	0.786043
chr4:123702879	0.810714	1.9147e-09	1.1282e-07	rs6534362	0.929455	0.905545	0.921137
chr17:8130314	1.34529	1.9165e-09	1.1284e-07	non-SNP CpG	0.153636	0.129909	0.130412
chr15:25967879	0.929187	1.9197e-09	1.1295e-07	rs4906627	0.0449091	0.0891364	0.0660784
chr4:175697249	0.942468	1.922e-09	1.13e-07	rs35785032	0.428818	0.478455	0.503333
chr7:94551302	1.33396	1.9443e-09	1.1423e-07	rs35627058	0.796524	0.868476	0.852187
chr15:80752054	0.845558	1.9512e-09	1.1454e-07	rs78115213	0.732	0.737455	0.769255
chr19:57324340	1.08159	1.9646e-09	1.1525e-07	rs1055359	0.129545	0.233364	0.190961
chr22:43813896	1.15411	1.9736e-09	1.1569e-07	rs12329986	0.764318	0.852045	0.80298
chr3:10326774	0.76805	1.9875e-09	1.1642e-07	non-SNP CpG	0.776682	0.749136	0.773706
chr10:97173197	1.35132	1.9967e-09	1.1687e-07	rs118145062	0.7765	0.800136	0.810176
chr3:54368696	1.25109	2.0116e-09	1.176e-07	rs62256091	0.826364	0.793636	0.815
chr22:50460746	1.32258	2.012e-09	1.176e-07	rs35982258	0.863905	0.800048	0.825375
chr7:134849212	0.921241	2.0157e-09	1.1773e-07	rs3800592	0.439182	0.476273	0.49198
chr8:8750103	0.92273	2.018e-09	1.1777e-07	non-SNP CpG	0.385773	0.433045	0.436235
chr19:9961321	1.11788	2.0243e-09	1.1805e-07	rs73014092	0.935818	0.932545	0.930157
chr9:141008269	0.845902	2.039e-09	1.1882e-07	non-SNP CpG	0.868524	0.895286	0.840449
chr9:124989190	1.15116	2.0463e-09	1.1916e-07	non-SNP CpG	0.729545	0.643545	0.66398
chr12:679979	0.831295	2.0484e-09	1.1919e-07	rs10849245	0.673273	0.640409	0.651784
chr11:2735139	1.26563	2.0564e-09	1.1957e-07	rs113079763	0.876864	0.910955	0.872725
chr17:48188922	1.09202	2.0676e-09	1.2014e-07	rs75762778	0.794091	0.815182	0.81738
chr11:70891161	0.972866	2.0758e-09	1.2052e-07	rs7124405	0.229667	0.281	0.245438
chr13:98959819	0.98559	2.0815e-09	1.2077e-07	rs7326675	0.638818	0.733409	0.637039
chr3:52815944	1.0229	2.0913e-09	1.2121e-07	non-SNP CpG	0.349955	0.485591	0.350627
chr15:27183835	1.02069	2.0922e-09	1.2121e-07	rs4887529	0.4855	0.517364	0.571294
chr6:137795508	1.08485	2.0939e-09	1.2122e-07	rs7747902	0.751227	0.722818	0.7801
chr1:158450450	1.30267	2.0964e-09	1.2128e-07	rs62642485	0.941682	0.945227	0.935784
chr16:9325298	1.10886	2.1163e-09	1.2234e-07	rs2965883	0.382455	0.392136	0.391647
chr6:36304505	0.917045	2.1198e-09	1.2246e-07	rs12530054	0.774045	0.798227	0.740275
chr4:6024426	1.11298	2.1268e-09	1.2277e-07	rs878948	0.467409	0.356818	0.472608
chr10:97987377	0.851916	2.1377e-09	1.2317e-07	rs34233512	0.376682	0.437955	0.431157
chr7:157640393	1.24769	2.1381e-09	1.2317e-07	rs4716790	0.240955	0.386273	0.365255
chr3:86286066	0.894934	2.1384e-09	1.2317e-07	rs7611502	0.365143	0.392571	0.429106
chr12:53373962	1.4101	2.161e-09	1.2438e-07	rs949734	0.0855238	0.0816667	0.0913333
chr6:26367218	0.90577	2.165e-09	1.2452e-07	rs12199613	0.626727	0.488455	0.520294
chr4:84404208	1.14507	2.1719e-09	1.2483e-07	rs34620667	0.502045	0.361	0.450882
chr4:6151716	1.07182	2.1785e-09	1.2504e-07	rs55698513	0.747714	0.748714	0.746021
chr13:26020154	1.12539	2.1786e-09	1.2504e-07	non-SNP CpG	0.862773	0.917909	0.898588
chr2:113826759	0.922731	2.1883e-09	1.255e-07	rs2862853	0.358273	0.244591	0.31998
chr3:37526985	1.0378	2.1903e-09	1.2553e-07	rs2070478	0.942571	0.79019	0.847854
chr8:121019736	1.09836	2.1961e-09	1.2577e-07	rs2037344	0.204524	0.321762	0.285532
chr7:29488733	0.966044	2.2093e-09	1.2644e-07	rs17696810	0.802955	0.903909	0.869157
chr17:78793653	1.02615	2.2319e-09	1.2763e-07	rs7217174	0.592182	0.664182	0.693059
chr6:132944591	1.09772	2.2343e-09	1.2768e-07	rs12213507	0.437773	0.422864	0.439078
chr1:236956992	1.14536	2.2411e-09	1.2798e-07	rs142225665	0.990048	0.940048	0.956688
chr9:139067663	1.24797	2.2467e-09	1.2821e-07	rs11793705	0.636	0.731227	0.681882
chr11:128604174	1.02994	2.2484e-09	1.2821e-07	rs607703	0.268955	0.257864	0.217627
chr12:132040177	1.36909	2.2679e-09	1.2923e-07	rs12230372	0.908591	0.883545	0.87951
chr4:172832692	1.06687	2.2816e-09	1.2992e-07	rs6845054	0.62719	0.555905	0.646457
chr6:29641514	1.41186	2.2897e-09	1.3027e-07	rs114591600	0.881045	0.892091	0.912431
chr7:39465637	1.23899	2.2911e-09	1.3027e-07	rs2237395	0.750136	0.699818	0.69202
chr5:180286104	1.10857	2.3057e-09	1.3101e-07	rs2127377	0.243545	0.249773	0.273275
chr19:18959208	0.944675	2.3119e-09	1.3127e-07	rs1024446	0.457727	0.4585	0.399451
chr5:10652421	1.34445	2.3151e-09	1.3135e-07	rs80094016	0.953318	0.941364	0.929863
chr15:25638308	1.08443	2.3169e-09	1.3136e-07	rs67785909	0.840227	0.832773	0.79951
chr8:69136958	0.795764	2.335e-09	1.3229e-07	rs940665	0.87945	0.8106	0.881628
chr1:206636714	1.17301	2.3487e-09	1.3296e-07	rs9430148	0.735	0.718955	0.692137
chr3:44041323	0.96677	2.35e-09	1.3296e-07	rs6441813	0.454818	0.377318	0.405118
chr16:20732321	1.37909	2.3605e-09	1.3345e-07	rs10492808	0.8825	0.920562	0.894645
chr3:111385570	1.31588	2.3691e-09	1.3384e-07	rs73230165	0.899636	0.941091	0.902098
chr5:168246537	1.13214	2.3799e-09	1.3426e-07	rs57948410	0.903143	0.876762	0.860082
chr13:25265494	0.803115	2.381e-09	1.3426e-07	rs12871180	0.765364	0.854227	0.880412
chr12:113131952	1.03413	2.3815e-09	1.3426e-07	rs75598862	0.824632	0.890368	0.898951
chr22:43967987	1.08747	2.387e-09	1.3438e-07	rs150013295	0.892818	0.888727	0.889059
chr20:57476889	0.914606	2.387e-09	1.3438e-07	rs8114689	0.394045	0.272455	0.34502
chr17:701827	0.956972	2.4074e-09	1.3543e-07	rs138140296	0.568227	0.629955	0.575569
chr3:9211960	0.957094	2.4121e-09	1.356e-07	rs2664105	0.156455	0.206318	0.206118
chr6:169247869	0.934292	2.4315e-09	1.366e-07	rs113935888	0.476273	0.563727	0.524333
chr13:25272264	1.34986	2.4476e-09	1.374e-07	rs9553426	0.772238	0.817095	0.767146
chr17:59386564	1.00648	2.4504e-09	1.3746e-07	rs9898274	0.904545	0.953455	0.935275
chr11:130656995	0.875335	2.4635e-09	1.381e-07	rs34805851	0.815333	0.754048	0.807063
chr9:108755580	1.05667	2.4744e-09	1.3861e-07	rs12555370	0.855545	0.838182	0.836373
chr1:153590234	0.850091	2.4792e-09	1.3876e-07	non-SNP CpG	0.412909	0.483682	0.496863
chr1:4169067	0.956805	2.4804e-09	1.3876e-07	rs76084603	0.937333	0.908476	0.918756
chr17:1665706	0.937172	2.4847e-09	1.389e-07	rs62088170	0.548	0.251619	0.369396
chr3:52815947	1.03374	2.4875e-09	1.3896e-07	non-SNP CpG	0.310182	0.4275	0.310745
chr10:5660220	0.789494	2.4903e-09	1.3902e-07	rs10795575	0.574182	0.655864	0.725882
chr19:15082411	0.864352	2.4946e-09	1.3916e-07	rs2285980	0.363773	0.470091	0.371765
chr8:22019417	1.1692	2.4995e-09	1.3927e-07	rs8192340	0.95081	0.879905	0.900191
chr3:12829019	1.0108	2.5001e-09	1.3927e-07	non-SNP CpG	0.264955	0.256591	0.2509
chr1:4818921	0.652071	2.5137e-09	1.3993e-07	rs3753717	0.876	0.901091	0.905333
chr7:21892683	0.946185	2.5335e-09	1.4094e-07	rs11770581	0.289773	0.239818	0.277569
chr5:2129232	0.989472	2.5458e-09	1.4152e-07	rs4077288	0.546333	0.621238	0.559042
chr15:70374054	1.09502	2.5765e-09	1.4312e-07	rs56267294	0.2012	0.2488	0.246391
chr6:30127322	0.832955	2.582e-09	1.4333e-07	rs115257997	0.695091	0.7545	0.720039
chr6:169020665	1.17487	2.6012e-09	1.4428e-07	rs2342637	0.257682	0.191182	0.213118
chr17:70419941	1.13561	2.6028e-09	1.4428e-07	rs8069930	0.169818	0.270455	0.2227
chr5:1110709	0.923389	2.6074e-09	1.4443e-07	non-SNP CpG	0.552455	0.556091	0.553098
chr14:90582798	1.00981	2.6095e-09	1.4443e-07	rs7154891	0.5575	0.5961	0.535304
chr21:42208525	0.811086	2.6108e-09	1.4443e-07	rs28433153	0.702773	0.782818	0.74266
chr20:20324304	1.24763	2.6177e-09	1.4471e-07	rs6132290	0.887095	0.936857	0.889723
chr15:26090173	0.985124	2.6359e-09	1.4561e-07	rs34324347	0.756545	0.731545	0.743373
chr2:235377371	1.16453	2.6415e-09	1.4582e-07	rs10208444	0.75795	0.7616	0.724167
chr17:8130325	1.30235	2.6617e-09	1.4683e-07	non-SNP CpG	0.163	0.130955	0.134412
chr6:162789196	0.935196	2.7003e-09	1.4886e-07	rs7768039	0.705909	0.6005	0.684216
chr17:78865127	0.905409	2.7027e-09	1.4889e-07	rs7221927	0.308591	0.173318	0.221431
chr15:27663600	1.01888	2.7259e-09	1.4998e-07	rs12442309	0.665682	0.6925	0.673255
chr20:55928554	1.41575	2.7262e-09	1.4998e-07	non-SNP CpG	0.956136	0.967409	0.944843
chr8:17751776	0.966648	2.7351e-09	1.5025e-07	rs6983087	0.207182	0.249	0.23698
chr1:146549864	1.02828	2.7354e-09	1.5025e-07	rs12753485	0.289409	0.313136	0.285353
chr11:2017439	0.941473	2.7368e-09	1.5025e-07	rs3024270	0.413864	0.442227	0.461196
chr4:7258577	0.862047	2.7404e-09	1.5034e-07	rs4376139	0.129476	0.120333	0.0938542
chr10:82460579	1.17143	2.7479e-09	1.5065e-07	rs9420499	0.215364	0.166636	0.236784
chr12:3736734	1.02011	2.7564e-09	1.5101e-07	rs10848893	0.681955	0.767409	0.710725
chr17:59669077	0.976999	2.77e-09	1.5164e-07	rs4141531	0.912	0.897667	0.86371
chr12:130903910	1.08528	2.7717e-09	1.5164e-07	rs73150890	0.668864	0.677136	0.653235
chr6:78171124	1.19247	2.7825e-09	1.5213e-07	rs13212041	0.106905	0.107095	0.13375
chr9:346014	1.10448	2.7932e-09	1.5261e-07	rs35483336	0.832409	0.762273	0.758922
chr12:49352257	0.95026	2.8049e-09	1.5305e-07	rs833828	0.507136	0.516455	0.488706
chr8:1503686	0.764541	2.8052e-09	1.5305e-07	rs2956893	0.644455	0.619864	0.67251
chr7:50734417	0.55875	2.825e-09	1.5403e-07	rs17449280	0.893333	0.907619	0.937787
chr7:2100008	0.92344	2.8345e-09	1.5444e-07	rs73047102	0.910909	0.934727	0.929157
chr14:94394344	1.21113	2.8406e-09	1.5467e-07	rs12895134	0.325227	0.366591	0.370431
chr2:235909792	1.1134	2.849e-09	1.5502e-07	rs75355378	0.665455	0.856864	0.730471
chr4:78125004	1.16905	2.8622e-09	1.5563e-07	non-SNP CpG	0.0927727	0.0200909	0.0751373
chr5:139946268	1.21759	2.8674e-09	1.5572e-07	rs11551312	0.841864	0.958227	0.901529
chr13:110762609	1.08594	2.8678e-09	1.5572e-07	rs77198000	0.870091	0.844773	0.851078
chr1:20248093	0.994482	2.8698e-09	1.5573e-07	rs10916672	0.697682	0.616818	0.645196
chr6:166585112	0.838172	2.8765e-09	1.5598e-07	rs2197450	0.440636	0.425727	0.373922
chr3:118865801	0.854619	2.8798e-09	1.5605e-07	rs4077931	0.668667	0.690714	0.669286
chr1:41155382	0.917993	2.8852e-09	1.5624e-07	rs2780952	0.188591	0.251136	0.220294
chr21:41282597	0.922713	2.921e-09	1.5807e-07	rs3819593	0.636545	0.707182	0.69902
chr19:31493818	0.902856	2.9326e-09	1.5859e-07	rs73028260	0.799591	0.675591	0.769196
chr4:129574767	0.685042	2.9408e-09	1.5892e-07	rs1216360	0.266591	0.249091	0.198941
chr4:128981335	1.02854	2.9456e-09	1.5908e-07	rs4834224	0.337636	0.338318	0.376275
chr16:70917101	1.40577	2.9558e-09	1.5952e-07	rs11075803	0.890818	0.880864	0.861569
chr18:77292523	0.997002	2.9591e-09	1.5959e-07	non-SNP CpG	0.479545	0.405091	0.486353
chr17:5975300	0.863136	2.9639e-09	1.5974e-07	rs1811167	0.388727	0.462818	0.378725
chr6:132965750	1.47474	2.9686e-09	1.5989e-07	rs61478661	0.893952	0.901952	0.883062
chr9:119993094	0.969208	2.9716e-09	1.5994e-07	rs1160246	0.551818	0.533818	0.52402
chr1:3148616	1.36163	2.9747e-09	1.6e-07	rs72632106	0.855409	0.871	0.81751
chr1:42888556	1.10184	2.9782e-09	1.6008e-07	rs11210642	0.301333	0.271238	0.297167
chr12:55524171	1.16553	2.9917e-09	1.606e-07	rs7306491	0.583273	0.674545	0.550039
chr5:105642031	1.03637	2.992e-09	1.606e-07	rs115997710	0.264136	0.244955	0.265725
chr1:3140811	1.31121	3.0045e-09	1.6116e-07	rs16823548	0.880455	0.901182	0.879157
chr6:114383605	1.05495	3.0342e-09	1.6265e-07	rs875776	0.423636	0.425864	0.393784
chr12:129585630	1.06077	3.0364e-09	1.6266e-07	rs11060131	0.758364	0.834045	0.797176
chr1:158039017	1.17628	3.0439e-09	1.6295e-07	rs11583066	0.863619	0.653143	0.70225
chr15:26088350	1.07295	3.0528e-09	1.6326e-07	rs113483365	0.502045	0.416864	0.490039
chr5:43588288	1.23781	3.0538e-09	1.6326e-07	rs7710125	0.569294	0.500647	0.537737
chr18:50956329	1.03791	3.0575e-09	1.6335e-07	rs2879527	0.423909	0.459636	0.443412
chr22:48899213	1.16575	3.0909e-09	1.6502e-07	rs5768686	0.705045	0.619682	0.653686
chr22:49976441	1.49848	3.1006e-09	1.6543e-07	rs112164191	0.851118	0.952941	0.879758
chr17:78865180	1.01214	3.1239e-09	1.6656e-07	rs2672885	0.205045	0.127591	0.164784
chr10:80763382	0.994669	3.1336e-09	1.6696e-07	rs10762828	0.692773	0.673273	0.673373
chr6:150506329	0.944199	3.137e-09	1.6697e-07	rs6905409	0.415762	0.333238	0.406354
chr14:24776401	1.13274	3.138e-09	1.6697e-07	rs1053649	0.0901818	0.0593636	0.0875686
chr1:247655270	0.839775	3.1478e-09	1.6739e-07	rs145467846	0.690952	0.747571	0.723167
chr2:109971133	1.0763	3.1569e-09	1.6768e-07	rs77871578	0.873045	0.754636	0.810745
chr10:65698940	1.03303	3.1576e-09	1.6768e-07	rs1922134	0.5825	0.599318	0.62002
chr3:13367406	0.965264	3.1762e-09	1.6856e-07	rs665064	0.278045	0.493636	0.404216
chr16:26131905	0.930516	3.2086e-09	1.7017e-07	rs8049916	0.758318	0.821773	0.80798
chr5:5070674	1.11057	3.2233e-09	1.7083e-07	rs72650159	0.886409	0.860864	0.85151
chr3:187010270	1.14858	3.2259e-09	1.7085e-07	rs13089330	0.7022	0.7611	0.666
chr1:247615783	1.03855	3.2289e-09	1.709e-07	rs11802680	0.770045	0.810227	0.759118
chr20:57447022	0.996608	3.2321e-09	1.7095e-07	rs7271854	0.499045	0.459727	0.542784
chr1:168251534	1.0219	3.2354e-09	1.7102e-07	rs3767481	0.892727	0.971545	0.927784
chr17:72837012	1.11552	3.2532e-09	1.7169e-07	rs145008289	0.316316	0.274579	0.306047
chr2:4951547	1.0298	3.2537e-09	1.7169e-07	rs7603132	0.806364	0.633318	0.739745
chr20:40730515	1.1846	3.2547e-09	1.7169e-07	rs2425473	0.285636	0.411727	0.473804
chr1:211667856	1.1213	3.271e-09	1.7244e-07	rs7527396	0.705286	0.528905	0.561936
chr5:112374696	1.15063	3.2806e-09	1.7283e-07	rs6594660	0.129071	0.0926429	0.121741
chr8:143644797	0.850954	3.2831e-09	1.7285e-07	rs111984954	0.783318	0.725682	0.796588
chr8:139140876	1.13017	3.2885e-09	1.7302e-07	rs16908267	0.583864	0.572818	0.624137
chr9:136815825	1.13209	3.3053e-09	1.7379e-07	rs637521	0.767591	0.7115	0.760392
chr12:11000610	0.801179	3.3374e-09	1.7536e-07	rs10732560	0.0894737	0.0573684	0.0449
chr7:2190452	1.24635	3.346e-09	1.757e-07	rs6461188	0.783842	0.752	0.741727
chr16:49691859	1.22883	3.3548e-09	1.7602e-07	rs1420235	0.675619	0.693952	0.636479
chr11:72327160	1.0289	3.3565e-09	1.7602e-07	rs3781932	0.920048	0.926905	0.927708
chr13:108865282	0.824933	3.3671e-09	1.7645e-07	non-SNP CpG	0.464091	0.471864	0.445922
chr4:10506598	0.99088	3.374e-09	1.767e-07	rs6833095	0.360273	0.308955	0.371882
chr1:38271494	0.862688	3.396e-09	1.7773e-07	rs3795494	0.508429	0.449905	0.384146
chr1:153322040	1.04112	3.3997e-09	1.7776e-07	rs12057777	0.821273	0.886455	0.859804
chr1:146549662	1.03916	3.401e-09	1.7776e-07	non-SNP CpG	0.496727	0.510364	0.461118
chr3:119278914	1.07322	3.4076e-09	1.7799e-07	rs68180496	0.824227	0.8115	0.826059
chr14:63671314	1.30197	3.4249e-09	1.7878e-07	rs145490305	0.294682	0.294	0.279431
chr8:144596721	0.874202	3.4271e-09	1.7878e-07	rs28569868	0.632045	0.565091	0.619667
chr8:3206603	0.982792	3.451e-09	1.799e-07	rs7820839	0.711	0.772182	0.766922
chr10:82298464	1.08749	3.4708e-09	1.8082e-07	rs72824337	0.777095	0.749714	0.750875
chr16:19722001	0.95258	3.4853e-09	1.8146e-07	rs59522553	0.865591	0.756727	0.849098
chr9:137678917	1.36804	3.5315e-09	1.8366e-07	rs55768540	0.829773	0.840182	0.80346
chr2:228494424	1.2338	3.5322e-09	1.8366e-07	rs111998555	0.753318	0.759273	0.739196
chr15:101084442	0.92293	3.5461e-09	1.8421e-07	rs55719509	0.304909	0.282182	0.25951
chr6:160401661	0.862031	3.5486e-09	1.8421e-07	rs10455861	0.789273	0.805818	0.798157
chr12:52863891	1.11031	3.5498e-09	1.8421e-07	rs376758	0.591455	0.474864	0.518431
chr5:156622375	0.898263	3.5612e-09	1.8462e-07	rs30115	0.855773	0.853227	0.882902
chr11:118766018	0.97276	3.5623e-09	1.8462e-07	rs45627033	0.888545	0.803682	0.800922
chr9:97356436	1.03175	3.5731e-09	1.8506e-07	rs10115489	0.469909	0.606045	0.52351
chr12:3767737	0.986262	3.6034e-09	1.8651e-07	non-SNP CpG	0.4345	0.411818	0.416196
chr8:3438719	1.14845	3.6147e-09	1.8697e-07	rs7827656	0.612556	0.681944	0.616049
chr18:50923115	1.04417	3.6406e-09	1.8819e-07	rs17505951	0.368286	0.408762	0.400917
chr8:143683209	1.11949	3.6474e-09	1.8841e-07	rs57469704	0.725455	0.674318	0.705882
chr3:151643729	1.22384	3.6535e-09	1.8861e-07	rs62274938	0.815182	0.772455	0.761686
chr7:102065054	1.12952	3.6867e-09	1.902e-07	rs6958795	0.0402273	0.0567273	0.0565686
chr20:48183214	1.28832	3.7102e-09	1.9121e-07	rs11908529	0.819818	0.874909	0.858941
chr9:95187418	1.03218	3.711e-09	1.9121e-07	rs2516567	0.516333	0.54681	0.608792
chr17:8130331	1.41828	3.7172e-09	1.914e-07	non-SNP CpG	0.195364	0.166864	0.173804
chr12:53681684	1.10329	3.7563e-09	1.9329e-07	non-SNP CpG	0.440682	0.459455	0.44998
chr18:354264	1.09271	3.787e-09	1.9474e-07	rs16943151	0.617045	0.690591	0.614706
chr16:24151524	0.874028	3.8084e-09	1.9557e-07	rs452731	0.635045	0.801545	0.763275
chr11:113216933	0.83569	3.8113e-09	1.9557e-07	rs17527717	0.867909	0.908136	0.900961
chr2:85097590	0.788562	3.8113e-09	1.9557e-07	rs1863772	0.834045	0.907182	0.871373
chr9:137975311	0.947194	3.813e-09	1.9557e-07	rs7046695	0.525955	0.523455	0.537059
chr7:20867808	0.903293	3.8179e-09	1.957e-07	rs2709722	0.541273	0.494818	0.449784
chr3:197608161	0.972708	3.8503e-09	1.9723e-07	rs76678626	0.889682	0.867364	0.891745
chr21:44125234	1.118	3.8542e-09	1.9731e-07	rs2269147	0.790955	0.786864	0.765412
chr6:51643268	1.08551	3.8848e-09	1.9875e-07	rs2894788	0.240227	0.292591	0.314373
chr9:137974756	0.930001	3.8905e-09	1.9891e-07	rs13283101	0.747591	0.597409	0.70198
chr15:24798273	0.865487	3.9203e-09	2.003e-07	rs12324712	0.509364	0.460227	0.499706
chr6:32861584	1.05621	3.9327e-09	2.0081e-07	non-SNP CpG	0.672409	0.582318	0.63951
chr17:3119871	0.983631	3.9436e-09	2.0123e-07	rs142284764	0.445714	0.515143	0.459604
chr11:8706639	1.177	3.9922e-09	2.0358e-07	rs77786762	0.864381	0.797857	0.831208
chr8:2029641	1.55033	4.0272e-09	2.0524e-07	non-SNP CpG	0.911636	0.885136	0.908765
chr20:60963187	1.04138	4.0638e-09	2.0697e-07	rs6121395	0.40725	0.5087	0.3715
chr4:75593835	0.834369	4.0832e-09	2.0782e-07	rs77424603	0.862952	0.882619	0.885542
chr17:62221803	1.02468	4.0878e-09	2.0792e-07	rs11079526	0.218524	0.189048	0.216896
chr10:1617973	1.24576	4.1052e-09	2.0868e-07	rs74108921	0.464524	0.367952	0.391426
chr7:154559592	1.0515	4.1453e-09	2.1058e-07	rs6950520	0.684227	0.715182	0.646314
chr4:185369965	1.17585	4.1527e-09	2.1082e-07	rs3775573	0.2255	0.261227	0.256176
chr4:154949769	0.993544	4.1677e-09	2.1145e-07	rs28434637	0.536381	0.526952	0.517532
chr7:31745454	0.632754	4.1759e-09	2.1173e-07	non-SNP CpG	0.887316	0.919632	0.930619
chr8:143852587	1.00861	4.2035e-09	2.1299e-07	rs62525624	0.420909	0.483636	0.504451
chr3:45983597	1.0698	4.2235e-09	2.1387e-07	non-SNP CpG	0.585818	0.543409	0.542941
chr17:36610975	0.855345	4.2555e-09	2.1536e-07	rs55719924	0.667591	0.659864	0.681667
chr11:113642992	0.914217	4.2639e-09	2.1556e-07	rs2459976	0.589524	0.672667	0.670646
chr8:8750024	0.911258	4.265e-09	2.1556e-07	non-SNP CpG	0.361364	0.3885	0.390843
chr5:96079402	1.00368	4.2736e-09	2.1586e-07	rs26506	0.319864	0.432364	0.330294
chr12:6994123	1.24313	4.2847e-09	2.1628e-07	non-SNP CpG	0.927571	0.977048	0.942688
chr2:236834342	0.847672	4.2941e-09	2.1662e-07	rs1962298	0.391818	0.557682	0.483686
chr10:45601840	0.961333	4.3045e-09	2.1691e-07	rs17439689	0.503545	0.449455	0.528843
chr16:3518525	1.04844	4.3053e-09	2.1691e-07	rs11077341	0.904955	0.908091	0.918627
chr8:2886012	1.08988	4.3221e-09	2.1762e-07	rs6558698	0.462545	0.524273	0.484902
chr4:14349250	1.02578	4.3564e-09	2.1921e-07	rs73225349	0.704909	0.645227	0.633392
chr3:197118635	1.09751	4.3748e-09	2.2e-07	non-SNP CpG	0.872136	0.899727	0.893843
chr6:150936130	1.00456	4.3979e-09	2.2088e-07	rs111405973	0.796091	0.821545	0.831255
chr10:116165123	1.07487	4.398e-09	2.2088e-07	rs7899139	0.194545	0.0883182	0.171902
chr3:192154590	0.990829	4.4033e-09	2.21e-07	rs6800280	0.535318	0.560364	0.544961
chr10:125534912	1.34497	4.4103e-09	2.21e-07	rs1649151	0.0725455	0.1795	0.147098
chr10:122353641	0.940432	4.4108e-09	2.21e-07	rs11199429	0.447182	0.400364	0.404608
chr13:108766096	0.846813	4.4115e-09	2.21e-07	rs11616923	0.608227	0.600364	0.650902
chr13:32312160	0.984696	4.4184e-09	2.2121e-07	rs9603599	0.437857	0.563238	0.448229
chr6:29857423	1.44586	4.438e-09	2.2205e-07	rs113926770	0.746182	0.808	0.682039
chr5:131330054	1.01001	4.4434e-09	2.2218e-07	rs253944	0.168955	0.0448636	0.115824
chr3:52815830	0.977357	4.4502e-09	2.2238e-07	non-SNP CpG	0.706727	0.775318	0.72651
chr14:72200963	1.02834	4.4642e-09	2.2294e-07	rs76126344	0.961455	0.935864	0.945804
chr6:167653729	0.810552	4.4796e-09	2.2357e-07	rs140249574	0.772636	0.821682	0.824529
chr6:2952945	1.00994	4.4878e-09	2.2384e-07	non-SNP CpG	0.480636	0.5255	0.475039
chr18:8480607	0.984731	4.4929e-09	2.2395e-07	non-SNP CpG	0.432682	0.485455	0.503765
chr17:39636431	1.08566	4.4958e-09	2.2396e-07	rs8081304	0.257318	0.274455	0.293078
chr20:25054440	1.06168	4.518e-09	2.2492e-07	rs4815367	0.762682	0.750773	0.733882
chr3:74571050	1.42348	4.5212e-09	2.2494e-07	rs4677408	0.0886667	0.0380952	0.11475
chr13:78077814	1.15476	4.5291e-09	2.2519e-07	rs2181615	0.824727	0.813727	0.789686
chr22:49603693	0.888749	4.5335e-09	2.2527e-07	rs6520091	0.459818	0.492091	0.455667
chr9:93570190	1.11338	4.5396e-09	2.2543e-07	rs12685044	0.603045	0.512682	0.541529
chr11:5709028	0.843876	4.5545e-09	2.2603e-07	rs1498553	0.508682	0.401136	0.486745
chr7:37958288	1.14526	4.5607e-09	2.262e-07	rs1376264	0.433333	0.480143	0.450396
chr1:2282990	1.0782	4.5648e-09	2.2626e-07	rs2036082	0.740619	0.83319	0.776413
chr10:131506192	0.945926	4.5737e-09	2.2646e-07	rs1803965	0.853682	0.920727	0.886725
chr3:129062742	0.926177	4.5764e-09	2.2646e-07	rs6764746	0.197591	0.202	0.220647
chr16:61687701	1.00342	4.5781e-09	2.2646e-07	rs16963768	0.737824	0.748235	0.750615
chr5:1110714	0.966993	4.5802e-09	2.2646e-07	non-SNP CpG	0.607227	0.609409	0.60651
chr4:170841965	1.19479	4.5908e-09	2.2673e-07	rs76981863	0.840591	0.858273	0.867137
chr1:146549691	1.024	4.5914e-09	2.2673e-07	rs494122	0.344091	0.395955	0.322118
chr1:18801485	0.934362	4.6032e-09	2.2718e-07	rs16862008	0.926773	0.927591	0.93102
chr20:13139237	0.75804	4.6402e-09	2.2884e-07	rs79364479	0.775909	0.791273	0.804235
chr13:44812569	0.862729	4.6426e-09	2.2884e-07	rs9285153	0.437364	0.387591	0.45538
chr2:171403096	1.07274	4.6751e-09	2.3029e-07	rs75089631	0.728381	0.665143	0.649542
chr1:20444473	0.887289	4.7076e-09	2.3166e-07	rs142829616	0.836619	0.831238	0.843378
chr6:43735941	1.10798	4.7087e-09	2.3166e-07	non-SNP CpG	0.942182	0.915318	0.917431
chr6:169017643	0.992512	4.756e-09	2.3384e-07	rs77283333	0.5625	0.580227	0.52502
chr8:134420162	0.791635	4.7634e-09	2.3406e-07	rs1989289	0.877545	0.914409	0.883098
chr2:50692168	1.15794	4.7934e-09	2.3539e-07	rs1520455	0.206667	0.371556	0.340537
chr10:5935533	1.06877	4.8213e-09	2.3651e-07	rs77618029	0.903111	0.913667	0.897605
chr9:274704	1.06289	4.8251e-09	2.3651e-07	rs142174029	0.38781	0.405	0.401167
chr8:3249276	0.850322	4.8251e-09	2.3651e-07	rs60180727	0.557591	0.688682	0.64451
chr20:5840621	1.09394	4.8378e-09	2.3699e-07	rs74968112	0.747182	0.735091	0.712902
chr14:93018566	0.898344	4.8565e-09	2.3776e-07	rs10141449	0.396227	0.531955	0.404673
chr10:50183041	1.26926	4.881e-09	2.3881e-07	rs61733240	0.9045	0.901455	0.882157
chr18:50712746	0.902277	4.8845e-09	2.3883e-07	rs7238728	0.9045	0.884818	0.89902
chr10:88055599	1.13905	4.9333e-09	2.4108e-07	rs139835740	0.848182	0.852091	0.858804
chr16:24134269	0.924629	4.9535e-09	2.4191e-07	rs198184	0.422778	0.585278	0.53273
chr12:125622261	0.908491	4.9564e-09	2.4191e-07	rs12581512	0.663864	0.581909	0.57151
chr6:37402089	0.833662	4.963e-09	2.4208e-07	non-SNP CpG	0.523364	0.549955	0.591039
chr10:116392797	1.36568	5.0011e-09	2.4379e-07	rs11196818	0.902455	0.799864	0.85598
chr6:471619	1.22857	5.0253e-09	2.4482e-07	rs74546972	0.772	0.929909	0.78902
chr6:32713188	0.868873	5.0548e-09	2.4611e-07	rs114870984	0.241727	0.260182	0.203353
chr7:73438792	1.4335	5.1003e-09	2.4817e-07	rs59143854	0.864591	0.876045	0.845098
chr14:23284167	0.833023	5.1226e-09	2.4904e-07	rs2281678	0.510045	0.528591	0.561667
chr1:85205631	1.13991	5.1244e-09	2.4904e-07	rs9725395	0.934136	0.930818	0.921314
chr5:178198440	1.02287	5.1582e-09	2.5053e-07	rs11954271	0.607045	0.528818	0.568176
chr6:2952920	0.973835	5.1671e-09	2.508e-07	non-SNP CpG	0.5205	0.563227	0.532275
chr11:117308927	0.931149	5.1861e-09	2.5158e-07	rs10892101	0.64645	0.63505	0.655476
chr12:4745313	1.02781	5.2114e-09	2.5253e-07	rs2267546	0.388591	0.480409	0.443529
chr11:3151044	0.935367	5.2121e-09	2.5253e-07	rs11025533	0.505091	0.468818	0.46551
chr10:72141006	0.917731	5.2212e-09	2.5282e-07	rs11816533	0.804136	0.735091	0.770392
chr10:8106502	1.10295	5.2363e-09	2.5339e-07	rs570613	0.505313	0.476562	0.410297
chr7:154408299	0.480281	5.2461e-09	2.5371e-07	rs74726169	0.919364	0.911091	0.934392
chr3:98003656	0.661562	5.2553e-09	2.54e-07	rs1497528	0.793227	0.691818	0.797118
chr21:31933725	0.968551	5.2778e-09	2.5494e-07	rs1702401	0.652136	0.5205	0.602039
chr3:121993474	1.13216	5.2997e-09	2.5584e-07	rs35780274	0.561227	0.558818	0.585608
chr12:53076132	1.18496	5.3241e-09	2.5686e-07	rs3759192	0.790136	0.716318	0.773529
chr17:4612817	0.886976	5.3281e-09	2.569e-07	non-SNP CpG	0.757857	0.787095	0.792444
chr4:190228481	0.869425	5.3709e-09	2.588e-07	non-SNP CpG	0.894905	0.871524	0.896061
chr5:1110678	0.909799	5.3929e-09	2.5971e-07	non-SNP CpG	0.3625	0.371591	0.364412
chr6:44599188	1.14955	5.3986e-09	2.5983e-07	rs9395042	0.208476	0.123857	0.169458
chr3:195643806	0.882537	5.4131e-09	2.6036e-07	rs11706736	0.752727	0.785909	0.764878
chr19:35435001	0.928449	5.4259e-09	2.6075e-07	rs78688282	0.954182	0.945182	0.953059
chr1:16344663	0.833746	5.4276e-09	2.6075e-07	rs872222	0.567955	0.638545	0.52148
chr11:2737028	1.02983	5.4922e-09	2.6369e-07	rs231844	0.893238	0.778857	0.843152
chr4:3408933	0.958355	5.4973e-09	2.6378e-07	rs1730769	0.617636	0.731136	0.653137
chr18:74728823	0.954884	5.5227e-09	2.6484e-07	rs61742988	0.975429	0.896952	0.924267
chr2:113808986	1.1826	5.5284e-09	2.6495e-07	rs11687093	0.6175	0.495727	0.522745
chr19:13112567	0.942101	5.5349e-09	2.651e-07	rs76165343	0.890364	0.825455	0.850039
chr3:52815848	0.91913	5.5402e-09	2.652e-07	non-SNP CpG	0.509227	0.625955	0.52402
chr9:126851145	1.22247	5.5558e-09	2.6578e-07	rs117819059	0.881773	0.890045	0.868137
chr18:12027028	1.04835	5.5872e-09	2.6713e-07	rs1250171	0.710727	0.617182	0.659529
chr10:73819105	1.19213	5.6105e-09	2.6808e-07	rs150700763	0.824727	0.829545	0.832588
chr20:13056894	1.20812	5.653e-09	2.6967e-07	rs6134772	0.750095	0.772524	0.731812
chr1:248845458	1.50692	5.6539e-09	2.6967e-07	rs147088930	0.180357	0.194643	0.287519
chr18:34908626	1.0406	5.6544e-09	2.6967e-07	non-SNP CpG	0.403238	0.31781	0.395915
chr6:130759123	0.849809	5.6575e-09	2.6967e-07	rs10456986	0.474619	0.483762	0.485083
chr13:114536340	0.819073	5.6973e-09	2.7141e-07	rs41284479	0.852091	0.873364	0.893373
chr1:15541411	0.950778	5.7213e-09	2.7239e-07	rs3753315	0.713318	0.766727	0.768804
chr3:178984910	0.819406	5.7289e-09	2.7259e-07	rs73188918	0.494091	0.529818	0.532882
chr8:43129677	1.90429	5.7783e-09	2.7477e-07	rs6988652	0.828318	0.848091	0.825843
chr17:7949606	0.900153	5.786e-09	2.7498e-07	rs2072686	0.883318	0.814182	0.826804
chr15:85177712	1.32549	5.8015e-09	2.7555e-07	non-SNP CpG	0.576	0.6565	0.635059
chr12:94377213	0.980791	5.8067e-09	2.7563e-07	rs270879	0.679136	0.715636	0.694686
chr11:119218930	1.03043	5.8152e-09	2.7587e-07	rs1893265	0.376	0.367545	0.377392
chr20:50045445	1.06694	5.8795e-09	2.7876e-07	rs7265691	0.798318	0.799727	0.81949
chr10:134119292	0.967329	5.9142e-09	2.8024e-07	rs11597612	0.734273	0.713909	0.708235
chr12:124352590	0.9876	5.9494e-09	2.8174e-07	rs61735933	0.9265	0.934227	0.91724
chr1:11554563	0.761214	5.9575e-09	2.8195e-07	rs12129869	0.878682	0.877318	0.888157
chr7:117119162	0.838502	5.9617e-09	2.8198e-07	non-SNP CpG	0.411864	0.408182	0.404294
chr16:1014851	1.19468	5.9833e-09	2.8283e-07	non-SNP CpG	0.866765	0.981647	0.905703
chr13:114313493	0.936264	6.0108e-09	2.8397e-07	rs9324255	0.529682	0.489409	0.474882
chr12:131590403	1.2203	6.0168e-09	2.8408e-07	rs4759544	0.671636	0.639591	0.598824
chr5:178653848	1.07265	6.1262e-09	2.8907e-07	rs2411810	0.7865	0.685409	0.710588
chr2:1203428	1.27021	6.1401e-09	2.8956e-07	rs4407277	0.700545	0.643955	0.632118
chr2:238462688	1.16233	6.1638e-09	2.9051e-07	rs138383975	0.882591	0.912318	0.881353
chr17:8130103	1.28869	6.1791e-09	2.9097e-07	non-SNP CpG	0.160091	0.143409	0.129451
chr2:162929731	1.03106	6.1811e-09	2.9097e-07	rs35128070	0.495857	0.642048	0.598064
chr11:67420228	0.933666	6.1943e-09	2.9143e-07	rs2509720	0.129955	0.147818	0.13498
chr8:2061154	0.886654	6.2328e-09	2.9306e-07	rs3779831	0.528	0.605091	0.574275
chr19:35510304	1.18748	6.2767e-09	2.9488e-07	rs73038384	0.961909	0.9435	0.932039
chr3:109130748	0.946425	6.2789e-09	2.9488e-07	rs113607055	0.892364	0.905182	0.882922
chr7:105222580	0.944966	6.299e-09	2.9565e-07	rs58194204	0.812	0.804818	0.830627
chr8:67370969	1.24191	6.3036e-09	2.957e-07	rs62511220	0.900364	0.867545	0.890922
chr19:18455475	0.951576	6.3362e-09	2.9705e-07	rs11671526	0.231864	0.252409	0.261059
chr6:7246997	1.17642	6.3432e-09	2.972e-07	rs2281833	0.884955	0.776682	0.804667
chr17:34243495	1.00584	6.361e-09	2.9786e-07	rs11869976	0.869182	0.850364	0.858784
chr8:134420209	0.766876	6.3742e-09	2.983e-07	rs1989290	0.860818	0.897091	0.877667
chr6:2952939	0.870933	6.3909e-09	2.9891e-07	non-SNP CpG	0.338818	0.364545	0.313843
chr11:7687095	0.821326	6.4273e-09	3.0043e-07	non-SNP CpG	0.211955	0.231864	0.255549
chr16:56581222	1.29086	6.4662e-09	3.0207e-07	rs74581324	0.529636	0.580955	0.574608
chr21:47602907	1.07917	6.4806e-09	3.0257e-07	rs2330407	0.299364	0.378909	0.42849
chr7:50713894	0.922941	6.5183e-09	3.0415e-07	rs73114804	0.730286	0.815762	0.796213
chr22:39708067	0.971461	6.541e-09	3.0503e-07	rs77004047	0.911591	0.888682	0.888706
chr1:114523316	1.07545	6.604e-09	3.0779e-07	rs41274104	0.943227	0.972091	0.93751
chr1:179787087	0.540911	6.692e-09	3.1171e-07	non-SNP CpG	0.944	0.933591	0.95649
chr4:100065546	0.890591	6.7264e-09	3.1313e-07	rs141576367	0.533	0.476333	0.529271
chr4:3789776	0.808169	6.7367e-09	3.1342e-07	rs7377182	0.682952	0.697714	0.728187
chr21:45969728	0.91995	6.7451e-09	3.1363e-07	rs233234	0.813182	0.784591	0.790059
chr7:50570687	0.944163	6.769e-09	3.1456e-07	rs11575381	0.806091	0.823364	0.848961
chr8:102678971	0.985228	6.8304e-09	3.1714e-07	rs3735713	0.597273	0.596136	0.613608
chr18:13570528	0.99742	6.8324e-09	3.1714e-07	rs1785145	0.755	0.706955	0.727333
chr10:115993813	1.24435	6.8499e-09	3.1776e-07	rs34322536	0.684762	0.655571	0.652771
chr16:2647876	1.77953	6.8717e-09	3.1859e-07	rs10866	0.923364	0.940227	0.901725
chr10:133948439	1.18032	6.8949e-09	3.1948e-07	rs11146206	0.475	0.527429	0.548021
chr17:4612819	0.842765	6.9421e-09	3.2144e-07	non-SNP CpG	0.760381	0.745238	0.768957
chr14:105259706	0.868782	6.9466e-09	3.2144e-07	rs10138227	0.644318	0.6495	0.665961
chr2:15952423	1.0798	6.9493e-09	3.2144e-07	rs77445027	0.654364	0.682	0.677961
chr15:63179548	1.12976	6.9574e-09	3.2162e-07	rs1387383	0.585773	0.6665	0.643745
chr1:158643512	0.897615	6.9801e-09	3.2249e-07	rs378557	0.476091	0.658	0.613314
chr8:41524688	0.927983	7.0018e-09	3.233e-07	rs78952659	0.775682	0.833864	0.824118
chr10:56452411	1.23505	7.0463e-09	3.2517e-07	rs78524964	0.711227	0.753864	0.718412
chr8:142572659	0.984509	7.0636e-09	3.2578e-07	rs13268886	0.565864	0.484364	0.571647
chr19:4951653	1.00409	7.0807e-09	3.2638e-07	non-SNP CpG	0.739591	0.760136	0.719843
chr1:4794912	1.15497	7.0947e-09	3.2683e-07	rs116230643	0.767136	0.734864	0.748549
chr2:241622125	0.66641	7.1014e-09	3.2695e-07	non-SNP CpG	0.933591	0.908727	0.933843
chr22:43976674	1.03993	7.1312e-09	3.2813e-07	rs4823114	0.208955	0.213455	0.194078
chr1:152193851	1.11511	7.1498e-09	3.288e-07	rs11204937	0.225136	0.17	0.244529
chr11:113278764	1.12101	7.1936e-09	3.3062e-07	rs1554929	0.428545	0.437318	0.376294
chr10:119244893	0.963955	7.2046e-09	3.3094e-07	rs117169231	0.819429	0.818857	0.824667
chr11:11990397	0.937003	7.2114e-09	3.3106e-07	rs2087882	0.479409	0.422182	0.43
chr1:152958165	1.05368	7.2321e-09	3.3182e-07	rs1611769	0.923955	0.885364	0.889451
chr6:88853635	0.798307	7.2769e-09	3.3367e-07	rs1049353	0.598227	0.738318	0.710686
chr15:31395346	0.90661	7.2809e-09	3.3367e-07	rs28441327	0.768	0.800222	0.831195
chr6:160810720	0.964005	7.3057e-09	3.3462e-07	rs147692766	0.48225	0.58745	0.490556
chr18:47980806	1.11601	7.3171e-09	3.3495e-07	rs2957978	0.671318	0.589364	0.658941
chr8:12803918	1.09784	7.3262e-09	3.3517e-07	rs754237	0.389455	0.367682	0.389294
chr11:115798609	0.861102	7.3442e-09	3.358e-07	rs7941722	0.903091	0.781455	0.82256
chr7:158914208	1.47628	7.3663e-09	3.3662e-07	rs6459925	0.854857	0.787143	0.802292
chr6:2952955	0.937097	7.4159e-09	3.3869e-07	rs4053361	0.314182	0.347864	0.319549
chr17:3591338	0.853893	7.4428e-09	3.3972e-07	non-SNP CpG	0.479136	0.522227	0.478451
chr20:209676	1.64145	7.4481e-09	3.3977e-07	rs74559846	0.9118	0.9063	0.903318
chr16:87733609	0.981776	7.4528e-09	3.3979e-07	rs149229854	0.913909	0.971136	0.93442
chr6:139861015	0.930925	7.46e-09	3.3992e-07	rs7763124	0.839636	0.802909	0.827294
chr10:132920308	1.2347	7.52e-09	3.4246e-07	rs1891804	0.915273	0.899136	0.906882
chr3:3843935	1.07337	7.534e-09	3.429e-07	rs2588359	0.0473636	0.103636	0.08398
chr15:28184854	0.855264	7.6605e-09	3.4846e-07	rs2703951	0.741591	0.751773	0.754667
chr21:45995154	1.0555	7.6694e-09	3.4867e-07	rs9979610	0.545737	0.519789	0.584366
chr11:2766247	0.802953	7.7114e-09	3.5037e-07	rs76596198	0.938773	0.873636	0.909333
chr5:156606122	1.01461	7.725e-09	3.5079e-07	rs421286	0.561455	0.546818	0.537667
chr8:87241846	1.00434	7.7391e-09	3.5113e-07	rs7814198	0.631682	0.554136	0.621216
chr7:42191572	1.02078	7.7412e-09	3.5113e-07	rs7784573	0.691667	0.649	0.672438
chr10:17049330	0.946098	7.7561e-09	3.516e-07	rs7916443	0.587455	0.647727	0.650078
chr14:51909612	1.10345	7.7705e-09	3.5205e-07	rs11849320	0.6505	0.670591	0.630529
chr14:52527002	0.915006	7.7819e-09	3.5237e-07	rs149636793	0.482045	0.496727	0.498333
chr10:84689129	1.12456	7.8094e-09	3.5342e-07	rs4933858	0.526727	0.624864	0.603686
chr5:167294463	1.08842	7.8492e-09	3.5502e-07	rs2909799	0.814818	0.8645	0.827216
chr7:72133787	0.882367	7.8562e-09	3.5513e-07	rs7787679	0.886773	0.770455	0.848353
chr1:57283721	0.994749	7.8655e-09	3.5535e-07	rs11585758	0.627091	0.717227	0.678529
chr10:78782794	1.26656	7.8771e-09	3.5567e-07	rs11595837	0.932591	0.915682	0.900059
chr11:3150929	0.861725	7.8844e-09	3.558e-07	rs11025532	0.572818	0.513591	0.530078
chr1:160134055	1.01428	7.9042e-09	3.5649e-07	rs17368402	0.839591	0.915	0.857431
chr11:117670751	0.966839	7.9538e-09	3.5852e-07	rs657389	0.602682	0.606318	0.613333
chr20:15201262	1.42257	8.0147e-09	3.6087e-07	rs175273	0.0612105	0.0405263	0.0732632
chr7:34712078	0.976721	8.0149e-09	3.6087e-07	rs11762584	0.770545	0.748091	0.757431
chr7:97136298	1.11532	8.073e-09	3.6328e-07	rs12666768	0.116727	0.133727	0.141745
chr10:970523	1.12556	8.1808e-09	3.6792e-07	rs11253517	0.591364	0.841545	0.761412
chr10:132994871	1.07028	8.2027e-09	3.687e-07	rs10765048	0.501318	0.456455	0.497608
chr6:3741957	0.899259	8.2112e-09	3.6887e-07	rs115707698	0.928727	0.925	0.942431
chr3:13119540	1.07821	8.2293e-09	3.6948e-07	rs58149691	0.614864	0.474818	0.502529
chr6:33153122	1.09884	8.2375e-09	3.6964e-07	rs143077753	0.549095	0.699333	0.579104
chr21:32786225	0.988977	8.2619e-09	3.7052e-07	rs62223379	0.900333	0.988889	0.922025
chr8:3215906	0.989664	8.2965e-09	3.7187e-07	rs13272314	0.850273	0.700591	0.747882
chr6:108884891	1.39903	8.3249e-09	3.7293e-07	rs9372189	0.970909	0.932364	0.911922
chr5:430217	0.998415	8.3352e-09	3.7318e-07	rs957791	0.509136	0.482182	0.552392
chr14:58048453	1.04083	8.3405e-09	3.7321e-07	rs238388	0.485045	0.421955	0.403137
chr16:23079500	1.32043	8.3602e-09	3.7388e-07	rs35254998	0.875591	0.834136	0.81872
chr18:48329441	0.830793	8.377e-09	3.7442e-07	rs17742992	0.862875	0.876062	0.892216
chr15:101985922	0.972121	8.4113e-09	3.7574e-07	rs12441560	0.625955	0.717955	0.669157
chr3:12829091	1.11263	8.4355e-09	3.7661e-07	non-SNP CpG	0.357182	0.358091	0.369784
chr22:17047529	0.956795	8.447e-09	3.7691e-07	rs147927611	0.463182	0.313364	0.391902
chr20:25057697	1.02829	8.4609e-09	3.7732e-07	rs6083734	0.164773	0.274273	0.244235
chr16:72035477	1.13307	8.5015e-09	3.7892e-07	rs74343175	0.838476	0.909762	0.866917
chr16:57822522	1.06279	8.5574e-09	3.812e-07	rs142668436	0.922545	0.876318	0.902745
chr1:33799899	1.00977	8.5635e-09	3.8126e-07	rs12734630	0.50325	0.4277	0.486413
chr18:77292597	0.991117	8.5683e-09	3.8126e-07	non-SNP CpG	0.619364	0.520455	0.614392
chr3:8687452	0.859608	8.5868e-09	3.8187e-07	rs4684602	0.489455	0.444136	0.575902
chr1:177091795	1.13794	8.6187e-09	3.8307e-07	rs16850767	0.838095	0.864238	0.848959
chr12:100376899	1.17516	8.6759e-09	3.854e-07	rs12815555	0.761714	0.742619	0.764521
chr22:43041636	1.06852	8.689e-09	3.8576e-07	rs8190397	0.880136	0.893727	0.871098
chr1:230908862	1.03688	8.6956e-09	3.8576e-07	rs3790973	0.388545	0.535455	0.492529
chr3:150691111	0.940543	8.703e-09	3.8576e-07	rs6786256	0.219095	0.45281	0.362104
chr20:2322724	0.93298	8.7034e-09	3.8576e-07	rs6048276	0.624773	0.619273	0.659451
chr2:111634963	0.772564	8.7466e-09	3.8746e-07	rs59681572	0.209227	0.174364	0.185294
chr2:112761309	1.01056	8.7867e-09	3.8891e-07	rs4278932	0.856318	0.725773	0.760412
chr7:105603383	1.00356	8.7892e-09	3.8891e-07	rs193808	0.451727	0.453409	0.444843
chr2:237278149	1.13663	8.8466e-09	3.9112e-07	rs147691452	0.839273	0.878727	0.864824
chr7:50694428	1.1505	8.8495e-09	3.9112e-07	rs2074778	0.680667	0.816667	0.711647
chr17:8275067	1.16404	8.8537e-09	3.9112e-07	rs61432928	0.894227	0.850182	0.872314
chr10:123247037	0.985254	8.8752e-09	3.9185e-07	rs2981461	0.266773	0.248409	0.271765
chr18:6982443	0.860989	8.8824e-09	3.9195e-07	rs538815	0.447364	0.338318	0.332314
chr12:607479	1.13224	8.8964e-09	3.9235e-07	rs11063286	0.896545	0.888318	0.867784
chr20:36479627	1.18328	8.9322e-09	3.935e-07	rs4811211	0.174318	0.233909	0.251137
chr1:230491461	0.999072	8.9324e-09	3.935e-07	rs16851556	0.6905	0.529727	0.676451
chr10:30347496	0.797586	8.9544e-09	3.9425e-07	non-SNP CpG	0.519955	0.519909	0.515098
chr19:58791263	1.02972	8.9749e-09	3.9494e-07	non-SNP CpG	0.190545	0.189636	0.210706
chr10:115352972	1.03701	8.9972e-09	3.957e-07	rs7078999	0.715909	0.669818	0.677059
chr18:74799055	1.16813	9.0135e-09	3.9606e-07	non-SNP CpG	0.827318	0.913955	0.857745
chr14:51259800	0.85024	9.0154e-09	3.9606e-07	rs6572697	0.738227	0.817273	0.769863
chr1:31203488	0.927441	9.0555e-09	3.975e-07	rs150639613	0.687409	0.616227	0.647157
chr1:205819609	0.89479	9.0608e-09	3.975e-07	non-SNP CpG	0.6405	0.728273	0.652216
chr14:88722784	1.16706	9.0632e-09	3.975e-07	rs72687887	0.924048	0.947476	0.922735
chr1:183906613	0.821817	9.0873e-09	3.9834e-07	rs2986574	0.733864	0.763682	0.759039
chr10:132481543	1.02562	9.1037e-09	3.9866e-07	rs61861706	0.439636	0.537773	0.455176
chr15:33356767	0.872885	9.1046e-09	3.9866e-07	rs12905054	0.324905	0.370333	0.358479
chr3:149292535	0.937118	9.1142e-09	3.9886e-07	rs62269321	0.786682	0.814864	0.841765
chr7:150558525	1.08718	9.1224e-09	3.989e-07	rs4725374	0.733955	0.690273	0.697922
chr9:138586854	0.895976	9.1251e-09	3.989e-07	rs3118655	0.0522727	0.0598182	0.0674314
chr21:46453498	1.21424	9.1316e-09	3.9896e-07	rs2838755	0.824409	0.705545	0.74098
chr1:25289426	0.955684	9.1381e-09	3.9903e-07	rs11249209	0.752409	0.814727	0.757118
chr18:22503308	1.2503	9.1816e-09	4.0071e-07	rs1668847	0.127364	0.123864	0.142353
chr8:3270375	0.924643	9.1947e-09	4.0106e-07	rs6989901	0.234762	0.40919	0.355167
chr15:29429087	1.07964	9.2299e-09	4.0238e-07	rs1877910	0.194636	0.261864	0.261784
chr16:13099918	0.902172	9.2449e-09	4.0281e-07	rs12931202	0.741136	0.840818	0.828196
chr14:101199021	0.937844	9.3224e-09	4.0596e-07	rs3783350	0.292864	0.0552727	0.1626
chr6:10119216	0.971946	9.3486e-09	4.0688e-07	rs9396920	0.523455	0.615091	0.564431
chr5:24510250	0.976566	9.3746e-09	4.0779e-07	rs150984750	0.456238	0.390571	0.447979
chr6:159686525	1.01629	9.384e-09	4.0798e-07	rs577384	0.769429	0.707952	0.760042
chr1:99425253	1.01372	9.4301e-09	4.0976e-07	rs12068289	0.815864	0.801136	0.823392
chr18:72676128	0.936113	9.438e-09	4.0987e-07	rs4891039	0.703409	0.778636	0.741902
chr1:3062494	1.23543	9.448e-09	4.1007e-07	rs2651910	0.880818	0.897091	0.880922
chr8:11646934	1.01978	9.4527e-09	4.1007e-07	rs904015	0.6835	0.559818	0.61334
chr6:22583693	0.993648	9.4647e-09	4.1036e-07	rs13202434	0.615818	0.474955	0.558745
chr18:42748178	0.920614	9.4874e-09	4.1113e-07	rs6507602	0.543455	0.515545	0.636392
chr3:195607744	0.821728	9.4978e-09	4.1135e-07	rs111326019	0.888389	0.931389	0.907
chr12:107631188	0.980071	9.5041e-09	4.114e-07	rs759565	0.584818	0.373773	0.506451
chr18:67992684	0.921153	9.5446e-09	4.1293e-07	rs1047657	0.840591	0.783773	0.803157
chr4:10145296	1.02456	9.5755e-09	4.1404e-07	rs4697931	0.545864	0.489545	0.505961
chr5:75435345	1.00379	9.6187e-09	4.1562e-07	rs10514060	0.744818	0.793045	0.77649
chr18:77292543	0.950846	9.6225e-09	4.1562e-07	non-SNP CpG	0.645045	0.533318	0.629255
chr9:3862481	1.1107	9.6356e-09	4.1596e-07	rs16919803	0.57081	0.566286	0.588229
chr12:129432636	1.03221	9.6641e-09	4.1696e-07	rs589944	0.652	0.708455	0.647039
chr3:12829036	0.93229	9.6741e-09	4.1717e-07	rs9881832	0.159182	0.202409	0.15332
chr3:52815971	0.96219	9.7259e-09	4.1918e-07	rs141164071	0.473636	0.580455	0.476451
chr21:43763480	0.900821	9.7352e-09	4.1935e-07	rs1867031	0.5481	0.463	0.494091
chr14:104222892	1.00158	9.7629e-09	4.2032e-07	rs12886637	0.543136	0.664864	0.628314
chr17:77467428	0.872866	9.7694e-09	4.2037e-07	rs2090054	0.660045	0.605455	0.631098
chr18:24446534	0.986327	9.8364e-09	4.2302e-07	rs162006	0.810955	0.6765	0.759
chr15:25301786	1.07257	9.8433e-09	4.2309e-07	rs76791246	0.920364	0.924727	0.914373
chr2:226330732	1.19094	9.8959e-09	4.2512e-07	rs112980798	0.952091	0.946091	0.937745
chr7:29105464	0.754798	9.9014e-09	4.2513e-07	rs550396	0.165571	0.147095	0.0861875
chr15:33854535	1.13561	9.9111e-09	4.2532e-07	rs78830162	0.911765	0.941765	0.924378
chr21:43965737	1.17875	9.9225e-09	4.2558e-07	rs2839544	0.846909	0.896045	0.879255
chr5:64711519	0.969819	9.9422e-09	4.261e-07	rs76691813	0.737636	0.752	0.73951
chr9:35163637	1.11423	9.9453e-09	4.261e-07	non-SNP CpG	0.944952	0.929333	0.937271
chr4:37763994	1.02784	9.9711e-09	4.2697e-07	rs11729479	0.686364	0.728091	0.741569
chr1:241907706	1.08136	9.9978e-09	4.2788e-07	rs41310585	0.778955	0.727273	0.76549
chr17:6558733	0.986966	1.0058e-08	4.3022e-07	non-SNP CpG	0.616	0.711455	0.643333
chr1:108734694	1.07151	1.0096e-08	4.3161e-07	rs497819	0.677111	0.588389	0.63069
chr13:110939646	1.29788	1.011e-08	4.32e-07	rs12870961	0.790818	0.793727	0.784608
chr12:133012997	0.820946	1.0121e-08	4.3224e-07	rs11147275	0.853273	0.763864	0.807118
chr12:129432788	0.966981	1.0133e-08	4.3253e-07	rs11060036	0.449227	0.363091	0.428333
chr8:2836528	0.98238	1.0148e-08	4.3292e-07	non-SNP CpG	0.838636	0.856318	0.857824
chr20:18763616	1.12905	1.0171e-08	4.3366e-07	rs859036	0.9056	0.92525	0.886864
chr6:91194515	1.29384	1.018e-08	4.3383e-07	rs34126035	0.461955	0.475045	0.500059
chr11:1318897	0.954468	1.0229e-08	4.3566e-07	rs3793970	0.203818	0.322727	0.254353
chr2:7059932	1.00134	1.0239e-08	4.3585e-07	rs10193011	0.439545	0.504273	0.427176
chr15:101976611	0.827481	1.0245e-08	4.359e-07	rs10438489	0.827955	0.773909	0.819294
chr17:77104730	0.933716	1.0341e-08	4.3972e-07	rs1870621	0.495727	0.628227	0.604725
chr10:85957058	0.971171	1.0363e-08	4.4045e-07	rs35412535	0.652818	0.510364	0.585667
chr9:345900	0.997921	1.0417e-08	4.4251e-07	rs13292760	0.817773	0.739136	0.744176
chr9:14811654	1.00348	1.0445e-08	4.4345e-07	rs12348554	0.411238	0.338333	0.413187
chr8:53321531	0.927345	1.0459e-08	4.4379e-07	rs7814488	0.288619	0.187905	0.281739
chr10:129536641	1.05333	1.0505e-08	4.4551e-07	rs7085541	0.115273	0.139182	0.151902
chr2:7174744	0.94522	1.0561e-08	4.4764e-07	rs12476778	0.798955	0.798182	0.821431
chr4:110795857	1.10113	1.0587e-08	4.4853e-07	rs11733805	0.454318	0.386364	0.446569
chr1:242407576	1.04087	1.0599e-08	4.4881e-07	rs71648699	0.779	0.918727	0.862804
chr11:44929199	1.16601	1.0631e-08	4.499e-07	rs1867790	0.693545	0.534182	0.579647
chr16:3406625	1.21588	1.064e-08	4.5005e-07	rs11648783	0.586182	0.584182	0.52952
chr20:61881558	0.86992	1.0653e-08	4.5018e-07	rs2295535	0.806955	0.781136	0.800784
chr11:67805380	1.1067	1.0654e-08	4.5018e-07	rs4147780	0.431045	0.251864	0.323922
chr6:37690960	0.894015	1.0744e-08	4.5371e-07	rs9632491	0.577	0.648048	0.68992
chr7:131949361	0.931471	1.0775e-08	4.5478e-07	rs73157234	0.803636	0.827273	0.819353
chr9:36276879	0.903056	1.0934e-08	4.6124e-07	non-SNP CpG	0.622909	0.5845	0.637118
chr12:114254859	0.965014	1.0972e-08	4.6262e-07	rs1043811	0.259136	0.243182	0.262137
chr12:6232425	1.01267	1.1038e-08	4.6513e-07	rs2286608	0.301	0.396737	0.34269
chr4:16041635	0.857593	1.1091e-08	4.6716e-07	non-SNP CpG	0.723136	0.678045	0.697745
chr10:64498864	0.896069	1.1127e-08	4.6841e-07	rs224058	0.341727	0.369318	0.304824
chr12:107974743	0.955668	1.1236e-08	4.7258e-07	rs147063979	0.889727	0.900591	0.920706
chr18:54752707	0.973418	1.1238e-08	4.7258e-07	rs1981373	0.636409	0.663	0.662882
chr7:45639743	1.16007	1.1252e-08	4.729e-07	rs7810126	0.799818	0.845273	0.810843
chr12:130981980	0.911476	1.1277e-08	4.7373e-07	rs4759482	0.762364	0.718909	0.751549
chr16:29833720	1.09546	1.1315e-08	4.7507e-07	non-SNP CpG	0.438727	0.396455	0.413902
chr15:92660774	1.46561	1.1326e-08	4.7521e-07	rs149492499	0.913636	0.928091	0.906588
chr13:46728536	0.915312	1.1331e-08	4.7521e-07	non-SNP CpG	0.583773	0.691364	0.624588
chr5:168305161	1.01755	1.137e-08	4.7661e-07	rs13183458	0.624091	0.730409	0.68851
chr6:162499842	0.870392	1.1466e-08	4.8039e-07	rs9365369	0.497714	0.556143	0.553146
chr3:13080738	1.21665	1.1489e-08	4.8112e-07	rs9841637	0.827429	0.699	0.696125
chr21:46085707	1.15179	1.1541e-08	4.8304e-07	rs2329839	0.400545	0.520182	0.457176
chr12:1401139	1.00807	1.1595e-08	4.8504e-07	rs7958662	0.6745	0.609	0.680157
chr5:133270119	1.25825	1.1607e-08	4.8528e-07	rs73293650	0.785864	0.875773	0.84051
chr2:8714661	1.27842	1.1655e-08	4.8702e-07	rs75742444	0.835273	0.819455	0.817765
chr17:71746376	1.3921	1.1695e-08	4.8843e-07	rs16977768	0.919773	0.912273	0.91351
chr6:44599332	1.03939	1.1746e-08	4.899e-07	rs11752906	0.472048	0.509714	0.552167
chr5:172193348	0.994107	1.1747e-08	4.899e-07	rs4868203	0.577864	0.574318	0.617549
chr11:116693464	1.00523	1.1748e-08	4.899e-07	rs5092	0.111	0.112864	0.135118
chr17:14202082	1.00461	1.1768e-08	4.9046e-07	non-SNP CpG	0.481909	0.524955	0.529902
chr10:132942726	1.11667	1.1827e-08	4.9268e-07	rs150860312	0.761045	0.732136	0.696824
chr15:25988215	0.849521	1.1856e-08	4.936e-07	rs12901627	0.607429	0.465714	0.572812
chr13:112236874	1.04559	1.1868e-08	4.9372e-07	rs9522302	0.582905	0.55419	0.545917
chr22:49925267	0.995895	1.1871e-08	4.9372e-07	rs17779492	0.750455	0.771864	0.748255
chr19:310577	0.893235	1.1925e-08	4.957e-07	non-SNP CpG	0.674727	0.689636	0.664592
chr8:74564013	1.0328	1.1944e-08	4.9624e-07	rs10096290	0.347455	0.406591	0.454196
chr3:129062750	0.887138	1.2017e-08	4.99e-07	non-SNP CpG	0.244818	0.285455	0.319059
chr1:154655041	1.03317	1.2031e-08	4.9924e-07	rs6426880	0.148231	0.138615	0.166259
chr16:7587746	1.2392	1.2035e-08	4.9924e-07	rs1395580	0.805571	0.784381	0.782479
chr11:33399690	1.20185	1.2163e-08	5.0427e-07	rs2753408	0.460333	0.52119	0.561958
chr2:234761225	1.14816	1.2211e-08	5.0602e-07	rs2286430	0.278773	0.319591	0.301314
chr10:124214975	1.16348	1.2254e-08	5.0753e-07	rs36212731	0.620762	0.672286	0.594167
chr8:26323631	1.3058	1.2326e-08	5.1023e-07	rs17055234	0.956364	0.864955	0.889765
chr20:23471693	1.13219	1.2355e-08	5.1116e-07	rs138950594	0.941364	0.928545	0.938137
chr11:20763775	1.10059	1.2361e-08	5.1116e-07	rs145602142	0.911381	0.94181	0.910261
chr15:26057055	1.02445	1.2413e-08	5.1305e-07	rs1562118	0.658727	0.7555	0.735843
chr14:70884913	0.597586	1.2432e-08	5.133e-07	rs77971154	0.881364	0.916182	0.916118
chr4:6026556	0.880993	1.2432e-08	5.133e-07	rs4374574	0.554905	0.715619	0.679229
chr16:3163137	1.10069	1.2486e-08	5.1525e-07	rs2280950	0.196455	0.267818	0.25688
chr3:191048852	0.931159	1.2517e-08	5.1628e-07	rs3796220	0.783273	0.7765	0.782039
chr8:3483697	1.10785	1.2617e-08	5.2012e-07	rs12674950	0.548	0.563818	0.552275
chr4:103177070	0.876928	1.2674e-08	5.222e-07	rs2298752	0.8595	0.760227	0.780922
chr14:78871092	0.788727	1.2683e-08	5.2229e-07	rs12887878	0.773545	0.785	0.794275
chr8:1612150	1.34408	1.2723e-08	5.2366e-07	rs73672912	0.872381	0.905857	0.860673
chr10:3498567	1.16522	1.2772e-08	5.2542e-07	rs145310841	0.912524	0.80719	0.804
chr7:48153912	1.15995	1.282e-08	5.2713e-07	rs117487789	0.901409	0.918182	0.897275
chr11:102576374	1.08382	1.2934e-08	5.3156e-07	rs1939015	0.157143	0.244095	0.195979
chr10:135057792	1.20573	1.3034e-08	5.3539e-07	rs118191596	0.843455	0.885545	0.854157
chr9:124989195	1.24572	1.3077e-08	5.3685e-07	non-SNP CpG	0.755545	0.679136	0.669804
chr17:16978833	1.19271	1.3178e-08	5.4062e-07	rs4078062	0.6215	0.734182	0.642667
chr22:43435667	1.15065	1.3182e-08	5.4062e-07	rs2072883	0.162476	0.269095	0.266604
chr15:25967725	1.16517	1.3228e-08	5.4221e-07	rs4906625	0.0833636	0.165545	0.16449
chr8:3216125	1.12926	1.3242e-08	5.4251e-07	rs9774386	0.711682	0.561409	0.637471
chr17:7837227	0.806703	1.3301e-08	5.4465e-07	rs73235718	0.809238	0.763667	0.818958
chr5:1405490	1.10214	1.3329e-08	5.4551e-07	rs28363120	0.786455	0.748682	0.759529
chr2:207950988	1.23085	1.3348e-08	5.4602e-07	rs10084301	0.899091	0.859455	0.861863
chr10:82519710	0.891531	1.3372e-08	5.4674e-07	rs35991420	0.810773	0.842773	0.8315
chr22:49100009	0.941279	1.3419e-08	5.4837e-07	rs78288064	0.569143	0.641571	0.654
chr12:64786356	0.979217	1.3475e-08	5.5037e-07	rs7305046	0.700952	0.770381	0.805417
chr11:68925616	1.12466	1.3511e-08	5.5156e-07	rs11228536	0.861318	0.888727	0.878157
chr1:101089078	0.815767	1.3528e-08	5.5197e-07	rs11586815	0.519773	0.5425	0.562627
chr18:47606632	0.817318	1.3573e-08	5.5351e-07	rs72917838	0.520455	0.477591	0.46054
chr8:143750072	0.994664	1.3603e-08	5.5444e-07	rs10110864	0.506409	0.305136	0.425667
chr2:99364579	0.948347	1.3624e-08	5.5502e-07	rs13391794	0.408273	0.423909	0.458353
chr20:62178029	1.36695	1.3646e-08	5.5562e-07	rs141886082	0.899364	0.847591	0.860184
chr5:429988	1.05739	1.3685e-08	5.5693e-07	rs957792	0.828773	0.823636	0.840549
chr8:19543679	0.969146	1.371e-08	5.5769e-07	rs6586857	0.163136	0.158364	0.18398
chr14:52733243	0.932721	1.3724e-08	5.5794e-07	rs35595004	0.690182	0.725955	0.654725
chr19:57347786	0.982087	1.3815e-08	5.6136e-07	rs2286752	0.167263	0.153842	0.150195
chr3:190106806	0.952097	1.3975e-08	5.6735e-07	rs3774014	0.717	0.720136	0.741882
chr20:21372088	0.98779	1.3976e-08	5.6735e-07	rs73300377	0.502318	0.508136	0.442
chr15:80752068	0.810047	1.4014e-08	5.6858e-07	rs8041887	0.657591	0.620727	0.644647
chr22:24814625	0.920898	1.4151e-08	5.7386e-07	rs34999116	0.845818	0.757227	0.799314
chr11:2766233	1.07371	1.4217e-08	5.7623e-07	rs2237877	0.770227	0.804182	0.788627
chr12:10122203	1.12861	1.4296e-08	5.7904e-07	rs560906	0.646318	0.767909	0.681176
chr12:95869377	1.17724	1.4301e-08	5.7904e-07	rs2596771	0.775524	0.793619	0.74725
chr1:162311917	0.882676	1.4315e-08	5.7933e-07	rs78718746	0.882238	0.871095	0.885646
chr5:32788368	0.79291	1.4347e-08	5.8033e-07	rs1158715	0.577476	0.565143	0.538229
chr17:31545153	0.880979	1.4384e-08	5.8152e-07	rs77669221	0.647682	0.719409	0.678863
chr10:102520174	0.963271	1.4419e-08	5.8248e-07	rs11599825	0.679136	0.634955	0.607765
chr17:6900075	1.11236	1.4429e-08	5.8248e-07	rs2073438	0.616273	0.643773	0.552784
chr22:43041390	1.21886	1.443e-08	5.8248e-07	rs916321	0.671	0.667591	0.655059
chr14:47757394	1.16837	1.4536e-08	5.865e-07	rs72682111	0.816682	0.792955	0.791529
chr6:161990629	0.90656	1.4555e-08	5.8667e-07	rs150046961	0.78681	0.709286	0.762667
chr7:70617095	0.959469	1.4555e-08	5.8667e-07	rs2867040	0.541316	0.553579	0.51531
chr11:84632574	0.948288	1.4576e-08	5.8719e-07	rs12225342	0.304952	0.479762	0.345104
chr12:21488785	0.714254	1.4693e-08	5.9161e-07	rs7980490	0.777952	0.761429	0.813667
chr3:13721554	0.891715	1.4712e-08	5.9209e-07	rs76654522	0.63219	0.673143	0.723388
chr20:19235952	1.01121	1.474e-08	5.929e-07	rs73124843	0.806955	0.804591	0.829824
chr19:40093111	0.961077	1.4779e-08	5.9418e-07	rs3764843	0.1204	0.1318	0.119256
chr13:23874369	0.886081	1.4817e-08	5.9541e-07	rs1326498	0.345143	0.314333	0.357391
chr11:57995776	1.08785	1.486e-08	5.9682e-07	rs11229301	0.802182	0.753318	0.762353
chr11:5989292	1.12734	1.4971e-08	6.008e-07	rs7113548	0.716955	0.737455	0.666294
chr17:39154663	0.876014	1.4974e-08	6.008e-07	rs8075776	0.749864	0.865818	0.840647
chr3:129062736	1.1076	1.4995e-08	6.0134e-07	non-SNP CpG	0.184545	0.180591	0.20702
chr7:37890080	1.14112	1.5008e-08	6.0156e-07	rs2722371	0.771	0.784357	0.765188
chr8:113301974	1.03553	1.5028e-08	6.0205e-07	rs929687	0.335045	0.259682	0.288843
chr15:57199569	1.42288	1.5056e-08	6.0287e-07	rs72747195	0.698909	0.727455	0.720059
chr7:48237802	0.885204	1.5192e-08	6.0801e-07	rs2188	0.433545	0.433636	0.55398
chr10:46988947	1.24725	1.5233e-08	6.0905e-07	rs7077768	0.556045	0.627727	0.62602
chr2:20864509	1.02061	1.5233e-08	6.0905e-07	non-SNP CpG	0.475773	0.538955	0.506686
chr15:26012193	0.956142	1.525e-08	6.094e-07	rs11854600	0.857	0.828	0.858824
chr3:189024592	0.964783	1.5265e-08	6.097e-07	rs6444364	0.448905	0.483429	0.517854
chr20:36145355	0.717522	1.533e-08	6.1139e-07	rs6063236	0.927381	0.923667	0.944208
chr11:124439146	0.877166	1.533e-08	6.1139e-07	rs7130836	0.753909	0.517773	0.673882
chr8:103564538	0.825507	1.533e-08	6.1139e-07	rs56280439	0.869364	0.866909	0.873569
chr10:73345717	0.864369	1.5371e-08	6.127e-07	rs56294630	0.847818	0.820273	0.854157
chr15:75390624	1.49938	1.5388e-08	6.131e-07	non-SNP CpG	0.985143	0.927143	0.949511
chr22:27177745	1.06421	1.5424e-08	6.1422e-07	rs55935928	0.6692	0.71805	0.684111
chr3:170214281	0.925876	1.55e-08	6.1693e-07	rs16834205	0.867136	0.958727	0.922941
[truncated: 8,596 more rows]
