# Supplementary material for: Characterization of Genome-Methylome Interactions in 22 Nuclear Pedigrees
Source: PLoS One. 2014 Jul 14;9(7):e99313. doi: 10.1371/journal.pone.0099313 (PMC4096397; doi:10.1371/journal.pone.0099313)
Supplement: Table S2 — Heritable non-SNP CpG clusters. (XLSX) [file pone.0099313.s002.xlsx]

## Sheet: GMI_SupplementatyTable2.txt
Table S2. Heritable non-SNP CpG clusters
Number of heritable non-SNP CpGs in cluster	Heritable non-SNP CpG clusters	Cluster size	Heritable non-SNP CpG coordinates
5	chr10:16561556-16561656	100	16561556	16561622	16561625	16561629	16561656
5	chr10:6620215-6620631	417	6620215	6620221	6620332	6620334	6620631
5	chr10:99159977-99160228	252	99159977	99160053	99160077	99160182	99160228
5	chr11:2817265-2817372	108	2817265	2817282	2817295	2817332	2817372
5	chr11:40313360-40313594	235	40313360	40313373	40313454	40313465	40313594
5	chr1:153590234-153590365	132	153590234	153590243	153590268	153590346	153590365
5	chr1:161368864-161368962	99	161368864	161368930	161368940	161368947	161368962
5	chr11:7687095-7687324	229	7687095	7687127	7687193	7687211	7687324
5	chr1:203320190-203320419	230	203320190	203320273	203320297	203320343	203320419
5	chr1:205743344-205743515	172	205743344	205743387	205743402	205743406	205743515
5	chr12:12225056-12225285	229	12225056	12225097	12225153	12225262	12225285
5	chr14:33407249-33407370	122	33407249	33407334	33407338	33407358	33407370
5	chr17:4612796-4612849	53	4612796	4612817	4612819	4612841	4612849
5	chr17:71339410-71339463	54	71339410	71339415	71339433	71339458	71339463
5	chr18:74798883-74799055	173	74798883	74798888	74798930	74798942	74799055
5	chr19:519035-519098	64	519035	519046	519080	519087	519098
5	chr20:43936859-43936899	41	43936859	43936866	43936876	43936896	43936899
5	chr20:52680912-52682320	1408	52680912	52680924	52681017	52681027	52682320
5	chr2:121498188-121498665	478	121498188	121498194	121498267	121498378	121498665
5	chr3:138152686-138153076	391	138152686	138152698	138152713	138153071	138153076
5	chr4:11428438-11428905	468	11428438	11428515	11428529	11428656	11428905
5	chr4:16038900-16041647	2747	16038900	16038903	16038967	16041635	16041647
5	chr5:140552347-140557266	4920	140552347	140552865	140553101	140553229	140557266
5	chr5:179604419-179604480	62	179604419	179604430	179604439	179604468	179604480
5	chr6:29723241-29723371	131	29723241	29723257	29723267	29723279	29723371
5	chr8:105352200-105352456	256	105352200	105352407	105352419	105352433	105352456
5	chr8:6419739-6419857	119	6419739	6419755	6419765	6419839	6419857
5	chr9:130158541-130158866	326	130158541	130158775	130158796	130158856	130158866
6	chr10:135202522-135202938	416	135202522	135202560	135202591	135202891	135202906	135202938
6	chr10:38691651-38691714	63	38691651	38691655	38691661	38691707	38691710	38691714
6	chr11:3174767-3188502	13736	3174767	3174789	3178438	3178454	3178570	3188502
6	chr12:678989-679747	759	678989	679043	679054	679103	679733	679747
6	chr15:74218697-74218979	283	74218697	74218819	74218830	74218870	74218974	74218979
6	chr17:43663295-43663364	70	43663295	43663298	43663307	43663329	43663346	43663364
6	chr18:77292523-77292630	108	77292523	77292537	77292543	77292583	77292597	77292630
6	chr19:21751817-21752073	257	21751817	21751826	21751977	21752046	21752062	21752073
6	chr2:1370557-1370718	161	1370557	1370616	1370657	1370660	1370715	1370718
6	chr2:206628529-206628727	198	206628529	206628531	206628553	206628692	206628714	206628727
6	chr3:49170446-49170599	154	49170446	49170537	49170549	49170556	49170586	49170599
6	chr3:52815836-52815979	144	52815836	52815848	52815872	52815944	52815947	52815979
6	chr6:30418459-30421399	2941	30418459	30419855	30419878	30421275	30421327	30421399
6	chr7:2755044-27143717	2553	2755044	2755128	2755593	2755646	2755695	2757597
6	chr7:32109831-32110103	273	32109831	32109839	32109997	32110064	32110072	32110103
6	chr8:8749639-8750103	465	8749639	8749788	8749976	8750024	8750097	8750103
7	chr13:50701170-50703470	2301	50701170	50701184	50701199	50701501	50703372	50703418	50703470
7	chr14:93153250-93153359	110	93153250	93153308	93153314	93153344	93153351	93153354	93153359
7	chr22:36600531-36600911	381	36600531	36600582	36600630	36600770	36600803	36600861	36600911
7	chr7:1081035-1081250	215	1081035	1081061	1081063	1081068	1081127	1081154	1081250
7	chr7:948482-948636	155	948482	948501	948567	948583	948614	948616	948636
7	chr7:95402650-95402759	110	95402650	95402694	95402698	95402717	95402733	95402752	95402759
7	chr8:1365417-1365565	148	1365417	1365431	1365440	1365453	1365456	1365473	1365565
8	chr10:123355268-123355655	387	123355268	123355454	123355467	123355513	123355548	123355576	123355582	123355655
8	chr10:25010738-25011020	283	25010738	25010748	25010757	25010759	25010768	25010879	25010905	25011020
8	chr1:154839717-154839860	144	154839717	154839734	154839748	154839754	154839813	154839823	154839831	154839860
8	chr1:158147658-158147809	152	158147658	158147677	158147690	158147704	158147775	158147784	158147788	158147809
8	chr1:248100422-248100553	132	248100422	248100427	248100459	248100465	248100494	248100523	248100545	248100553
8	chr14:104162380-104163621	1242	104162380	104162428	104162475	104162501	104162719	104162958	104162984	104163621
8	chr19:37825388-37825744	357	37825388	37825406	37825455	37825469	37825651	37825735	37825741	37825744
8	chr4:183060861-183061050	190	183060861	183060881	183060943	183060960	183060967	183060975	183060977	183061050
8	chr4:3043019-3043359	341	3043019	3043023	3043030	3043125	3043163	3043324	3043356	3043359
8	chr5:56594910-56595110	201	56594910	56594939	56594947	56594971	56594993	56595077	56595105	56595110
8	chr6:152130058-152130597	539	152130058	152130082	152130129	152130149	152130151	152130159	152130188	152130597
8	chr7:1265724-1271977	6254	1265724	1266000	1266057	1266063	1266143	1266260	1267132	1271977
9	chr16:90016004-90016106	103	90016004	90016020	90016025	90016034	90016036	90016059	90016061	90016075	90016106
9	chr19:41386277-41386462	185	41386277	41386317	41386319	41386321	41386323	41386434	41386441	41386449	41386462
9	chr6:160182444-160182568	125	160182444	160182447	160182495	160182500	160182525	160182527	160182531	160182542	160182568
9	chr7:94952089-94954153	2065	94952089	94953653	94953782	94953791	94953810	94953817	94954059	94954144	94954153
9	chr8:145162980-145164623	1644	145162980	145164465	145164467	145164471	145164493	145164503	145164570	145164583	145164623
9	chr8:1972264-1972426	163	1972264	1972277	1972298	1972326	1972371	1972388	1972400	1972405	1972426
10	chr22:39784796-39784957	162	39784796	39784804	39784810	39784832	39784836	39784894	39784908	39784913	39784944	39784957
10	chr5:23507594-23507770	176	23507594	23507606	23507617	23507638	23507644	23507735	23507752	23507755	23507757	23507770
10	chr6:2952839-2953042	204	2952839	2952902	2952920	2952937	2952939	2952945	2952960	2952963	2953027	2953042
10	chr9:136435041-136445401	10361	136435041	136435430	136435486	136435529	136435542	136435548	136435569	136435587	136435788	136445401
11	chr1:201619471-201619610	140	201619471	201619475	201619482	201619493	201619505	201619555	201619571	201619573	201619584	201619607	201619610
11	chr1:205819251-205819609	358	205819251	205819263	205819293	205819383	205819406	205819423	205819463	205819492	205819571	205819600	205819609
11	chr17:14213114-14214198	1085	14213114	14213148	14213158	14213177	14213191	14213200	14213274	14213280	14213285	14213377	14214198
11	chr3:183734991-183735160	170	183734991	183734993	183735012	183735032	183735094	183735110	183735122	183735141	183735148	183735154	183735160
12	chr17:6558222-6558733	512	6558222	6558225	6558253	6558258	6558421	6558427	6558440	6558546	6558578	6558596	6558709	6558733
12	chr17:76354927-76355089	163	76354927	76354934	76354947	76354955	76354963	76354965	76354984	76355029	76355044	76355061	76355068	76355089
12	chr4:74847529-74847824	295	74847529	74847541	74847544	74847634	74847639	74847646	74847655	74847661	74847675	74847794	74847814	74847824
12	chr4:81111289-81118094	6806	81111289	81111299	81111311	81111317	81111393	81111442	81117970	81117976	81117982	81118005	81118064	81118094
12	chr6:25882328-25882520	193	25882328	25882335	25882337	25882349	25882373	25882376	25882381	25882414	25882460	25882463	25882481	25882520
13	chr17:8130084-8130378	294	8130084	8130103	8130108	8130116	8130167	8130173	8130241	8130255	8130314	8130325	8130331	8130356	8130378
13	chr5:1102306-1110750	8444	1102306	1104323	1104329	1104377	1104470	1104498	1104519	1109214	1110678	1110709	1110714	1110720	1110750
14	chr17:14201840-14202109	270	14201840	14201850	14201899	14201923	14201926	14201933	14201938	14201980	14201983	14202048	14202051	14202082	14202096	14202109
14	chr22:31317994-31318546	553	31317994	31318011	31318229	31318240	31318271	31318291	31318391	31318400	31318404	31318444	31318446	31318488	31318525	31318546
15	chr9:98274366-98279991	5626	98274366	98274535	98274539	98274601	98274615	98274622	98274630	98274639	98274643	98274671	98274791	98274865	98274917	98279976	98279991
16	chr21:9825995-9826215	221	9825995	9826008	9826027	9826037	9826047	9826062	9826070	9826075	9826085	9826098	9826110	9826119	9826121	9826132	9826141	9826215
22	chr21:34401905-34405670	3766	34401905	34402042	34405506	34405509	34405513	34405539	34405543	34405545	34405553	34405555	34405557	34405560	34405562	34405613	34405618	34405622	34405627	34405629	34405637	34405640	34405661	34405670
23	chr9:124989075-124990096	1022	124989075	124989080	124989087	124989092	124989100	124989104	124989190	124989195	124989214	124989429	124989432	124989479	124989497	124989542	124989550	124989567	124989570	124989574	124989577	124989593	124989992	124990010	124990096
24	chr1:146548657-146555777	7121	146548657	146548669	146548672	146548684	146549517	146549546	146549583	146549662	146549682	146549872	146549890	146549896	146549909	146549922	146549986	146550000	146550003	146550009	146552601	146552632	146552682	146552698	146555728	146555777
24	chr2:20863645-20871665	8021	20863645	20864426	20864509	20864819	20864891	20864920	20869717	20869740	20869771	20869835	20869848	20869860	20869862	20869878	20869880	20871510	20871530	20871544	20871615	20871628	20871648	20871651	20871653	20871665
