# Supplementary material for: Characterization of Genome-Methylome Interactions in 22 Nuclear Pedigrees
Source: PLoS One. 2014 Jul 14;9(7):e99313. doi: 10.1371/journal.pone.0099313 (PMC4096397; doi:10.1371/journal.pone.0099313)
Supplement: Table S4 — mQTL hits (bisREAD SNPs). (XLSX) [file pone.0099313.s004.xlsx]

## Sheet: bisREADSNP_mQTL.Hits.txt
Table S4. mQTL hits (bisREAD SNPs)
CpG coordinates	SNP number IDs	SNP coordinates	Empirical p-values	Raw p-values	FDR	CpG classification (SNP-CpG or non-SNP CpG)
chr11:56230677	rs17531417	chr11:55888307	8.095e-124	9.999e-05	5.59657e-117	rs61902871
chr11:56230677	rs1947924	chr11:55905025	8.095e-124	9.999e-05	5.59657e-117	rs61902871
chr11:56230677	rs79837116	chr11:56230611	8.095e-124	9.999e-05	5.59657e-117	rs61902871
chr11:56230677	rs17596519	chr11:55681580	8.598e-123	9.999e-05	3.56659e-116	rs61902871
chr11:56230677	rs61887095	chr11:55860586	1.882e-122	9.999e-05	6.50571e-116	rs61902871
chr11:56230677	rs61904072	chr11:56309751	9.42e-122	9.999e-05	2.79112e-115	rs61902871
chr11:56230677	rs7116619	chr11:55862532	9.292e-117	9.999e-05	2.40905e-110	rs61902871
chr11:56230677	rs61895256	chr11:55734261	4.782e-109	9.999e-05	9.91827e-103	rs61902871
chr19:57324340	rs2870477	chr19:57344913	2.913e-108	9.999e-05	5.49255e-102	rs1055359
chr15:25980875	rs7173593	chr15:25981190	2.528e-106	9.999e-05	4.03329e-100	rs8032903
chr20:20146875	rs1569769	chr20:20122677	4.255e-104	9.999e-05	5.88348e-98	rs6046679
chr15:25980875	rs7176180	chr15:25985961	1.757e-102	9.999e-05	2.2776e-96	rs8032903
chr14:98396293	rs1379237	chr14:98396276	5.809e-102	9.999e-05	7.08727e-96	rs11622947
chr18:50956329	rs10163837	chr18:50956241	3.044e-100	9.999e-05	2.745e-94	rs2879527
chr18:50956329	rs3794917	chr18:50916342	3.585e-100	9.999e-05	3.09816e-94	rs2879527
chr2:1316373	rs12718451	chr2:1303540	9.718e-98	9.999e-05	7.19855e-92	rs113766476
chr12:56030938	rs7970885	chr12:56031273	2.155e-97	9.999e-05	1.48988e-91	rs10876838
chr14:71220215	rs4902847	chr14:71220037	2.517e-97	9.999e-05	1.64954e-91	rs4902848
chr5:170028569	rs905807	chr5:170028478	3.446e-96	9.999e-05	2.10214e-90	rs905809
chr3:3886721	rs3749349	chr3:3886847	1.341e-95	9.999e-05	7.51715e-90	rs3749350
chr5:180286104	rs2127378	chr5:180286107	2.462e-95	9.999e-05	1.30933e-89	rs2127377
chr7:71092368	rs11979523	chr7:71092735	4.262e-95	9.999e-05	2.20994e-89	rs7795733
chr13:46706788	rs8001605	chr13:46706889	5.617e-95	9.999e-05	2.84149e-89	rs9534335
chr10:26596215	rs3781110	chr10:26568259	6.212e-95	9.999e-05	3.06767e-89	rs876847
chr9:346014	rs66808225	chr9:346208	1.066e-94	9.999e-05	5.1418e-89	rs35483336
chr10:46009818	rs35047800	chr10:46089047	4.265e-94	9.999e-05	1.96577e-88	rs71496605
chr7:141943261	rs6948507	chr7:141943812	5.014e-94	9.999e-05	2.26075e-88	rs4329193
chr4:185121485	rs4862337	chr4:185121543	7.899e-94	9.999e-05	3.48578e-88	rs4862336
chr2:236504617	rs7569294	chr2:236504584	8.601e-94	9.999e-05	3.7165e-88	rs7594974
chr17:44002595	rs16940806	chr17:44103826	2.112e-93	9.999e-05	8.11197e-88	rs113650101
chr17:44002595	rs62056806	chr17:43983801	2.112e-93	9.999e-05	8.11197e-88	rs113650101
chr7:141943261	rs4236468	chr7:141944053	1.62e-92	9.999e-05	5.79313e-87	rs4329193
chr17:44002595	rs2217394	chr17:44053448	2.344e-92	9.999e-05	7.96992e-87	rs113650101
chr2:1520381	rs72776298	chr2:1570163	2.447e-92	9.999e-05	8.18594e-87	rs13412229
chr2:1520381	rs10177095	chr2:1570976	8.81e-92	9.999e-05	2.85511e-86	rs13412229
chr17:44002595	rs62054814	chr17:43921572	1.397e-91	9.999e-05	4.39218e-86	rs113650101
chr1:41155382	rs656230	chr1:41158373	1.429e-91	9.999e-05	4.39218e-86	rs2780952
chr18:13913562	rs12456757	chr18:13913506	1.44e-91	9.999e-05	4.39218e-86	rs1541284
chr18:13913562	rs7230677	chr18:13913026	1.44e-91	9.999e-05	4.39218e-86	rs1541284
chr17:44002595	rs919461	chr17:44065669	1.856e-91	9.999e-05	5.57898e-86	rs113650101
chr18:28913599	rs1154850	chr18:28916955	2.039e-90	9.999e-05	6.04151e-85	rs12967407
chr5:177716828	rs2913831	chr5:177715918	9.221e-90	9.999e-05	2.65627e-84	rs2913828
chr6:166585808	rs3099281	chr6:166585078	2.005e-88	9.999e-05	5.61964e-83	rs3127345
chr8:25237559	rs11990759	chr8:25237528	2.811e-88	9.999e-05	7.57175e-83	rs11990762
chr15:25638308	rs67587733	chr15:25581621	4.18e-88	9.999e-05	1.1115e-82	rs67785909
chr17:44002595	rs17572495	chr17:44054596	7.168e-88	9.999e-05	1.85838e-82	rs113650101
chr5:430058	rs72717414	chr5:429818	1.244e-86	9.999e-05	3.03548e-81	rs72717415
chr1:2938265	rs55784203	chr1:2936754	3.474e-86	9.999e-05	8.18792e-81	rs141283101
chr4:37464111	rs2928300	chr4:37464159	1.572e-85	9.999e-05	3.54398e-80	rs2973230
chr15:25638308	rs72697799	chr15:25685897	4.614e-85	9.999e-05	9.96856e-80	rs67785909
chr10:64498864	rs377859	chr10:64516065	8.894e-85	9.999e-05	1.90174e-79	rs224058
chr16:3518525	rs4141287	chr16:3509153	1.086e-84	9.999e-05	2.29842e-79	rs11077341
chr14:101394940	rs11847325	chr14:101412173	1.82e-84	9.999e-05	3.81296e-79	rs10137819
chr9:345900	rs66808225	chr9:346208	4.348e-84	9.999e-05	8.92883e-79	rs13292760
chr12:132701375	rs10902520	chr12:132701277	1.516e-83	9.999e-05	2.99458e-78	rs10794462
chr9:139620695	rs11793962	chr9:139617379	1.89e-83	9.999e-05	3.69813e-78	rs9696520
chr16:3518525	rs11077340	chr16:3518521	2.015e-83	9.999e-05	3.90587e-78	rs11077341
chr5:5299740	rs6555351	chr5:5299763	2.133e-83	9.999e-05	4.05873e-78	rs6555350
chr3:73499026	rs3863973	chr3:73498998	2.217e-83	9.999e-05	4.18022e-78	rs3863974
chr12:123327143	rs897391	chr12:123326374	6.447e-83	9.999e-05	1.18333e-77	rs12426809
chr1:2938265	rs55949537	chr1:2936746	8.821e-83	9.999e-05	1.60487e-77	rs141283101
chr16:3518525	rs3810811	chr16:3509917	1.089e-82	9.999e-05	1.94714e-77	rs11077341
chr1:15541411	rs3753317	chr1:15541399	1.47e-82	9.999e-05	2.54075e-77	rs3753315
chr14:77889546	rs10141114	chr14:77843363	1.945e-82	9.999e-05	3.33396e-77	rs11846861
chr10:114552961	rs7915497	chr10:114552639	2.103e-82	9.999e-05	3.57524e-77	rs10787464
chr20:48600808	rs4647955	chr20:48599561	2.551e-82	9.999e-05	4.30162e-77	rs1063210
chr10:1277148	rs1876898	chr10:1249986	4.063e-82	9.999e-05	6.63543e-77	rs17293713
chr14:101394940	rs11160615	chr14:101417656	6.103e-82	9.999e-05	9.6627e-77	rs10137819
chr1:153321693	rs3006465	chr1:153322156	3.057e-81	9.999e-05	4.52891e-76	rs2916203
chr6:139861015	rs6928244	chr6:139861491	4.107e-81	9.999e-05	5.95683e-76	rs7763124
chr14:81448601	rs4903957	chr14:81448511	1.641e-80	9.999e-05	2.33121e-75	rs4903958
chr15:25638308	rs17115478	chr15:25581422	2.436e-80	9.999e-05	3.41383e-75	rs67785909
chr17:44002595	rs55787105	chr17:43853109	9.291e-80	9.999e-05	1.24325e-74	rs113650101
chr18:13913115	rs12456757	chr18:13913506	1.101e-79	9.999e-05	1.44529e-74	rs17702214
chr18:13913115	rs7230677	chr18:13913026	1.101e-79	9.999e-05	1.44529e-74	rs17702214
chr6:167715867	rs12662811	chr6:167715837	1.43e-79	9.999e-05	1.86537e-74	rs12662840
chr2:228494424	rs4276019	chr2:228494320	3.251e-79	9.999e-05	4.14435e-74	rs111998555
chr10:132994871	rs7086763	chr10:132994578	3.257e-79	9.999e-05	4.14435e-74	rs10765048
chr1:169538247	rs2298907	chr1:169538596	6.785e-79	9.999e-05	8.52888e-74	rs9332545
chr17:44002595	rs17689378	chr17:43881790	6.841e-79	9.999e-05	8.54747e-74	rs113650101
chr1:53611540	rs1679931	chr1:53611451	2.082e-78	9.999e-05	2.48175e-73	rs7531069
chr11:7818190	rs73406606	chr11:7818151	2.671e-78	9.999e-05	3.16564e-73	rs73406607
chr10:46009818	rs12771275	chr10:45959652	6.352e-78	9.999e-05	7.27877e-73	rs71496605
chr11:117335422	rs4938383	chr11:117332917	7.005e-78	9.999e-05	7.98294e-73	rs1893968
chr10:1591800	rs11250613	chr10:1591804	1.104e-77	9.999e-05	1.22449e-72	rs10903477
chr19:18180264	rs2305739	chr19:18180194	1.405e-77	9.999e-05	1.55005e-72	rs2305741
chr5:180286104	rs2619755	chr5:180285977	1.851e-77	9.999e-05	2.02059e-72	rs2127377
chr19:38626175	rs4803801	chr19:38626108	2.306e-77	9.999e-05	2.5041e-72	rs4803802
chr2:228494424	rs4566359	chr2:228494324	5.99e-77	9.999e-05	6.33865e-72	rs111998555
chr7:50840056	rs7786917	chr7:50851724	3.448e-76	9.999e-05	3.4548e-71	rs2876846
chr1:208404496	rs11119016	chr1:208404218	3.603e-76	9.999e-05	3.59275e-71	rs1537694
chr8:17751776	rs6983591	chr8:17752106	7.793e-76	9.999e-05	7.62421e-71	rs6983087
chr4:185128858	rs11728548	chr4:185128750	8.651e-76	9.999e-05	8.38453e-71	rs13119563
chr6:159129056	rs7758665	chr6:159128772	1.323e-75	9.999e-05	1.27038e-70	rs56374196
chr12:131473974	rs35287219	chr12:131474114	1.541e-75	9.999e-05	1.46613e-70	rs35748669
chr5:122460448	rs380148	chr5:122460241	1.87e-75	9.999e-05	1.77102e-70	rs451606
chr12:108526385	rs7952849	chr12:108526498	1.948e-75	9.999e-05	1.8282e-70	rs7952818
chr12:108526385	rs7953264	chr12:108526536	1.948e-75	9.999e-05	1.8282e-70	rs7952818
chr15:101928120	rs4965839	chr15:101928652	2.445e-75	9.999e-05	2.27405e-70	rs3825911
chr7:50840056	rs11238310	chr7:50825283	2.95e-75	9.999e-05	2.71935e-70	rs2876846
chr9:125314108	rs3983869	chr9:125314091	3.003e-75	9.999e-05	2.75596e-70	rs2416872
chr6:32712103	rs3208181	chr6:32713030	3.324e-75	9.999e-05	3.01059e-70	rs114448843
chr3:10368101	rs14154	chr3:10368113	4.054e-75	9.999e-05	3.6558e-70	rs41147
chr2:7060629	rs771276	chr2:7061019	4.587e-75	9.999e-05	4.10078e-70	rs771274
chr12:123325992	rs1979237	chr12:123325895	5.562e-75	9.999e-05	4.92994e-70	rs1979236
chr5:10652117	rs6894464	chr5:10652041	6.4e-75	9.999e-05	5.64857e-70	rs6894331
chr12:123327360	rs1979237	chr12:123325895	7.044e-75	9.999e-05	6.19061e-70	rs12314494
chr18:50956329	rs10163838	chr18:50956294	9.253e-75	9.999e-05	8.09768e-70	rs2879527
chr21:44140276	rs4920137	chr21:44140117	2.249e-74	9.999e-05	1.94359e-69	rs4920138
chr17:39743425	rs12946893	chr17:39745177	2.661e-74	9.999e-05	2.28063e-69	rs7350916
chr17:39743425	rs2168307	chr17:39745156	2.661e-74	9.999e-05	2.28063e-69	rs7350916
chr18:13913505	rs7230677	chr18:13913026	6.824e-74	9.999e-05	5.66142e-69	rs12456757
chr21:46404451	rs112411368	chr21:46404449	7.315e-74	9.999e-05	6.04459e-69	rs112293479
chr15:66529301	rs4776771	chr15:66530267	7.72e-74	9.999e-05	6.35394e-69	rs1513933
chr13:109284583	rs72664956	chr13:109284798	7.856e-74	9.999e-05	6.44032e-69	rs17477579
chr11:3431919	rs7952633	chr11:3431767	1.949e-73	9.999e-05	1.57291e-68	rs45533731
chr11:3431919	rs7952638	chr11:3431778	1.949e-73	9.999e-05	1.57291e-68	rs45533731
chr20:23617006	rs3827143	chr20:23619617	4.138e-73	9.999e-05	3.28834e-68	rs3827142
chr8:1619606	rs59266746	chr8:1619201	4.475e-73	9.999e-05	3.54257e-68	rs62483123
chr8:88623495	rs75837775	chr8:88623388	9.255e-73	9.999e-05	7.27108e-68	rs75373569
chr15:26025990	rs28551065	chr15:26021457	1.575e-72	9.999e-05	1.21891e-67	rs8036650
chr15:25982697	rs7173593	chr15:25981190	4.637e-72	9.999e-05	3.47203e-67	rs11161212
chr10:29834002	rs7919539	chr10:29856023	4.95e-72	9.999e-05	3.69306e-67	rs2368392
chr16:89294183	rs13332037	chr16:89286562	9.631e-72	9.999e-05	7.10872e-67	rs4785627
chr21:31277339	rs459840	chr21:31277289	1.12e-71	9.999e-05	8.23749e-67	rs455343
chr7:141943261	rs6464474	chr7:141942540	1.84e-71	9.999e-05	1.33906e-66	rs4329193
chr15:25982697	rs7176180	chr15:25985961	2.062e-71	9.999e-05	1.49016e-66	rs11161212
chr7:21584087	rs2285950	chr7:21584432	2.07e-71	9.999e-05	1.49075e-66	rs2285947
chr18:73139742	rs7228890	chr18:73137492	2.781e-71	9.999e-05	1.9789e-66	rs724764
chr2:31440370	rs4952068	chr2:31440329	3.803e-71	9.999e-05	2.66478e-66	rs11124255
chr4:25002250	rs10021280	chr4:25002284	4.116e-71	9.999e-05	2.87439e-66	rs9998964
chr16:78082680	rs12921945	chr16:78080133	6.022e-71	9.999e-05	4.19117e-66	rs12918409
chr20:44196140	rs6032343	chr20:44204290	7.579e-71	9.999e-05	5.20513e-66	rs6032330
chr11:20044114	rs17614676	chr11:20044017	8.381e-71	9.999e-05	5.73693e-66	rs1867119
chr18:50906030	rs1394466	chr18:50905206	9.56e-71	9.999e-05	6.45871e-66	rs11876941
chr1:247617978	rs9700400	chr1:247618743	1.032e-70	9.999e-05	6.90469e-66	rs12745508
chr13:113674576	rs2993302	chr13:113674559	1.064e-70	9.999e-05	7.0959e-66	rs3011520
chr7:141943900	rs6948507	chr7:141943812	1.773e-70	9.999e-05	1.17113e-65	rs4382388
chr1:161043763	rs4656285	chr1:161043735	2.778e-70	9.999e-05	1.81189e-65	rs4656978
chr1:161291323	rs61608953	chr1:161368830	3.186e-70	9.999e-05	2.07148e-65	rs16832823
chr14:58048453	rs927540	chr14:58049900	3.861e-70	9.999e-05	2.50251e-65	rs238388
chr12:109988188	rs55746902	chr12:109988203	3.883e-70	9.999e-05	2.50893e-65	rs56089724
chr7:6035080	rs12534423	chr7:6035065	4.181e-70	9.999e-05	2.69309e-65	rs3815383
chr14:77651189	rs888067	chr14:77651188	5.26e-70	9.999e-05	3.37761e-65	rs888068
chr9:136288929	rs2285486	chr9:136277480	5.458e-70	9.999e-05	3.49393e-65	rs28742053
chr3:3082135	rs339286	chr3:3081544	6.341e-70	9.999e-05	4.02195e-65	rs235145
chr18:13826508	rs2236700	chr18:13826391	8.889e-70	9.999e-05	5.58683e-65	rs2236701
chr1:242407576	rs12723187	chr1:242406177	9.974e-70	9.999e-05	6.24982e-65	rs71648699
chr3:13080975	rs9841637	chr3:13080739	1.013e-69	9.999e-05	6.32845e-65	rs9841967
chr8:143645621	rs73714341	chr8:143644960	1.092e-69	9.999e-05	6.76089e-65	rs5002396
chr3:42630441	rs3888651	chr3:42699120	1.113e-69	9.999e-05	6.8704e-65	rs2940407
chr10:132994871	rs10765049	chr10:132994873	1.238e-69	9.999e-05	7.59679e-65	rs10765048
chr17:1418564	rs79149826	chr17:1418983	1.688e-69	9.999e-05	1.02972e-64	rs79951144
chr14:95028020	rs11160193	chr14:95026671	2.796e-69	9.999e-05	1.69071e-64	rs910352
chr7:141943900	rs4236468	chr7:141944053	3.304e-69	9.999e-05	1.96919e-64	rs4382388
chr6:159068714	rs28722961	chr6:159071479	3.944e-69	9.999e-05	2.34389e-64	rs13198609
chr10:99927186	rs61875312	chr10:100029202	4.538e-69	9.999e-05	2.6892e-64	rs61873749
chr17:43903335	rs16940806	chr17:44103826	6.241e-69	9.999e-05	3.63605e-64	rs17763050
chr17:43903335	rs62056806	chr17:43983801	6.241e-69	9.999e-05	3.63605e-64	rs17763050
chr1:47487584	rs1021828	chr1:47487568	1.06e-68	9.999e-05	6.10702e-64	rs1021827
chr8:41524688	rs508419	chr8:41522991	1.481e-68	9.999e-05	8.46203e-64	rs78952659
chr1:247617978	rs10925038	chr1:247619018	1.683e-68	9.999e-05	9.53738e-64	rs12745508
chr1:247617978	rs9988617	chr1:247619046	1.683e-68	9.999e-05	9.53738e-64	rs12745508
chr1:241932987	rs12088589	chr1:241932478	2.171e-68	9.999e-05	1.2236e-63	rs10926572
chr1:152973463	rs4319267	chr1:152972699	2.705e-68	9.999e-05	1.51632e-63	rs1415961
chr1:152973463	rs4568784	chr1:152972694	2.705e-68	9.999e-05	1.51632e-63	rs1415961
chr17:43903335	rs2217394	chr17:44053448	3.05e-68	9.999e-05	1.70511e-63	rs17763050
chr9:133734075	rs3780284	chr9:133733961	5.362e-68	9.999e-05	2.97359e-63	rs3824400
chr9:376785	rs2360702	chr9:376750	5.884e-68	9.999e-05	3.25438e-63	rs10738969
chr20:60601864	rs4266091	chr20:60601503	6.326e-68	9.999e-05	3.48028e-63	rs6061961
chr9:73308525	rs7023364	chr9:73280230	9.529e-68	9.999e-05	5.20104e-63	rs10123284
chr17:43903335	rs919461	chr17:44065669	1.063e-67	9.999e-05	5.7716e-63	rs17763050
chr11:124122102	rs2512241	chr11:124121853	1.189e-67	9.999e-05	6.43886e-63	rs2466708
chr2:109936159	rs7575574	chr2:109941244	2.027e-67	9.999e-05	1.08916e-62	rs736303
chr17:43903335	rs62054814	chr17:43921572	2.097e-67	9.999e-05	1.12386e-62	rs17763050
chr18:30301145	rs9954988	chr18:30301116	2.183e-67	9.999e-05	1.16694e-62	rs9955000
chr19:38626019	rs4803801	chr19:38626108	3.445e-67	9.999e-05	1.82742e-62	rs4803800
chr17:43881790	rs919461	chr17:44065669	8.593e-67	9.999e-05	4.46682e-62	rs140678632
chr6:138426070	rs61050740	chr6:138427864	1.339e-66	9.999e-05	6.89131e-62	rs4896314
chr10:17049738	rs7916443	chr10:17049331	3.985e-66	9.999e-05	2.01591e-61	rs4748342
chr21:31709690	rs35136544	chr21:31743580	4.459e-66	9.999e-05	2.23931e-61	rs2244485
chr1:160764759	rs508578	chr1:160767060	7.737e-66	9.999e-05	3.84825e-61	rs11265485
chr10:11128364	rs12354493	chr10:11128239	8.378e-66	9.999e-05	4.1571e-61	rs61830443
chr5:5244956	rs11742341	chr5:5239921	1.045e-65	9.999e-05	5.16052e-61	rs72724173
chr9:73308625	rs7023364	chr9:73280230	1.182e-65	9.999e-05	5.79567e-61	rs11793669
chr16:78082760	rs12921945	chr16:78080133	2.207e-65	9.999e-05	1.07201e-60	rs12919672
chr17:43903297	rs16940806	chr17:44103826	2.916e-65	9.999e-05	1.40325e-60	rs62057147
chr17:43903297	rs62056806	chr17:43983801	2.916e-65	9.999e-05	1.40325e-60	rs62057147
chr12:131576445	rs10848278	chr12:131573810	3.409e-65	9.999e-05	1.63292e-60	rs1976930
chr1:77490318	rs35804226	chr1:77490273	6.242e-65	9.999e-05	2.94907e-60	rs12739214
chr15:92708303	rs3169130	chr15:92707970	1.111e-64	9.999e-05	5.21336e-60	rs7496880
chr11:118096165	rs7943272	chr11:118096028	1.249e-64	9.999e-05	5.83453e-60	rs7943511
chr15:59904310	rs28364595	chr15:59904138	1.295e-64	9.999e-05	6.03582e-60	rs78952803
chr1:248512748	rs28545014	chr1:248512767	1.388e-64	9.999e-05	6.44033e-60	rs28377739
chr2:119918675	rs1446129	chr2:119917638	1.457e-64	9.999e-05	6.7454e-60	rs4849762
chr17:43903297	rs2217394	chr17:44053448	1.533e-64	9.999e-05	7.06571e-60	rs62057147
chr1:205053219	rs3902193	chr1:205110917	1.82e-64	9.999e-05	8.36992e-60	rs4951168
chr6:169017655	rs73238886	chr6:169016680	1.842e-64	9.999e-05	8.45235e-60	rs58209084
chr13:108766096	rs34642561	chr13:108766019	2.432e-64	9.999e-05	1.10861e-59	rs11616923
chr17:43881790	rs16940806	chr17:44103826	2.588e-64	9.999e-05	1.17456e-59	rs140678632
chr17:43881790	rs62056806	chr17:43983801	2.588e-64	9.999e-05	1.17456e-59	rs140678632
chr5:1226050	rs4975625	chr5:1228215	3.817e-64	9.999e-05	1.7062e-59	rs7704728
chr6:36241768	rs12201879	chr6:36241611	3.889e-64	9.999e-05	1.73465e-59	rs7773453
chr2:10908158	rs1198845	chr2:10908197	4.634e-64	9.999e-05	2.06251e-59	rs1198844
chr17:43903297	rs62054814	chr17:43921572	4.663e-64	9.999e-05	2.07097e-59	rs62057147
chr20:13830102	rs2073290	chr20:13830137	5.392e-64	9.999e-05	2.38453e-59	rs2073289
chr9:116344647	rs7040031	chr9:116263454	6.754e-64	9.999e-05	2.9616e-59	rs72763843
chr11:60622771	rs649480	chr11:60622667	8.207e-64	9.999e-05	3.58358e-59	rs530539
chr7:50840056	rs757773	chr7:50821425	1.101e-63	9.999e-05	4.76736e-59	rs2876846
chr4:3409700	rs1406675	chr4:3409600	1.168e-63	9.999e-05	5.03644e-59	rs1406674
chr17:43903297	rs919461	chr17:44065669	1.248e-63	9.999e-05	5.37024e-59	rs62057147
chr17:43903335	rs17572495	chr17:44054596	1.305e-63	9.999e-05	5.59231e-59	rs17763050
chr11:124122106	rs2512241	chr11:124121853	1.338e-63	9.999e-05	5.7219e-59	rs2512243
chr17:43881790	rs2217394	chr17:44053448	1.422e-63	9.999e-05	6.06861e-59	rs140678632
chr6:159129147	rs56374196	chr6:159129057	1.458e-63	9.999e-05	6.20947e-59	rs7760306
chr6:162948253	rs2803078	chr6:162948246	1.626e-63	9.999e-05	6.89665e-59	rs2846476
chr14:22975727	rs226992	chr14:22975168	2.088e-63	9.999e-05	8.80221e-59	rs3794450
chr20:52682258	rs16998886	chr20:52682205	2.662e-63	9.999e-05	1.11992e-58	rs6127081
chr4:107946017	rs17037246	chr4:107945658	2.753e-63	9.999e-05	1.15586e-58	rs13135443
chr1:205053219	rs10793727	chr1:205199200	2.818e-63	9.999e-05	1.18076e-58	rs4951168
chr2:7059932	rs1375337	chr2:7060539	3.354e-63	9.999e-05	1.39688e-58	rs10193011
chr10:26534937	rs7908975	chr10:26514212	4.753e-63	9.999e-05	1.96377e-58	rs2839677
chr1:53611453	rs1679931	chr1:53611451	6.296e-63	9.999e-05	2.59096e-58	rs1679932
chr17:43881790	rs62054814	chr17:43921572	6.848e-63	9.999e-05	2.80698e-58	rs140678632
chr6:159129147	rs7758665	chr6:159128772	8.889e-63	9.999e-05	3.62924e-58	rs7760306
chr10:125593093	rs1914531	chr10:125600033	1.372e-62	9.999e-05	5.54706e-58	rs35532662
chr6:159128674	rs56374196	chr6:159129057	1.425e-62	9.999e-05	5.75013e-58	rs13206612
chr6:162789300	rs7750708	chr6:162789208	1.947e-62	9.999e-05	7.81091e-58	rs7769367
chr1:205052938	rs10793727	chr1:205199200	5.214e-62	9.999e-05	2.07568e-57	rs4950979
chr7:39465637	rs17769607	chr7:39465059	6.624e-62	9.999e-05	2.62189e-57	rs2237395
chr3:2555870	rs1382874	chr3:2555422	6.825e-62	9.999e-05	2.69631e-57	rs9828174
chr6:159128674	rs7758665	chr6:159128772	9.213e-62	9.999e-05	3.6328e-57	rs13206612
chr3:13367406	rs6769425	chr3:13374732	1.042e-61	9.999e-05	4.07773e-57	rs665064
chr8:61197710	rs10109386	chr8:61197881	1.218e-61	9.999e-05	4.7575e-57	rs10109265
chr21:46085707	rs2329838	chr21:46085618	1.859e-61	9.999e-05	7.18011e-57	rs2329839
chr8:3814480	rs2954646	chr8:3814378	2.234e-61	9.999e-05	8.59648e-57	rs35018211
chr16:1907302	rs3743854	chr16:1877494	2.253e-61	9.999e-05	8.65354e-57	rs1742432
chr5:75435345	rs17565960	chr5:75435274	2.928e-61	9.999e-05	1.1184e-56	rs10514060
chr1:205052938	rs3902193	chr1:205110917	3.175e-61	9.999e-05	1.2083e-56	rs4950979
chr16:19722001	rs4782270	chr16:19728722	4.023e-61	9.999e-05	1.52542e-56	rs59522553
chr6:32712103	rs4248169	chr6:32728554	4.292e-61	9.999e-05	1.62445e-56	rs114448843
chr10:26534937	rs1805398	chr10:26534809	4.485e-61	9.999e-05	1.6944e-56	rs2839677
chr18:3190275	rs28713365	chr18:3190172	4.744e-61	9.999e-05	1.78574e-56	rs73375202
chr1:248512748	rs28607995	chr1:248513023	5.023e-61	9.999e-05	1.88393e-56	rs28377739
chr1:25289426	rs66880507	chr1:25289275	5.11e-61	9.999e-05	1.90965e-56	rs11249209
chr11:124122102	rs2512243	chr11:124122107	8.712e-61	9.999e-05	3.23245e-56	rs2466708
chr16:78082745	rs12921945	chr16:78080133	1.456e-60	9.999e-05	5.383e-56	rs12918547
chr18:50923115	rs3794917	chr18:50916342	1.559e-60	9.999e-05	5.73315e-56	rs17505951
chr2:109936159	rs10191580	chr2:109921834	1.682e-60	9.999e-05	6.17453e-56	rs736303
chr18:50923115	rs10163837	chr18:50956241	1.802e-60	9.999e-05	6.59171e-56	rs17505951
chr16:89286696	rs13332037	chr16:89286562	2.547e-60	9.999e-05	9.28417e-56	rs56051960
chr19:17860801	rs73015720	chr19:17860775	2.678e-60	9.999e-05	9.74455e-56	rs73015722
chr18:13826508	rs11080687	chr18:13827091	2.914e-60	9.999e-05	1.05847e-55	rs2236701
chr17:43903297	rs17572495	chr17:44054596	4.988e-60	9.999e-05	1.78988e-55	rs62057147
chr17:43903335	rs17689378	chr17:43881790	5.265e-60	9.999e-05	1.88602e-55	rs17763050
chr10:18448337	rs11012838	chr10:18448322	5.392e-60	9.999e-05	1.92818e-55	rs11012839
chr1:24228618	rs9424339	chr1:24237962	7.405e-60	9.999e-05	2.63441e-55	rs6669556
chr18:50923115	rs10163838	chr18:50956294	1.136e-59	9.999e-05	4.00707e-55	rs17505951
chr15:26054925	rs8041836	chr15:26054895	1.456e-59	9.999e-05	5.09252e-55	rs143476926
chr14:95038263	rs1955656	chr14:95045375	1.503e-59	9.999e-05	5.24806e-55	rs34722856
chr6:29078151	rs3130765	chr6:29080450	1.631e-59	9.999e-05	5.68543e-55	rs114079398
chr6:159129056	rs7760306	chr6:159129147	1.646e-59	9.999e-05	5.72809e-55	rs56374196
chr8:88623656	rs75837775	chr8:88623388	1.858e-59	9.999e-05	6.44423e-55	rs75317556
chr8:1628721	rs2293974	chr8:1628723	1.893e-59	9.999e-05	6.54373e-55	rs2293973
chr15:28184854	rs2703949	chr15:28184925	2.177e-59	9.999e-05	7.50046e-55	rs2703951
chr8:2041893	rs4875914	chr8:2039755	2.74e-59	9.999e-05	9.40892e-55	rs35335787
chr6:41298893	rs7771870	chr6:41298764	3.85e-59	9.999e-05	1.3112e-54	rs1407788
chr20:57223653	rs218468	chr20:57222369	4.003e-59	9.999e-05	1.36107e-54	rs218470
chr5:5300735	rs6555351	chr5:5299763	4.676e-59	9.999e-05	1.58212e-54	rs11134108
chr17:43881790	rs17572495	chr17:44054596	5.095e-59	9.999e-05	1.71829e-54	rs140678632
chr12:108526385	rs11113754	chr12:108525445	5.502e-59	9.999e-05	1.85253e-54	rs7952818
chr12:29762762	rs2209660	chr12:29762951	5.81e-59	9.999e-05	1.95307e-54	rs2225065
chr2:80757130	rs7582241	chr2:80756993	7.873e-59	9.999e-05	2.63375e-54	rs7558519
chr7:94896105	rs2272364	chr7:94879825	9.463e-59	9.999e-05	3.15547e-54	rs854521
chr7:94896105	rs854528	chr7:94901416	9.463e-59	9.999e-05	3.15547e-54	rs854521
chr19:51302153	rs3745528	chr19:51302066	9.597e-59	9.999e-05	3.19502e-54	rs1043315
chr4:173238144	rs13118428	chr4:173238039	1.027e-58	9.999e-05	3.40813e-54	rs13141969
chr18:50916341	rs10163837	chr18:50956241	1.06e-58	9.999e-05	3.51203e-54	rs3794917
chr3:113958231	rs6438190	chr3:113955265	1.563e-58	9.999e-05	5.13755e-54	rs1394015
chr22:39496743	rs11913950	chr22:39496663	1.784e-58	9.999e-05	5.84872e-54	rs11914001
chr3:2555870	rs1382875	chr3:2555483	2.26e-58	9.999e-05	7.34707e-54	rs9828174
chr17:43903335	rs55787105	chr17:43853109	2.733e-58	9.999e-05	8.84317e-54	rs17763050
chr7:127847324	rs2060735	chr7:127848270	3.068e-58	9.999e-05	9.88088e-54	rs77286417
chr3:140185823	rs499839	chr3:140185696	3.811e-58	9.999e-05	1.22548e-53	rs528952
chr10:132944958	rs11017750	chr10:132942726	4.535e-58	9.999e-05	1.44707e-53	rs41282898
chr11:134162865	rs1144224	chr11:134162644	5.316e-58	9.999e-05	1.69108e-53	rs1144223
chr11:134162865	rs1146193	chr11:134162759	5.316e-58	9.999e-05	1.69108e-53	rs1144223
chr16:57128870	rs8056241	chr16:57128388	5.343e-58	9.999e-05	1.69706e-53	rs12597571
chr7:87144815	rs4148751	chr7:87143153	6.482e-58	9.999e-05	2.05255e-53	rs7779562
chr18:30301145	rs12956427	chr18:30300797	6.873e-58	9.999e-05	2.17132e-53	rs9955000
chr15:25981367	rs7176180	chr15:25985961	8.204e-58	9.999e-05	2.57815e-53	rs7177724
chr10:129860233	rs7093446	chr10:129860813	8.436e-58	9.999e-05	2.64705e-53	rs4601676
chr11:134162630	rs1144224	chr11:134162644	9.013e-58	9.999e-05	2.81956e-53	rs1146194
chr11:134162630	rs1146193	chr11:134162759	9.013e-58	9.999e-05	2.81956e-53	rs1146194
chr1:209822979	rs10779510	chr1:209824707	9.243e-58	9.999e-05	2.88716e-53	rs2298929
chr11:56230677	rs17614327	chr11:56113764	1.055e-57	9.999e-05	3.27389e-53	rs61902871
chr11:63137948	rs113712774	chr11:63149504	1.056e-57	9.999e-05	3.27389e-53	rs113253118
chr8:8679455	rs4841049	chr8:8681365	1.331e-57	9.999e-05	4.10194e-53	rs1039913
chr10:126428144	rs10901813	chr10:126429875	1.575e-57	9.999e-05	4.83237e-53	rs1545910
chr11:124122106	rs2466708	chr11:124122103	2.538e-57	9.999e-05	7.70721e-53	rs2512243
chr1:111854119	rs61756687	chr1:111857951	2.556e-57	9.999e-05	7.75052e-53	rs12127313
chr3:2555870	rs1382872	chr3:2555313	2.926e-57	9.999e-05	8.82088e-53	rs9828174
chr8:143645621	rs73714343	chr8:143645056	3.01e-57	9.999e-05	9.06094e-53	rs5002396
chr15:25988162	rs7176180	chr15:25985961	3.022e-57	9.999e-05	9.07074e-53	rs4559881
chr10:29834263	rs7919539	chr10:29856023	3.687e-57	9.999e-05	1.10348e-52	rs4440932
chr7:39465637	rs17712872	chr7:39464838	3.712e-57	9.999e-05	1.10937e-52	rs2237395
chr1:41220771	rs656230	chr1:41158373	4.912e-57	9.999e-05	1.4575e-52	rs12729696
chr9:125314024	rs3983869	chr9:125314091	1.243e-56	9.999e-05	3.64136e-52	rs3983868
chr3:121643426	rs2257115	chr3:121643303	1.583e-56	9.999e-05	4.60487e-52	rs2257123
chr11:48285856	rs871248	chr11:48284258	1.668e-56	9.999e-05	4.83856e-52	rs10838850
chr15:102003206	rs4965387	chr15:102003209	1.952e-56	9.999e-05	5.63873e-52	rs4965386
chr8:3011389	rs17079497	chr8:3014928	2.006e-56	9.999e-05	5.78666e-52	rs6987824
chr20:25054440	rs6083739	chr20:25063832	2.013e-56	9.999e-05	5.79879e-52	rs4815367
chr10:128213283	rs4962342	chr10:128209959	2.486e-56	9.999e-05	7.12178e-52	rs4147066
chr1:7681518	rs7544896	chr1:7681513	2.503e-56	9.999e-05	7.16059e-52	rs7555086
chr16:81245692	rs8060294	chr16:81248745	2.83e-56	9.999e-05	8.08493e-52	rs8051027
chr1:241932294	rs12088589	chr1:241932478	3.076e-56	9.999e-05	8.77563e-52	rs10926570
chr15:25425972	rs7171267	chr15:25437428	3.213e-56	9.999e-05	9.14133e-52	rs61019669
chr21:31709690	rs877346	chr21:31744127	3.501e-56	9.999e-05	9.93347e-52	rs2244485
chr15:25981367	rs7173593	chr15:25981190	3.624e-56	9.999e-05	1.02684e-51	rs7177724
chr10:17420200	rs10752081	chr10:17419838	4.305e-56	9.999e-05	1.21152e-51	rs1444522
chr12:108526385	rs11113752	chr12:108524708	4.74e-56	9.999e-05	1.33213e-51	rs7952818
chr1:169528580	rs2298906	chr1:169538603	5.92e-56	9.999e-05	1.65927e-51	rs9332567
chr7:34712078	rs10486653	chr7:34711663	6.558e-56	9.999e-05	1.83313e-51	rs11762584
chr10:26596215	rs1556234	chr10:26559571	7.551e-56	9.999e-05	2.09377e-51	rs876847
chr19:57347786	rs2870477	chr19:57344913	7.954e-56	9.999e-05	2.20257e-51	rs2286752
chr14:88675515	rs12898054	chr14:88658764	8.587e-56	9.999e-05	2.37469e-51	rs61975832
chr15:28184854	rs2703950	chr15:28184872	9.206e-56	9.999e-05	2.53573e-51	rs2703951
chr16:89799950	rs62056069	chr16:89912000	9.549e-56	9.999e-05	2.62323e-51	rs17177891
chr15:26090173	rs8024381	chr15:26088544	1.004e-55	9.999e-05	2.75083e-51	rs34324347
chr15:25425972	rs2739844	chr15:25427877	1.007e-55	9.999e-05	2.75178e-51	rs61019669
chr7:50834929	rs7790423	chr7:50839397	1.031e-55	9.999e-05	2.81366e-51	rs2074723
chr12:124194929	rs1543075	chr12:124086448	1.089e-55	9.999e-05	2.96804e-51	rs2222061
chr3:2555870	rs1382873	chr3:2555315	1.34e-55	9.999e-05	3.64734e-51	rs9828174
chr10:132942726	rs7910934	chr10:132942249	1.623e-55	9.999e-05	4.38312e-51	rs150860312
chr10:132944958	rs7910934	chr10:132942249	1.711e-55	9.999e-05	4.61477e-51	rs41282898
chr6:169017643	rs58209084	chr6:169017656	2.234e-55	9.999e-05	5.98644e-51	rs77283333
chr15:101928120	rs3825904	chr15:101928425	5.668e-55	9.999e-05	1.50524e-50	rs3825911
chr17:43881790	rs55787105	chr17:43853109	6.036e-55	9.999e-05	1.60092e-50	rs140678632
chr14:23885996	rs3729829	chr14:23885887	6.35e-55	9.999e-05	1.67776e-50	rs59799414
chr17:43903297	rs55787105	chr17:43853109	6.697e-55	9.999e-05	1.76719e-50	rs62057147
chr9:346472	rs66808225	chr9:346208	7.714e-55	9.999e-05	2.02525e-50	rs72701297
chr19:58791188	rs260500	chr19:58791213	7.978e-55	9.999e-05	2.09191e-50	non-SNP CpG
chr1:248513022	rs28377739	chr1:248512749	8.53e-55	9.999e-05	2.2254e-50	rs28607995
chr1:248513022	rs28545014	chr1:248512767	8.53e-55	9.999e-05	2.2254e-50	rs28607995
chr17:39743425	rs11551759	chr17:39743081	9.21e-55	9.999e-05	2.39979e-50	rs7350916
chr7:37456697	rs10260856	chr7:37456593	9.914e-55	9.999e-05	2.57998e-50	non-SNP CpG
chr6:169017643	rs73238886	chr6:169016680	1.035e-54	9.999e-05	2.69007e-50	rs77283333
chr14:95876387	rs3742344	chr14:95876097	1.167e-54	9.999e-05	3.02557e-50	rs3742343
chr15:101455839	rs4646692	chr15:101457974	1.197e-54	9.999e-05	3.09947e-50	rs1130738
chr16:6926820	rs12925846	chr16:6926667	1.256e-54	9.999e-05	3.24415e-50	rs12924968
chr15:33844092	rs2596218	chr15:33818588	1.36e-54	9.999e-05	3.5084e-50	rs1529846
chr7:50690786	rs3735271	chr7:50681401	1.476e-54	9.999e-05	3.79349e-50	rs2299151
chr6:30078330	rs2844793	chr6:30080496	2.022e-54	9.999e-05	5.15208e-50	rs114737703
chr7:37456697	rs10257398	chr7:37456154	2.313e-54	9.999e-05	5.88633e-50	non-SNP CpG
chr1:152281690	rs11204938	chr1:152193990	2.388e-54	9.999e-05	6.06974e-50	rs36006086
chr5:430058	rs56146525	chr5:442571	2.402e-54	9.999e-05	6.09786e-50	rs72717415
chr18:50916341	rs10163838	chr18:50956294	2.883e-54	9.999e-05	7.27443e-50	rs3794917
chr4:37763994	rs35943907	chr4:37763927	3.219e-54	9.999e-05	8.0927e-50	rs11729479
chr12:123325992	rs12319654	chr12:123327160	3.736e-54	9.999e-05	9.35842e-50	rs1979236
chr12:119561045	rs4075946	chr12:119570064	3.873e-54	9.999e-05	9.6899e-50	rs10849630
chr17:74897818	rs552208	chr17:74895887	3.901e-54	9.999e-05	9.74819e-50	rs491914
chr12:131474317	rs35287219	chr12:131474114	5.43e-54	9.999e-05	1.34878e-49	rs7301259
chr12:131474317	rs35748669	chr12:131473974	5.43e-54	9.999e-05	1.34878e-49	rs7301259
chr8:143844661	rs7012804	chr8:143844650	6.105e-54	9.999e-05	1.50531e-49	rs7005423
chr12:771789	rs11611524	chr12:771552	6.111e-54	9.999e-05	1.50531e-49	rs11610368
chr10:122354046	rs7906502	chr10:122353955	7.8e-54	9.999e-05	1.91002e-49	rs7921293
chr1:153590234	rs9330298	chr1:153590254	8.372e-54	9.999e-05	2.04767e-49	non-SNP CpG
chr2:130878694	rs6721325	chr2:130878688	9.094e-54	9.999e-05	2.21903e-49	rs72481939
chr7:150325175	rs17542143	chr7:150326819	1.177e-53	9.999e-05	2.8552e-49	rs145423565
chr11:3431767	rs7952638	chr11:3431778	1.449e-53	9.999e-05	3.49866e-49	rs7952633
chr1:152680908	rs41268444	chr1:152636093	1.458e-53	9.999e-05	3.51629e-49	rs11205080
chr17:43903297	rs17689378	chr17:43881790	1.575e-53	9.999e-05	3.78965e-49	rs62057147
chr1:153590243	rs9330298	chr1:153590254	1.744e-53	9.999e-05	4.18658e-49	non-SNP CpG
chr11:5603620	rs2341434	chr11:5602615	1.825e-53	9.999e-05	4.3709e-49	rs7927448
chr2:1316373	rs9677798	chr2:1298915	1.915e-53	9.999e-05	4.57589e-49	rs113766476
chr1:153590268	rs9330298	chr1:153590254	1.956e-53	9.999e-05	4.66848e-49	non-SNP CpG
chr19:1887506	rs1866381	chr19:1887509	2.422e-53	9.999e-05	5.76081e-49	rs1866380
chr10:128209958	rs920165	chr10:128208797	2.593e-53	9.999e-05	6.16048e-49	rs4962342
chr13:39418621	rs9548493	chr13:39418423	3.441e-53	9.999e-05	8.14717e-49	rs9548495
chr1:175042156	rs6703740	chr1:175041977	3.577e-53	9.999e-05	8.45952e-49	rs6680465
chr11:130784707	rs3190345	chr11:130784616	3.683e-53	9.999e-05	8.70028e-49	rs61736752
chr19:34163833	rs10416106	chr19:34165541	4.589e-53	9.999e-05	1.07913e-48	rs759824
chr5:177732539	rs4562060	chr5:177732501	6.402e-53	9.999e-05	1.49362e-48	rs72819087
chr2:173060837	rs9287950	chr2:173062159	7.113e-53	9.999e-05	1.65392e-48	rs6711418
chr7:37456697	rs10231696	chr7:37456550	7.21e-53	9.999e-05	1.6746e-48	non-SNP CpG
chr18:3190275	rs28539461	chr18:3190004	8.02e-53	9.999e-05	1.85856e-48	rs73375202
chr15:26084606	rs11636841	chr15:26084423	9.501e-53	9.999e-05	2.19686e-48	rs12441788
chr22:49925407	rs17779492	chr22:49925268	9.677e-53	9.999e-05	2.23507e-48	rs1883111
chr7:50840056	rs10254782	chr7:50825281	1.071e-52	9.999e-05	2.4709e-48	rs2876846
chr22:37005721	rs2267342	chr22:37006131	1.14e-52	9.999e-05	2.62717e-48	non-SNP CpG
chr19:21666759	rs2650785	chr19:21666652	1.578e-52	9.999e-05	3.62047e-48	rs2650786
chr1:37333962	rs561939	chr1:37333860	1.705e-52	9.999e-05	3.90321e-48	rs565374
chr3:119278914	rs41271391	chr3:119278457	1.864e-52	9.999e-05	4.25781e-48	rs68180496
chr9:125314108	rs7031239	chr9:125314805	1.927e-52	9.999e-05	4.39687e-48	rs2416872
chr9:140657949	rs4876941	chr9:140656980	2.201e-52	9.999e-05	4.99686e-48	rs11137208
chr1:2934845	rs56200661	chr1:2934735	2.202e-52	9.999e-05	4.99686e-48	rs72629481
chr11:93752679	rs2511403	chr11:93754508	2.254e-52	9.999e-05	5.10927e-48	rs2462759
chr8:3216285	rs13272314	chr8:3215907	2.66e-52	9.999e-05	6.00333e-48	rs9774400
chr19:57990093	rs35273075	chr19:57988199	2.788e-52	9.999e-05	6.28537e-48	rs35784795
chr10:84689129	rs1923560	chr10:84685590	2.805e-52	9.999e-05	6.31683e-48	rs4933858
chr7:154613594	rs6963988	chr7:154610421	2.898e-52	9.999e-05	6.51919e-48	rs2316524
chr22:37006411	rs2267342	chr22:37006131	2.953e-52	9.999e-05	6.62854e-48	rs2267345
chr9:120058209	rs4256652	chr9:120058038	3.14e-52	9.999e-05	7.04067e-48	rs1126389
chr6:150210685	rs7774787	chr6:150209432	3.147e-52	9.999e-05	7.04875e-48	rs9383921
chr19:58791159	rs260500	chr19:58791213	3.57e-52	9.999e-05	7.9618e-48	non-SNP CpG
chr9:136288929	rs2494	chr9:136229833	3.776e-52	9.999e-05	8.41218e-48	rs28742053
chr6:150936130	rs62434060	chr6:150935771	4.153e-52	9.999e-05	9.22234e-48	rs111405973
chr8:3106114	rs17079692	chr8:3106012	4.299e-52	9.999e-05	9.52616e-48	rs117018042
chr7:123675224	rs11771905	chr7:123673952	5.455e-52	9.999e-05	1.20363e-47	rs35759861
chr5:170028569	rs905808	chr5:170028544	7.2e-52	9.999e-05	1.57692e-47	rs905809
chr12:123327360	rs12319654	chr12:123327160	7.472e-52	9.999e-05	1.63304e-47	rs12314494
chr6:159128674	rs7760306	chr6:159129147	8.072e-52	9.999e-05	1.75861e-47	rs13206612
chr11:8189363	rs67163850	chr11:8190174	8.94e-52	9.999e-05	1.94364e-47	rs11825474
chr7:50815054	rs56037894	chr7:50786253	1.083e-51	9.999e-05	2.34716e-47	rs17152120
chr11:2837723	rs233446	chr11:2837625	1.191e-51	9.999e-05	2.57853e-47	rs233447
chr17:44002595	rs55685451	chr17:44001957	1.369e-51	9.999e-05	2.95773e-47	rs113650101
chr13:39418621	rs9548494	chr13:39418481	1.452e-51	9.999e-05	3.13379e-47	rs9548495
chr7:50713894	rs73114807	chr7:50714388	1.5e-51	9.999e-05	3.23161e-47	rs73114804
chr3:32301560	rs116208306	chr3:32301510	1.71e-51	9.999e-05	3.67151e-47	rs112952819
chr11:130784707	rs3751038	chr11:130781475	1.956e-51	9.999e-05	4.19535e-47	rs61736752
chr5:34683418	rs895357	chr5:34687246	2.071e-51	9.999e-05	4.43284e-47	rs1390
chr11:130784707	rs1050081	chr11:130784647	2.237e-51	9.999e-05	4.78322e-47	rs61736752
chr18:61584081	rs9966367	chr18:61577291	3.626e-51	9.999e-05	7.67411e-47	rs8084931
chr7:50713894	rs17546146	chr7:50725807	3.725e-51	9.999e-05	7.8756e-47	rs73114804
chr2:237494444	rs6711119	chr2:237494334	4.235e-51	9.999e-05	8.92657e-47	rs6711222
chr6:41185473	rs7774170	chr6:41197991	4.495e-51	9.999e-05	9.46498e-47	rs9349180
chr4:169508175	rs59813222	chr4:169515412	5.004e-51	9.999e-05	1.05048e-46	rs59753216
chr11:63137948	rs72542470	chr11:63137221	6.344e-51	9.999e-05	1.32641e-46	rs113253118
chr10:132942249	rs11017750	chr10:132942726	6.476e-51	9.999e-05	1.35264e-46	rs79386106
chr7:50840056	rs6958750	chr7:50848873	6.492e-51	9.999e-05	1.35462e-46	rs2876846
chr17:43903335	rs55685451	chr17:44001957	6.581e-51	9.999e-05	1.37181e-46	rs17763050
chr22:43814882	rs4519640	chr22:43809537	6.987e-51	9.999e-05	1.45498e-46	rs5751493
chr5:140805485	rs6880273	chr5:140780321	7.931e-51	9.999e-05	1.64825e-46	rs11167745
chr11:130784707	rs61734874	chr11:130784488	8.576e-51	9.999e-05	1.78051e-46	rs61736752
chr7:50713894	rs73114899	chr7:50729926	8.648e-51	9.999e-05	1.79367e-46	rs73114804
chr10:11128364	rs10490956	chr10:11128473	8.851e-51	9.999e-05	1.83394e-46	rs61830443
chr10:122303980	rs1022955	chr10:122302362	9.669e-51	9.999e-05	2.00143e-46	rs12412649
chr7:141537237	rs7806657	chr7:141537169	1.025e-50	9.999e-05	2.11958e-46	rs7806797
chr1:152193851	rs11204938	chr1:152193990	1.58e-50	9.999e-05	3.25104e-46	rs11204937
chr3:13367406	rs9847393	chr3:13407147	1.795e-50	9.999e-05	3.68247e-46	rs665064
chr1:153328346	rs2916197	chr1:153328335	1.91e-50	9.999e-05	3.91453e-46	rs2916196
chr10:132916465	rs7089426	chr10:132918118	1.969e-50	9.999e-05	4.03146e-46	rs1112225
chr6:41666064	rs6906513	chr6:41673067	2.147e-50	9.999e-05	4.39158e-46	rs6916515
chr10:50121720	rs12774010	chr10:50121425	2.977e-50	9.999e-05	6.05942e-46	rs35986885
chr1:223718650	rs34606532	chr1:223722780	3.8e-50	9.999e-05	7.71186e-46	rs61823553
chr7:50713894	rs55716906	chr7:50727202	3.934e-50	9.999e-05	7.976e-46	rs73114804
chr17:43903297	rs55685451	chr17:44001957	4.227e-50	9.999e-05	8.55332e-46	rs62057147
chr19:34163863	rs10416106	chr19:34165541	5.669e-50	9.999e-05	1.14377e-45	rs759825
chr10:128213283	rs920165	chr10:128208797	6.323e-50	9.999e-05	1.27325e-45	rs4147066
chr5:1282413	rs7726159	chr5:1282319	6.65e-50	9.999e-05	1.33391e-45	rs7725218
chr17:74912980	rs2411041	chr17:74913863	7.963e-50	9.999e-05	1.5942e-45	rs9905804
chr11:72321871	rs3781934	chr11:72325070	8.142e-50	9.999e-05	1.62847e-45	rs4944566
chr12:52863891	rs400120	chr12:52831340	8.389e-50	9.999e-05	1.67464e-45	rs376758
chr15:28184854	rs1448491	chr15:28184531	1.046e-49	9.999e-05	2.08405e-45	rs2703951
chr6:167715837	rs12662840	chr6:167715868	1.178e-49	9.999e-05	2.34254e-45	rs12662811
chr20:61034877	rs6089384	chr20:61034778	1.476e-49	9.999e-05	2.93232e-45	rs6061240
chr1:152281690	rs74127901	chr1:152195579	2.061e-49	9.999e-05	4.06726e-45	rs36006086
chr11:56230677	rs61896166	chr11:55735579	2.079e-49	9.999e-05	4.09888e-45	rs61902871
chr12:52909895	rs12231141	chr12:52910177	2.121e-49	9.999e-05	4.17771e-45	rs12228533
chr8:143845023	rs7012804	chr8:143844650	2.213e-49	9.999e-05	4.35479e-45	rs7005927
chr3:18798299	rs9862868	chr3:18798427	2.231e-49	9.999e-05	4.38605e-45	rs9842678
chr6:32713188	rs2051598	chr6:32709363	2.449e-49	9.999e-05	4.80097e-45	rs114870984
chr7:34863756	rs17199853	chr7:34863866	2.67e-49	9.999e-05	5.22928e-45	rs77750486
chr7:37456678	rs10260856	chr7:37456593	2.834e-49	9.999e-05	5.54524e-45	non-SNP CpG
chr11:65064689	rs8638	chr11:65064918	2.899e-49	9.999e-05	5.65641e-45	rs487989
chr20:40722402	rs3091932	chr20:40721975	3.123e-49	9.999e-05	6.08203e-45	rs2425471
chr1:37282884	rs567658	chr1:37282380	3.754e-49	9.999e-05	7.27674e-45	rs3012032
chr1:44569284	rs1969878	chr1:44569269	3.917e-49	9.999e-05	7.57853e-45	non-SNP CpG
chr1:238114065	rs2248561	chr1:238113949	4.608e-49	9.999e-05	8.89058e-45	rs2893586
chr1:204885209	rs10900431	chr1:204884821	4.81e-49	9.999e-05	9.27169e-45	rs6665547
chr5:178198440	rs7723575	chr5:178202017	4.984e-49	9.999e-05	9.59817e-45	rs11954271
chr18:56028859	rs2075407	chr18:56028902	5.672e-49	9.999e-05	1.08827e-44	rs2075406
chr7:29429974	rs3828984	chr7:29430280	5.764e-49	9.999e-05	1.1049e-44	rs10228781
chr8:77312537	rs4531028	chr8:77312566	6.319e-49	9.999e-05	1.20794e-44	rs4531027
chr7:50713894	rs73113089	chr7:50708613	1.031e-48	9.999e-05	1.96002e-44	rs73114804
chr18:55818159	rs4149597	chr18:55816329	1.042e-48	9.999e-05	1.97912e-44	rs12455559
chr22:26193824	rs3859874	chr22:26209678	1.079e-48	9.999e-05	2.04565e-44	rs2877299
chr14:101415523	rs34857222	chr14:101391354	1.296e-48	9.999e-05	2.45257e-44	rs12891189
chr5:141345192	rs252142	chr5:141344794	1.452e-48	9.999e-05	2.73779e-44	rs252140
chr3:113958599	rs73235938	chr3:113958644	1.47e-48	9.999e-05	2.76921e-44	rs905569
chr9:9744120	rs2761695	chr9:9744169	1.594e-48	9.999e-05	2.98923e-44	rs2821468
chr8:24819115	rs2976428	chr8:24819005	1.674e-48	9.999e-05	3.13642e-44	rs2979682
chr12:129585630	rs7311673	chr12:129585427	1.866e-48	9.999e-05	3.48985e-44	rs11060131
chr21:41282908	rs3819593	chr21:41282597	1.99e-48	9.999e-05	3.71171e-44	rs16998883
chr6:169017655	rs60289386	chr6:169017545	2.064e-48	9.999e-05	3.84628e-44	rs58209084
chr16:81245692	rs10871407	chr16:81254455	2.261e-48	9.999e-05	4.20583e-44	rs8051027
chr7:158915082	rs17837880	chr7:158914795	2.446e-48	9.999e-05	4.54589e-44	rs17837881
chr14:103566785	rs2297066	chr14:103566835	2.557e-48	9.999e-05	4.74368e-44	rs61730321
chr3:48724811	rs7431710	chr3:48935583	3.15e-48	9.999e-05	5.8126e-44	rs143397526
chr10:3500497	rs12244869	chr10:3499052	3.241e-48	9.999e-05	5.9699e-44	rs12770331
chr2:113829708	rs3811051	chr2:113830201	3.34e-48	9.999e-05	6.14135e-44	rs12711749
chr8:14017890	rs9325688	chr8:14017344	3.393e-48	9.999e-05	6.22776e-44	rs2014581
chr6:411954	rs2316516	chr6:411437	3.542e-48	9.999e-05	6.49549e-44	rs11242865
chr5:131330054	rs253945	chr5:131330158	3.76e-48	9.999e-05	6.8831e-44	rs253944
chr15:26054895	rs1345098	chr15:26057622	4.167e-48	9.999e-05	7.6068e-44	rs8041836
chr7:112728053	rs1599792	chr7:112727323	4.229e-48	9.999e-05	7.70764e-44	rs2140913
chr11:2149413	rs7873	chr11:2150697	4.41e-48	9.999e-05	8.03047e-44	rs10840390
chr7:37456678	rs10231696	chr7:37456550	5.074e-48	9.999e-05	9.2234e-44	non-SNP CpG
chr2:29135468	rs4666138	chr2:29148507	5.939e-48	9.999e-05	1.07675e-43	rs6715296
chr15:26054925	rs1345098	chr15:26057622	6.081e-48	9.999e-05	1.10153e-43	rs143476926
chr1:2936814	rs55784203	chr1:2936754	6.429e-48	9.999e-05	1.16355e-43	rs10909862
chr11:58501346	rs72927728	chr11:58501389	6.632e-48	9.999e-05	1.19924e-43	rs35649133
chr1:2936814	rs55949537	chr1:2936746	7.882e-48	9.999e-05	1.41909e-43	rs10909862
chr18:76342479	rs4798963	chr18:76349559	8.002e-48	9.999e-05	1.4382e-43	rs59853673
chr1:47080678	rs36058295	chr1:47068495	9.071e-48	9.999e-05	1.6261e-43	rs6671527
chr20:61034805	rs6089384	chr20:61034778	9.235e-48	9.999e-05	1.65407e-43	rs6061238
chr2:101086893	rs13414632	chr2:101087104	1.123e-47	9.999e-05	2.0062e-43	rs13385681
chr15:27771524	rs8038421	chr15:27762182	1.212e-47	9.999e-05	2.16333e-43	rs1571280
chr8:68973772	rs1946667	chr8:68966570	1.35e-47	9.999e-05	2.40758e-43	rs6472377
chr8:143644797	rs73714339	chr8:143644456	1.364e-47	9.999e-05	2.43046e-43	rs111984954
chr9:137780224	rs7046516	chr9:137780275	1.536e-47	9.999e-05	2.72523e-43	rs7040372
chr6:159641460	rs378933	chr6:159640901	1.671e-47	9.999e-05	2.96222e-43	rs448583
chr7:3920543	rs1962784	chr7:3920429	1.708e-47	9.999e-05	3.02522e-43	rs1962783
chr11:5444136	rs2647570	chr11:5445240	1.775e-47	9.999e-05	3.14121e-43	rs141547549
chr2:1499899	rs732609	chr2:1499927	2.07e-47	9.999e-05	3.65081e-43	rs138891531
chr21:44140276	rs2839576	chr21:44139957	2.241e-47	9.999e-05	3.94904e-43	rs4920138
chr3:193180591	rs62285744	chr3:193180510	2.248e-47	9.999e-05	3.95801e-43	rs59451116
chr8:139146091	rs9650560	chr8:139141957	2.253e-47	9.999e-05	3.96345e-43	rs6984605
chr8:119024433	rs2169604	chr8:119024638	2.266e-47	9.999e-05	3.98294e-43	rs11562667
chr6:167569519	rs928344	chr6:167571430	2.599e-47	9.999e-05	4.56053e-43	rs34603635
chr15:101869603	rs755867	chr15:101870328	2.673e-47	9.999e-05	4.68596e-43	rs72770737
chr11:5443700	rs2647570	chr11:5445240	3.247e-47	9.999e-05	5.67837e-43	rs2736588
chr1:158643512	rs1652301	chr1:158643375	3.263e-47	9.999e-05	5.69675e-43	rs378557
chr1:158643512	rs1791672	chr1:158643380	3.263e-47	9.999e-05	5.69675e-43	rs378557
chr5:1225121	rs4975625	chr5:1228215	3.44e-47	9.999e-05	5.99567e-43	rs9418
chr3:160170242	rs16831207	chr3:160116807	3.824e-47	9.999e-05	6.65377e-43	rs12630564
chr9:370438	rs10973135	chr9:379348	4.269e-47	9.999e-05	7.40942e-43	rs751352
chr16:13099918	rs12918632	chr16:13099953	4.348e-47	9.999e-05	7.53393e-43	rs12931202
chr11:55798258	rs11227321	chr11:55904828	4.662e-47	9.999e-05	8.06453e-43	rs12224086
chr1:234409953	rs12038872	chr1:234409847	4.958e-47	9.999e-05	8.56229e-43	rs12046129
chr17:78916378	rs11654011	chr17:78916128	5.304e-47	9.999e-05	9.14459e-43	rs34449704
chr7:130129560	rs1990789	chr7:130130354	5.798e-47	9.999e-05	9.9797e-43	rs62473498
chr5:34683418	rs73089133	chr5:34685058	5.918e-47	9.999e-05	1.01778e-42	rs1390
chr7:94587083	rs10261753	chr7:94586192	6.382e-47	9.999e-05	1.09395e-42	rs10266024
chr7:37456678	rs10257398	chr7:37456154	7.01e-47	9.999e-05	1.19665e-42	non-SNP CpG
chr6:155581904	rs912722	chr6:155581835	7.289e-47	9.999e-05	1.24326e-42	rs912723
chr6:28472656	rs6921021	chr6:28483590	7.926e-47	9.999e-05	1.34969e-42	rs4713166
chr9:351152	rs66808225	chr9:346208	9.126e-47	9.999e-05	1.55148e-42	rs72703507
chr15:101928161	rs4965839	chr15:101928652	9.828e-47	9.999e-05	1.66758e-42	rs118188817
chr5:31798797	rs55900138	chr5:31798847	9.833e-47	9.999e-05	1.66758e-42	rs17416143
chr11:49843559	rs7121372	chr11:49914210	1.091e-46	9.999e-05	1.8472e-42	rs7121847
chr6:166269823	rs2498536	chr6:166270447	1.137e-46	9.999e-05	1.91726e-42	rs2500483
chr8:61197710	rs10109487	chr8:61197883	1.221e-46	9.999e-05	2.05723e-42	rs10109265
chr2:135345058	rs842358	chr2:135345109	1.367e-46	9.999e-05	2.29949e-42	rs842357
chr14:20443409	rs1972373	chr14:20445370	1.445e-46	9.999e-05	2.4248e-42	rs2318554
chr6:30421399	rs9885617	chr6:30419859	1.551e-46	9.999e-05	2.60057e-42	non-SNP CpG
chr16:4903243	rs1827983	chr16:4898517	1.728e-46	9.999e-05	2.89267e-42	rs8056889
chr6:6535435	rs9405939	chr6:6535590	1.731e-46	9.999e-05	2.89535e-42	rs1889509
chr9:370438	rs10973136	chr9:379353	1.82e-46	9.999e-05	3.03932e-42	rs751352
chr1:44569290	rs1969878	chr1:44569269	1.854e-46	9.999e-05	3.0936e-42	non-SNP CpG
chr21:43763480	rs1867032	chr21:43763376	1.986e-46	9.999e-05	3.30854e-42	rs1867031
chr20:13283547	rs4814218	chr20:13283462	2.078e-46	9.999e-05	3.45625e-42	rs590857
chr11:2017439	rs2075744	chr11:2018449	2.134e-46	9.999e-05	3.54371e-42	rs3024270
chr1:157811391	rs2765503	chr1:157806006	2.178e-46	9.999e-05	3.61388e-42	rs2260040
chr17:43513896	rs919461	chr17:44065669	2.388e-46	9.999e-05	3.956e-42	rs62064654
chr1:223718669	rs61823553	chr1:223718651	2.398e-46	9.999e-05	3.9694e-42	rs61823554
chr15:25988162	rs7173593	chr15:25981190	2.557e-46	9.999e-05	4.22584e-42	rs4559881
chr6:40525661	rs6906044	chr6:40525667	2.724e-46	9.999e-05	4.49825e-42	rs6905748
chr10:71222492	rs744519	chr10:71222509	2.972e-46	9.999e-05	4.8922e-42	rs744518
chr22:36600861	rs5995251	chr22:36600758	3.207e-46	9.999e-05	5.27067e-42	non-SNP CpG
chr9:370947	rs10973014	chr9:376538	3.373e-46	9.999e-05	5.5391e-42	rs1887956
chr7:50660403	rs3735271	chr7:50681401	3.884e-46	9.999e-05	6.36817e-42	rs3807551
chr19:56439437	rs422839	chr19:56439421	4.669e-46	9.999e-05	7.63714e-42	rs382958
chr10:1306744	rs3849973	chr10:1306220	4.767e-46	9.999e-05	7.78516e-42	rs4880807
chr10:26596215	rs7908975	chr10:26514212	4.859e-46	9.999e-05	7.92917e-42	rs876847
chr1:43636484	rs1010628	chr1:43633962	5.221e-46	9.999e-05	8.50651e-42	rs1049276
chr1:43636484	rs1782387	chr1:43638457	5.357e-46	9.999e-05	8.72124e-42	rs1049276
chr6:168930815	rs747994	chr6:168930758	1.039e-45	9.999e-05	1.67964e-41	rs747995
chr15:40543103	rs11634409	chr15:40543614	1.149e-45	9.999e-05	1.85457e-41	rs1048164
chr22:43811570	rs4519640	chr22:43809537	1.202e-45	9.999e-05	1.93861e-41	rs5759331
chr6:144307926	rs76539418	chr6:144276469	1.256e-45	9.999e-05	2.02255e-41	rs12660374
chr19:38375666	rs73031322	chr19:38040879	1.325e-45	9.999e-05	2.13036e-41	rs73027451
chr5:57753116	rs1035484	chr5:57756827	1.547e-45	9.999e-05	2.4796e-41	rs17710502
chr1:175042156	rs6693368	chr1:175045486	1.697e-45	9.999e-05	2.71793e-41	rs6680465
chr11:3431778	rs7952633	chr11:3431767	1.776e-45	9.999e-05	2.84007e-41	rs7952638
chr10:132994577	rs10765049	chr10:132994873	1.851e-45	9.999e-05	2.95705e-41	rs7086763
chr15:66529223	rs4776771	chr15:66530267	1.852e-45	9.999e-05	2.95705e-41	rs4776767
chr22:43814882	rs7286402	chr22:43811592	2.028e-45	9.999e-05	3.23219e-41	rs5751493
chr22:43810100	rs4519640	chr22:43809537	2.432e-45	9.999e-05	3.86823e-41	rs5759329
chr1:41155382	rs12729696	chr1:41220771	3.233e-45	9.999e-05	5.13439e-41	rs2780952
chr1:4831995	rs3766977	chr1:4833498	3.389e-45	9.999e-05	5.37391e-41	rs12030346
chr9:140657949	rs11137206	chr9:140656383	4.096e-45	9.999e-05	6.48013e-41	rs11137208
chr4:671887	rs9985747	chr4:657366	4.24e-45	9.999e-05	6.70088e-41	rs58227539
chr20:57461309	rs62203843	chr20:57455576	4.373e-45	9.999e-05	6.89731e-41	rs62205363
chr1:153590365	rs9330298	chr1:153590254	4.707e-45	9.999e-05	7.40722e-41	non-SNP CpG
chr6:97283783	rs17742832	chr6:97285039	4.8e-45	9.999e-05	7.54784e-41	rs6568629
chr11:123985483	rs7104640	chr11:123985449	5.044e-45	9.999e-05	7.92551e-41	rs7105017
chr9:125314024	rs7031239	chr9:125314805	5.091e-45	9.999e-05	7.99331e-41	rs3983868
chr7:50825282	rs757773	chr7:50821425	5.214e-45	9.999e-05	8.18024e-41	rs11238310
chr12:6993652	rs2269357	chr12:6993035	6.09e-45	9.999e-05	9.54016e-41	rs2269359
chr16:24326212	rs7190328	chr16:24326258	6.368e-45	9.999e-05	9.9531e-41	rs7190303
chr1:152298211	rs11204938	chr1:152193990	6.798e-45	9.999e-05	1.06012e-40	rs11204981
chr8:68968166	rs1946667	chr8:68966570	7.536e-45	9.999e-05	1.17257e-40	rs1434774
chr11:117349482	rs7929976	chr11:117349817	8.12e-45	9.999e-05	1.26154e-40	rs12277788
chr11:114484085	rs111473771	chr11:114479860	8.235e-45	9.999e-05	1.27845e-40	rs7942224
chr18:50706381	rs2000695	chr18:50706490	8.706e-45	9.999e-05	1.34955e-40	rs2000696
chr21:41418194	rs2222999	chr21:41425831	9.077e-45	9.999e-05	1.40601e-40	rs2837385
chr7:37890080	rs2722333	chr7:37893219	9.9e-45	9.999e-05	1.53235e-40	rs2722371
chr6:40525814	rs6906044	chr6:40525667	1.028e-44	9.999e-05	1.58998e-40	rs6906076
chr9:9744220	rs2761695	chr9:9744169	1.222e-44	9.999e-05	1.88441e-40	rs2761696
chr9:9744220	rs2821468	chr9:9744121	1.222e-44	9.999e-05	1.88441e-40	rs2761696
chr17:46683800	rs872760	chr17:46668951	1.277e-44	9.999e-05	1.96776e-40	rs12952262
chr15:101975931	rs11637184	chr15:101991748	1.397e-44	9.999e-05	2.14948e-40	rs4965866
chr2:135345108	rs842357	chr2:135345059	1.417e-44	9.999e-05	2.17702e-40	rs842358
chr17:43663295	rs113433547	chr17:43677589	1.514e-44	9.999e-05	2.32089e-40	non-SNP CpG
chr2:110255813	rs28437391	chr2:110255765	1.585e-44	9.999e-05	2.42614e-40	rs28495926
chr1:152193851	rs74127901	chr1:152195579	1.597e-44	9.999e-05	2.44271e-40	rs11204937
chr11:15093581	rs10741662	chr11:15094150	1.617e-44	9.999e-05	2.47148e-40	rs7945290
chr22:37394293	rs11089818	chr22:37394501	1.827e-44	9.999e-05	2.78834e-40	rs1573672
chr10:26596215	rs1805398	chr10:26534809	1.927e-44	9.999e-05	2.93663e-40	rs876847
chr7:141943900	rs6464474	chr7:141942540	1.968e-44	9.999e-05	2.99691e-40	rs4382388
chr7:50825282	rs7786917	chr7:50851724	2.043e-44	9.999e-05	3.10656e-40	rs11238310
chr15:26090173	rs55670835	chr15:26089184	2.643e-44	9.999e-05	4.00424e-40	rs34324347
chr15:39544512	rs12917528	chr15:39544129	2.754e-44	9.999e-05	4.16936e-40	rs11853050
chr10:100171198	rs3829853	chr10:100171174	2.93e-44	9.999e-05	4.43258e-40	rs10748728
chr3:54652816	rs56356828	chr3:54652743	2.959e-44	9.999e-05	4.47319e-40	rs56260111
chr9:370438	rs10973014	chr9:376538	3.195e-44	9.999e-05	4.82644e-40	rs751352
chr2:80757130	rs2276659	chr2:80772972	3.291e-44	9.999e-05	4.96422e-40	rs7558519
chr1:15909744	rs11589076	chr1:15827027	3.859e-44	9.999e-05	5.80834e-40	rs11580170
chr11:56000287	rs17531417	chr11:55888307	4.39e-44	9.999e-05	6.58368e-40	rs7122514
chr11:56000287	rs1947924	chr11:55905025	4.39e-44	9.999e-05	6.58368e-40	rs7122514
chr11:56000287	rs79837116	chr11:56230611	4.39e-44	9.999e-05	6.58368e-40	rs7122514
chr10:125593388	rs1914531	chr10:125600033	4.696e-44	9.999e-05	7.0375e-40	rs10219055
chr7:51375640	rs35265128	chr7:51375505	4.744e-44	9.999e-05	7.1043e-40	rs12673911
chr22:49603693	rs6520090	chr22:49603667	4.927e-44	9.999e-05	7.37302e-40	rs6520091
chr6:169017643	rs60289386	chr6:169017545	5.488e-44	9.999e-05	8.2007e-40	rs77283333
chr20:61161436	rs4969522	chr20:61161340	5.696e-44	9.999e-05	8.49927e-40	rs4969521
chr17:44002595	rs8072451	chr17:43893716	6.187e-44	9.999e-05	9.21203e-40	rs113650101
chr10:3500497	rs55960914	chr10:3500168	7.097e-44	9.999e-05	1.05367e-39	rs12770331
chr15:101985922	rs11637184	chr15:101991748	7.179e-44	9.999e-05	1.06508e-39	rs12441560
chr11:56000287	rs61887095	chr11:55860586	7.43e-44	9.999e-05	1.10075e-39	rs7122514
chr8:3227636	rs35393091	chr8:3215914	8.022e-44	9.999e-05	1.18675e-39	rs35454060
chr19:6686088	rs11569582	chr19:6685930	8.306e-44	9.999e-05	1.22789e-39	rs11569536
chr8:135611364	rs16905194	chr8:135610207	8.428e-44	9.999e-05	1.24504e-39	rs9644464
chr3:39318704	rs2853711	chr3:39318797	8.436e-44	9.999e-05	1.24534e-39	rs2669841
chr4:16041647	rs11732612	chr4:16041619	9.214e-44	9.999e-05	1.35344e-39	non-SNP CpG
chr5:5300963	rs6555351	chr5:5299763	9.253e-44	9.999e-05	1.35821e-39	rs11749585
chr2:241570092	rs12468485	chr2:241570127	9.797e-44	9.999e-05	1.43603e-39	rs145963376
chr22:43814882	rs5751494	chr22:43819284	1.027e-43	9.999e-05	1.5043e-39	rs5751493
chr1:24878710	rs12068185	chr1:24878596	1.057e-43	9.999e-05	1.54715e-39	rs61775258
chr1:53611401	rs1679931	chr1:53611451	1.064e-43	9.999e-05	1.55629e-39	rs1769318
chr9:137974756	rs9696706	chr9:137973547	1.109e-43	9.999e-05	1.61869e-39	rs13283101
chr15:34034945	rs56089586	chr15:34034974	1.154e-43	9.999e-05	1.682e-39	rs56193977
chr6:30078275	rs2844793	chr6:30080496	1.163e-43	9.999e-05	1.69393e-39	rs116273983
chr21:31802767	rs4817335	chr21:31853725	1.196e-43	9.999e-05	1.74077e-39	rs2226548
chr7:50660786	rs3735271	chr7:50681401	1.303e-43	9.999e-05	1.89253e-39	rs3807550
chr8:143852587	rs7012804	chr8:143844650	1.356e-43	9.999e-05	1.96675e-39	rs62525624
chr4:186935307	rs75016267	chr4:186935203	1.402e-43	9.999e-05	2.03063e-39	rs7697039
chr4:186935307	rs7696830	chr4:186935221	1.402e-43	9.999e-05	2.03063e-39	rs7697039
chr22:47090115	rs16868	chr22:47090096	1.442e-43	9.999e-05	2.08711e-39	rs801713
chr11:73054772	rs1892855	chr11:73017972	1.461e-43	9.999e-05	2.11314e-39	rs114866328
chr10:6472890	rs10906529	chr10:6465145	1.469e-43	9.999e-05	2.12323e-39	rs11258747
chr7:94587083	rs7799317	chr7:94660401	1.673e-43	9.999e-05	2.41471e-39	rs10266024
chr15:100695048	rs8034605	chr15:100695150	2.161e-43	9.999e-05	3.10394e-39	rs8035655
chr2:31411310	rs764072	chr2:31410728	2.34e-43	9.999e-05	3.35872e-39	rs1465974
chr20:55824592	rs6123683	chr20:55824509	2.482e-43	9.999e-05	3.55271e-39	rs6127984
chr3:195643806	rs9818146	chr3:195641908	2.495e-43	9.999e-05	3.56639e-39	rs11706736
chr12:108721559	rs10219473	chr12:108721454	2.559e-43	9.999e-05	3.65536e-39	rs10219661
chr12:55002014	rs1716336	chr12:54997101	2.604e-43	9.999e-05	3.71595e-39	rs1795819
chr16:15872747	rs2075514	chr16:15872609	2.605e-43	9.999e-05	3.71595e-39	rs11644832
chr5:112769997	rs35724644	chr5:112770015	2.748e-43	9.999e-05	3.91455e-39	rs34936289
chr16:23197302	rs4494543	chr16:23197115	3.273e-43	9.999e-05	4.65921e-39	rs13306657
chr17:44002595	rs62056807	chr17:43984253	3.513e-43	9.999e-05	4.99401e-39	rs113650101
chr20:41423605	rs13041905	chr20:41424021	3.598e-43	9.999e-05	5.11134e-39	rs13036500
chr7:94586192	rs7799317	chr7:94660401	3.623e-43	9.999e-05	5.14333e-39	rs10261753
chr1:3615427	rs4582730	chr1:3626518	3.628e-43	9.999e-05	5.1469e-39	rs11580811
chr11:56000287	rs61895256	chr11:55734261	3.769e-43	9.999e-05	5.34328e-39	rs7122514
chr2:80772971	rs7582241	chr2:80756993	4.094e-43	9.999e-05	5.78426e-39	rs2276659
chr20:25054440	rs56369722	chr20:25064491	4.366e-43	9.999e-05	6.16436e-39	rs4815367
chr11:117333521	rs477890	chr11:117335074	4.386e-43	9.999e-05	6.18839e-39	rs55871712
chr11:56000287	rs17596519	chr11:55681580	4.823e-43	9.999e-05	6.79111e-39	rs7122514
chr9:107292449	rs1523670	chr9:107292315	4.987e-43	9.999e-05	7.01251e-39	rs117930223
chr10:50088625	rs12774010	chr10:50121425	5.078e-43	9.999e-05	7.1308e-39	rs34577893
chr20:44196232	rs6032343	chr20:44204290	5.42e-43	9.999e-05	7.60077e-39	rs10485457
chr15:34034421	rs56089586	chr15:34034974	5.43e-43	9.999e-05	7.60964e-39	rs2288608
chr8:4305418	rs75806902	chr8:4312582	5.792e-43	9.999e-05	8.11147e-39	rs2115967
chr8:3215913	rs35454060	chr8:3227637	6.276e-43	9.999e-05	8.77744e-39	rs35393091
chr7:50746434	rs2282931	chr7:50755514	7.164e-43	9.999e-05	1.00059e-38	rs2529408
chr3:194319319	rs9871748	chr3:194320069	7.571e-43	9.999e-05	1.05672e-38	rs9839764
chr5:57753116	rs17710615	chr5:57754040	8.056e-43	9.999e-05	1.1229e-38	rs17710502
chr5:57753116	rs59135347	chr5:57754007	8.056e-43	9.999e-05	1.1229e-38	rs17710502
chr1:248845410	rs41311583	chr1:248845356	8.365e-43	9.999e-05	1.16441e-38	rs11485825
chr3:55235232	rs6766901	chr3:55235088	8.421e-43	9.999e-05	1.17142e-38	rs6793158
chr17:43881790	rs55685451	chr17:44001957	8.851e-43	9.999e-05	1.22876e-38	rs140678632
chr11:56000287	rs61904072	chr11:56309751	9.564e-43	9.999e-05	1.32509e-38	rs7122514
chr22:43810056	rs4519640	chr22:43809537	1.212e-42	9.999e-05	1.67474e-38	rs5759327
chr18:61138228	rs8083911	chr18:61138100	1.239e-42	9.999e-05	1.70977e-38	rs8086887
chr21:36246251	rs2834657	chr21:36246352	1.32e-42	9.999e-05	1.81913e-38	rs2834656
chr6:56506534	rs145674315	chr6:56506476	1.333e-42	9.999e-05	1.83583e-38	rs2180148
chr10:102520174	rs11591622	chr10:102520687	1.349e-42	9.999e-05	1.85663e-38	rs11599825
chr9:370947	rs10973135	chr9:379348	1.898e-42	9.999e-05	2.60186e-38	rs1887956
chr7:50825282	rs10254782	chr7:50825281	1.964e-42	9.999e-05	2.69055e-38	rs11238310
chr2:1417982	rs9326166	chr2:1417981	2.189e-42	9.999e-05	2.99089e-38	rs9326167
chr6:28472656	rs72844230	chr6:28481823	2.369e-42	9.999e-05	3.22832e-38	rs4713166
chr1:248845458	rs41311583	chr1:248845356	2.388e-42	9.999e-05	3.25208e-38	rs147088930
chr10:114893681	rs11196239	chr10:114891456	2.57e-42	9.999e-05	3.49763e-38	rs10885417
chr5:7684831	rs6895268	chr5:7684775	3.007e-42	9.999e-05	4.07899e-38	rs6894073
chr9:370947	rs10973136	chr9:379353	3.564e-42	9.999e-05	4.83139e-38	rs1887956
chr8:120427648	rs7834596	chr8:120429282	3.871e-42	9.999e-05	5.24072e-38	rs1381335
chr16:1907302	rs428123	chr16:1907652	4.047e-42	9.999e-05	5.47185e-38	rs1742432
chr5:112769036	rs35724644	chr5:112770015	4.571e-42	9.999e-05	6.17229e-38	rs56081130
chr17:43663364	rs113433547	chr17:43677589	4.715e-42	9.999e-05	6.35845e-38	non-SNP CpG
chr5:5136933	rs4422507	chr5:5135555	5.042e-42	9.999e-05	6.7818e-38	rs13153684
chr15:79030499	rs11856441	chr15:79030526	5.346e-42	9.999e-05	7.18138e-38	rs11852909
chr7:50708612	rs17546146	chr7:50725807	5.5e-42	9.999e-05	7.37869e-38	rs73113089
chr2:1520381	rs17091772	chr2:1519679	6.092e-42	9.999e-05	8.15708e-38	rs13412229
chr7:25791204	rs17152552	chr7:25791067	6.573e-42	9.999e-05	8.78978e-38	rs17152558
chr17:66203527	rs34987411	chr17:66203109	6.891e-42	9.999e-05	9.20909e-38	rs35141436
chr22:43811570	rs7286402	chr22:43811592	7.016e-42	9.999e-05	9.3701e-38	rs5759331
chr19:58791186	rs260500	chr19:58791213	7.042e-42	9.999e-05	9.39877e-38	non-SNP CpG
chr10:1256159	rs867748	chr10:1276186	7.539e-42	9.999e-05	1.00427e-37	rs2279780
chr7:3426375	rs4722735	chr7:3410591	7.651e-42	9.999e-05	1.01854e-37	rs10255389
chr11:55681565	rs34603986	chr11:55702929	7.76e-42	9.999e-05	1.0304e-37	rs61749302
chr11:55681565	rs35410938	chr11:55539192	7.76e-42	9.999e-05	1.0304e-37	rs61749302
chr1:201183363	rs1568810	chr1:201183402	8.811e-42	9.999e-05	1.16846e-37	rs146903929
chr5:11394967	rs79280717	chr5:11395158	9.039e-42	9.999e-05	1.19717e-37	rs32042
chr7:39464653	rs17769607	chr7:39465059	9.133e-42	9.999e-05	1.20807e-37	rs17769600
chr7:39464653	rs2237395	chr7:39465638	9.133e-42	9.999e-05	1.20807e-37	rs17769600
chr7:50708612	rs55716906	chr7:50727202	9.504e-42	9.999e-05	1.25555e-37	rs73113089
chr12:123325895	rs12319654	chr12:123327160	9.61e-42	9.999e-05	1.26874e-37	rs143383371
chr3:35771651	rs9853576	chr3:35771566	1.063e-41	9.999e-05	1.40251e-37	rs9311105
chr6:32712103	rs2051549	chr6:32730086	1.125e-41	9.999e-05	1.48337e-37	rs114448843
chr17:56771096	rs17822735	chr17:56620167	1.207e-41	9.999e-05	1.58947e-37	rs17222691
chr8:143644543	rs73714341	chr8:143644960	1.404e-41	9.999e-05	1.84305e-37	rs68105103
chr17:66203527	rs34295172	chr17:66203129	1.435e-41	9.999e-05	1.88255e-37	rs35141436
chr7:94551302	rs12536174	chr7:94634397	1.48e-41	9.999e-05	1.93913e-37	rs35627058
chr7:94551302	rs1527681	chr7:94629483	1.48e-41	9.999e-05	1.93913e-37	rs35627058
chr5:11394967	rs154752	chr5:11392164	1.61e-41	9.999e-05	2.10813e-37	rs32042
chr2:31187988	rs2303322	chr2:31189345	1.642e-41	9.999e-05	2.14867e-37	rs62139555
chr2:73052350	rs1876489	chr2:73052273	1.72e-41	9.999e-05	2.2479e-37	rs1876490
chr7:50708612	rs73114899	chr7:50729926	1.827e-41	9.999e-05	2.38624e-37	rs73113089
chr7:25791204	rs73089698	chr7:25793257	1.835e-41	9.999e-05	2.39518e-37	rs17152558
chr7:141943540	rs6948507	chr7:141943812	1.845e-41	9.999e-05	2.40672e-37	rs4376428
chr11:3431919	rs111685844	chr11:3430143	1.875e-41	9.999e-05	2.44432e-37	rs45533731
chr11:5443700	rs2647571	chr11:5444793	1.927e-41	9.999e-05	2.51053e-37	rs2736588
chr6:41196955	rs7774170	chr6:41197991	1.953e-41	9.999e-05	2.5428e-37	rs1843099
chr8:1787039	rs11990922	chr8:1786021	2.494e-41	9.999e-05	3.24311e-37	rs36113300
chr1:2938265	rs60287244	chr1:2943668	2.562e-41	9.999e-05	3.32736e-37	rs141283101
chr7:141970945	rs5012032	chr7:141942806	2.571e-41	9.999e-05	3.33696e-37	rs17162927
chr11:56000287	rs17614327	chr11:56113764	2.996e-41	9.999e-05	3.87887e-37	rs7122514
chr8:25237609	rs11990759	chr8:25237528	3.057e-41	9.999e-05	3.95538e-37	rs11998131
chr7:50713894	rs17544866	chr7:50699125	3.074e-41	9.999e-05	3.9749e-37	rs73114804
chr17:3497569	rs7217950	chr17:3497587	3.198e-41	9.999e-05	4.13009e-37	rs7217945
chr22:36600770	rs5995251	chr22:36600758	3.23e-41	9.999e-05	4.16622e-37	non-SNP CpG
chr11:56000287	rs7116619	chr11:55862532	3.25e-41	9.999e-05	4.18942e-37	rs7122514
chr6:31915143	rs4151667	chr6:31914024	3.269e-41	9.999e-05	4.21129e-37	rs141950053
chr11:5444060	rs2647570	chr11:5445240	3.472e-41	9.999e-05	4.46172e-37	rs2736586
chr1:209968684	rs7545538	chr1:209979613	3.6e-41	9.999e-05	4.62048e-37	rs2013162
chr3:140185823	rs527981	chr3:140185944	3.685e-41	9.999e-05	4.72665e-37	rs528952
chr7:50708612	rs73114807	chr7:50714388	4.049e-41	9.999e-05	5.18713e-37	rs73113089
chr4:25002250	rs13120896	chr4:25002318	4.061e-41	9.999e-05	5.19929e-37	rs9998964
chr8:11306845	rs11777505	chr8:11304321	4.23e-41	9.999e-05	5.40898e-37	rs3989103
chr2:175451014	rs12693050	chr2:175449819	4.257e-41	9.999e-05	5.44016e-37	rs12994635
chr22:22597828	rs10212017	chr22:22597803	4.657e-41	9.999e-05	5.9367e-37	rs10212005
chr17:43663307	rs113433547	chr17:43677589	4.968e-41	9.999e-05	6.32538e-37	non-SNP CpG
chr15:26055018	rs8041836	chr15:26054895	5.337e-41	9.999e-05	6.78271e-37	rs8040926
chr7:141943540	rs4236468	chr7:141944053	5.485e-41	9.999e-05	6.96653e-37	rs4376428
chr7:94896105	rs854523	chr7:94898233	5.925e-41	9.999e-05	7.51617e-37	rs854521
chr11:21194147	rs7948030	chr11:21193938	6.13e-41	9.999e-05	7.76673e-37	rs7948260
chr7:50746434	rs2237480	chr7:50748314	6.267e-41	9.999e-05	7.93062e-37	rs2529408
chr9:27108799	rs10967716	chr9:27107349	6.318e-41	9.999e-05	7.99028e-37	rs630023
chr8:143844819	rs7012804	chr8:143844650	6.517e-41	9.999e-05	8.23693e-37	rs7005613
chr11:5444136	rs2647571	chr11:5444793	6.592e-41	9.999e-05	8.32665e-37	rs141547549
chr8:139141956	rs11779584	chr8:139141698	7.533e-41	9.999e-05	9.48638e-37	rs9650560
chr17:43513896	rs16940806	chr17:44103826	7.657e-41	9.999e-05	9.625e-37	rs62064654
chr17:43513896	rs2217394	chr17:44053448	7.657e-41	9.999e-05	9.625e-37	rs62064654
chr17:43513896	rs62056806	chr17:43983801	7.657e-41	9.999e-05	9.625e-37	rs62064654
chr1:248513933	rs28607995	chr1:248513023	7.775e-41	9.999e-05	9.7615e-37	rs7414182
chr15:24821084	rs12324712	chr15:24798274	8.023e-41	9.999e-05	1.00668e-36	rs66640522
chr7:50686149	rs3735271	chr7:50681401	1.082e-40	9.999e-05	1.34946e-36	rs2190499
chr6:30908265	rs12697941	chr6:30904714	1.294e-40	9.999e-05	1.60807e-36	rs114278861
chr21:41282597	rs16998883	chr21:41282908	1.373e-40	9.999e-05	1.70522e-36	rs3819593
chr20:25054440	rs55651034	chr20:25064525	1.407e-40	9.999e-05	1.7464e-36	rs4815367
chr22:43811570	rs5751494	chr22:43819284	1.836e-40	9.999e-05	2.27616e-36	rs5759331
chr11:117665021	rs11216547	chr11:117666413	1.843e-40	9.999e-05	2.28211e-36	rs11216546
chr17:43513896	rs62054814	chr17:43921572	1.935e-40	9.999e-05	2.39317e-36	rs62064654
chr11:55798258	rs17150102	chr11:55904382	2.13e-40	9.999e-05	2.63278e-36	rs12224086
chr11:124122574	rs2512241	chr11:124121853	2.231e-40	9.999e-05	2.75269e-36	rs2512246
chr1:152680908	rs41268474	chr1:152692512	2.455e-40	9.999e-05	3.02548e-36	rs11205080
chr4:91737022	rs17017644	chr4:91737057	2.58e-40	9.999e-05	3.17386e-36	rs17187511
chr6:43212262	rs7769182	chr6:43225117	2.824e-40	9.999e-05	3.46786e-36	rs62415363
chr2:233241574	rs744873	chr2:233280565	2.846e-40	9.999e-05	3.49281e-36	rs73001973
chr2:241536053	rs67448739	chr2:241526862	3.202e-40	9.999e-05	3.92507e-36	rs2953171
chr1:47280884	rs2297810	chr1:47280859	3.322e-40	9.999e-05	4.06736e-36	rs4646491
chr3:113958599	rs3732780	chr3:113955820	3.562e-40	9.999e-05	4.35863e-36	rs905569
chr8:3106114	rs12542184	chr8:3127029	4.107e-40	9.999e-05	5.0196e-36	rs117018042
chr8:14017890	rs7841810	chr8:14017547	4.12e-40	9.999e-05	5.03252e-36	rs2014581
chr7:50734417	rs73116888	chr7:50740960	4.32e-40	9.999e-05	5.27371e-36	rs17449280
chr20:61161436	rs6089757	chr20:61170511	5.034e-40	9.999e-05	6.13091e-36	rs4969521
chr1:19719728	rs4911995	chr1:19765004	5.198e-40	9.999e-05	6.32693e-36	rs6426798
chr12:130937558	rs4759691	chr12:130950119	5.888e-40	9.999e-05	7.15662e-36	rs12298211
chr10:115993813	rs35166207	chr10:115859857	5.916e-40	9.999e-05	7.184e-36	rs34322536
chr6:159639529	rs378933	chr6:159640901	5.943e-40	9.999e-05	7.21257e-36	rs372506
chr1:248513933	rs28377739	chr1:248512749	6.004e-40	9.999e-05	7.27808e-36	rs7414182
chr1:248513933	rs28545014	chr1:248512767	6.004e-40	9.999e-05	7.27808e-36	rs7414182
chr17:43903335	rs62056807	chr17:43984253	6.116e-40	9.999e-05	7.40952e-36	rs17763050
chr14:101498232	rs61991159	chr14:101497286	6.297e-40	9.999e-05	7.62435e-36	rs61992660
chr11:56087337	rs7938322	chr11:55683787	7.252e-40	9.999e-05	8.7653e-36	rs1552143
chr15:26055018	rs1345098	chr15:26057622	7.346e-40	9.999e-05	8.86342e-36	rs8040926
chr18:61145317	rs3744942	chr18:61144362	8.355e-40	9.999e-05	1.00691e-35	non-SNP CpG
chr18:61145317	rs6567352	chr18:61145323	8.355e-40	9.999e-05	1.00691e-35	non-SNP CpG
chr17:43663295	rs17662889	chr17:44249096	1.042e-39	9.999e-05	1.25359e-35	non-SNP CpG
chr3:3082135	rs339284	chr3:3081959	1.075e-39	9.999e-05	1.2918e-35	rs235145
chr9:137223240	rs11793206	chr9:137221860	1.088e-39	9.999e-05	1.30666e-35	rs10881576
chr11:35536971	rs10734439	chr11:35536881	1.206e-39	9.999e-05	1.44754e-35	rs749218
chr15:101928161	rs3825904	chr15:101928425	1.245e-39	9.999e-05	1.49348e-35	rs118188817
chr17:43663364	rs17662889	chr17:44249096	1.257e-39	9.999e-05	1.50701e-35	non-SNP CpG
chr11:125173823	rs10893364	chr11:125173849	1.291e-39	9.999e-05	1.54598e-35	rs1863446
chr7:99692263	rs4928	chr7:99690690	1.312e-39	9.999e-05	1.56841e-35	rs17447273
chr7:99692263	rs77603567	chr7:99692163	1.349e-39	9.999e-05	1.61172e-35	rs17447273
chr7:50686149	rs2299151	chr7:50690787	1.36e-39	9.999e-05	1.62392e-35	rs2190499
chr22:43810100	rs7286402	chr22:43811592	1.48e-39	9.999e-05	1.76416e-35	rs5759329
chr10:81708013	rs958865	chr10:81708029	1.49e-39	9.999e-05	1.77506e-35	rs723192
chr5:150312661	rs6882830	chr5:150326976	2.205e-39	9.999e-05	2.61484e-35	rs6579815
chr1:152975276	rs4319267	chr1:152972699	2.24e-39	9.999e-05	2.6518e-35	rs2339493
chr1:152975276	rs4568784	chr1:152972694	2.24e-39	9.999e-05	2.6518e-35	rs2339493
chr3:138441417	rs11706016	chr3:138581997	2.434e-39	9.999e-05	2.87818e-35	rs244380
chr17:43663329	rs113433547	chr17:43677589	2.501e-39	9.999e-05	2.95572e-35	non-SNP CpG
chr22:50058412	rs34844052	chr22:50049422	3.119e-39	9.999e-05	3.6777e-35	rs35118781
chr6:41185473	rs1968871	chr6:41185430	3.189e-39	9.999e-05	3.7581e-35	rs9349180
chr5:79968496	rs1382540	chr5:79952165	3.196e-39	9.999e-05	3.76421e-35	rs1677655
chr15:85177712	rs36126054	chr15:85177723	3.223e-39	9.999e-05	3.79385e-35	non-SNP CpG
chr17:43903335	rs8072451	chr17:43893716	3.247e-39	9.999e-05	3.81994e-35	rs17763050
chr6:169020657	rs6455538	chr6:169009874	4.059e-39	9.999e-05	4.76441e-35	rs35492822
chr2:234184416	rs3792108	chr2:234184952	4.086e-39	9.999e-05	4.79339e-35	rs3792109
chr22:33056553	rs2005639	chr22:33056479	4.834e-39	9.999e-05	5.66128e-35	non-SNP CpG
chr22:33056553	rs2413142	chr22:33056492	4.834e-39	9.999e-05	5.66128e-35	non-SNP CpG
chr7:4237382	rs6974868	chr7:4237286	5.068e-39	9.999e-05	5.93197e-35	rs6978817
chr4:74285239	rs4694608	chr4:74242809	5.279e-39	9.999e-05	6.17546e-35	rs78284052
chr11:5880299	rs12796295	chr11:5879788	6.413e-39	9.999e-05	7.49358e-35	rs35156366
chr15:27771524	rs8035284	chr15:27762435	6.748e-39	9.999e-05	7.88058e-35	rs1571280
chr7:50690786	rs10486757	chr7:50693858	6.912e-39	9.999e-05	8.06303e-35	rs2299151
chr5:11864482	rs12652699	chr5:11864077	7.905e-39	9.999e-05	9.21103e-35	rs6873547
chr3:113955320	rs6438190	chr3:113955265	8.126e-39	9.999e-05	9.46322e-35	rs6438191
chr17:43903297	rs62056807	chr17:43984253	8.963e-39	9.999e-05	1.04204e-34	rs62057147
chr7:77164963	rs3763404	chr7:77165919	9.625e-39	9.999e-05	1.11838e-34	rs61236717
chr1:8658442	rs1318218	chr1:8658712	9.65e-39	9.999e-05	1.12066e-34	rs151046746
chr3:71801534	rs13094390	chr3:71817778	9.786e-39	9.999e-05	1.13581e-34	rs35281203
chr3:194319468	rs9871748	chr3:194320069	9.984e-39	9.999e-05	1.15815e-34	rs9854887
chr1:179562706	rs11808359	chr1:179521684	1.069e-38	9.999e-05	1.23866e-34	rs12070589
chr20:61813383	rs117653388	chr20:61813385	1.093e-38	9.999e-05	1.26435e-34	rs117392710
chr9:370438	rs10814493	chr9:379641	1.109e-38	9.999e-05	1.28214e-34	rs751352
chr15:25425972	rs12899948	chr15:25428660	1.143e-38	9.999e-05	1.32071e-34	rs61019669
chr19:58791263	rs260500	chr19:58791213	1.149e-38	9.999e-05	1.32691e-34	non-SNP CpG
chr15:27184516	rs34560927	chr15:27184482	1.455e-38	9.999e-05	1.67842e-34	rs17647384
chr6:41198144	rs1968871	chr6:41185430	1.546e-38	9.999e-05	1.7824e-34	rs7774363
chr7:157336453	rs4716757	chr7:157345747	1.623e-38	9.999e-05	1.87013e-34	rs73181271
chr5:172011941	rs6556031	chr5:172010881	1.946e-38	9.999e-05	2.23858e-34	rs10069595
chr11:121037529	rs616184	chr11:121037670	1.99e-38	9.999e-05	2.28666e-34	rs489985
chr1:43636974	rs1782387	chr1:43638457	2.04e-38	9.999e-05	2.34282e-34	rs1010620
chr3:25543168	rs2116703	chr3:25542571	2.339e-38	9.999e-05	2.68175e-34	rs6768285
chr8:139141697	rs9650560	chr8:139141957	2.41e-38	9.999e-05	2.76162e-34	rs11779584
chr1:153590346	rs9330298	chr1:153590254	2.674e-38	9.999e-05	3.06076e-34	non-SNP CpG
chr10:45601869	rs17439689	chr10:45601841	2.727e-38	9.999e-05	3.11799e-34	rs66539939
chr8:143644543	rs73714343	chr8:143645056	3.335e-38	9.999e-05	3.80268e-34	rs68105103
chr9:139620917	rs11793962	chr9:139617379	3.534e-38	9.999e-05	4.02737e-34	rs10870115
chr3:132911617	rs57848251	chr3:132911511	3.576e-38	9.999e-05	4.07299e-34	rs28536096
chr7:21893710	rs2074326	chr7:21892416	3.633e-38	9.999e-05	4.13564e-34	rs4719677
chr2:1365690	rs4281947	chr2:1364661	3.733e-38	9.999e-05	4.24715e-34	rs112123823
chr11:5989292	rs7129481	chr11:5991114	3.916e-38	9.999e-05	4.45291e-34	rs7113548
chr10:3500497	rs66544849	chr10:3499417	4.099e-38	9.999e-05	4.65845e-34	rs12770331
chr9:125316350	rs1411271	chr9:125315778	4.109e-38	9.999e-05	4.66726e-34	rs139561323
chr1:53610121	rs1679931	chr1:53611451	4.279e-38	9.999e-05	4.85769e-34	rs11206114
chr6:30067833	rs1108053	chr6:30069835	4.696e-38	9.999e-05	5.32526e-34	rs114585286
chr17:43663329	rs17662889	chr17:44249096	4.849e-38	9.999e-05	5.49575e-34	non-SNP CpG
chr17:43663295	rs17689378	chr17:43881790	5.201e-38	9.999e-05	5.88506e-34	non-SNP CpG
chr9:923850	rs4562388	chr9:923884	5.226e-38	9.999e-05	5.91012e-34	rs4585794
chr18:56028859	rs8085125	chr18:56028621	5.363e-38	9.999e-05	6.05515e-34	rs2075406
chr6:33737436	rs2281819	chr6:33771673	6.076e-38	9.999e-05	6.85271e-34	rs747692
chr7:50740960	rs73116890	chr7:50741155	6.185e-38	9.999e-05	6.97185e-34	rs73116888
chr3:50539595	rs34860383	chr3:50539527	6.559e-38	9.999e-05	7.37339e-34	rs34704833
chr2:1878678	rs11675862	chr2:1874731	8.062e-38	9.999e-05	9.04341e-34	rs3934844
chr7:147729803	rs12532338	chr7:147729499	8.188e-38	9.999e-05	9.17978e-34	rs2189882
chr11:68657734	rs513359	chr11:68669496	8.343e-38	9.999e-05	9.34345e-34	rs514833
chr7:39465165	rs17769607	chr7:39465059	8.557e-38	9.999e-05	9.57278e-34	rs6462917
chr7:39465165	rs2237395	chr7:39465638	8.557e-38	9.999e-05	9.57278e-34	rs6462917
chr7:7779243	rs13237271	chr7:7779126	8.649e-38	9.999e-05	9.66527e-34	rs12702640
chr15:31757839	rs28668028	chr15:31756657	8.981e-38	9.999e-05	1.00309e-33	rs8040186
chr9:370438	rs12353277	chr9:379015	9.065e-38	9.999e-05	1.01192e-33	rs751352
chr18:61138228	rs8099446	chr18:61138056	9.15e-38	9.999e-05	1.02086e-33	rs8086887
chr21:31802767	rs2226823	chr21:31796118	9.216e-38	9.999e-05	1.02767e-33	rs2226548
chr14:94508514	rs2273225	chr14:94503545	9.224e-38	9.999e-05	1.02768e-33	rs4243702
chr16:87906055	rs35325762	chr16:87905876	9.226e-38	9.999e-05	1.02768e-33	non-SNP CpG
chr15:101932163	rs3784483	chr15:101931984	9.964e-38	9.999e-05	1.10751e-33	rs3784481
chr7:2099766	rs73047102	chr7:2100009	1.016e-37	9.999e-05	1.12869e-33	rs67922140
chr7:89949837	rs42611	chr7:89950060	1.128e-37	9.999e-05	1.25177e-33	non-SNP CpG
chr11:19371077	rs10833098	chr11:19372943	1.148e-37	9.999e-05	1.27329e-33	rs2702622
chr22:36600803	rs5995251	chr22:36600758	1.163e-37	9.999e-05	1.28924e-33	non-SNP CpG
chr3:193272390	rs9883845	chr3:193272417	1.192e-37	9.999e-05	1.32068e-33	non-SNP CpG
chr15:26054121	rs1345098	chr15:26057622	1.443e-37	9.999e-05	1.59536e-33	rs11161222
chr13:44885744	rs17573850	chr13:44885589	1.571e-37	9.999e-05	1.73411e-33	rs1175225
chr22:39784957	rs9611170	chr22:39784845	1.598e-37	9.999e-05	1.76297e-33	non-SNP CpG
chr14:104195664	rs2295148	chr14:104195610	2.087e-37	9.999e-05	2.29148e-33	rs2295147
chr9:370947	rs10814493	chr9:379641	2.135e-37	9.999e-05	2.34295e-33	rs1887956
chr7:50734417	rs73116890	chr7:50741155	2.148e-37	9.999e-05	2.35597e-33	rs17449280
chr10:17419871	rs28623382	chr10:17420288	2.175e-37	9.999e-05	2.38432e-33	rs28715968
chr6:166715940	rs2294333	chr6:166756354	2.287e-37	9.999e-05	2.50445e-33	rs6932631
chr17:43663307	rs17662889	chr17:44249096	2.37e-37	9.999e-05	2.59124e-33	non-SNP CpG
chr13:19872584	rs2210897	chr13:19872804	2.393e-37	9.999e-05	2.61363e-33	rs1929074
chr10:26534937	rs3781110	chr10:26568259	2.453e-37	9.999e-05	2.67775e-33	rs2839677
chr7:130928188	rs7782739	chr7:130928101	2.611e-37	9.999e-05	2.84723e-33	rs17814449
chr22:48899213	chr22:48888255	chr22:48888255	2.774e-37	9.999e-05	3.0218e-33	rs5768686
chr20:56131388	rs6070157	chr20:56137184	3.121e-37	9.999e-05	3.39623e-33	rs118140993
chr8:139146091	rs11779584	chr8:139141698	3.137e-37	9.999e-05	3.41185e-33	rs6984605
chr16:7437581	rs17671857	chr16:7437516	3.352e-37	9.999e-05	3.64378e-33	rs17671869
chr12:5906138	rs2277403	chr12:5916350	3.549e-37	9.999e-05	3.8559e-33	rs3782652
chr5:9540856	rs17262778	chr5:9541160	3.724e-37	9.999e-05	4.04392e-33	rs75336098
chr6:31022274	rs3873352	chr6:31022113	3.748e-37	9.999e-05	4.06785e-33	rs115188872
chr22:36600911	rs5995251	chr22:36600758	3.775e-37	9.999e-05	4.09501e-33	non-SNP CpG
chr15:101455839	rs7163108	chr15:101458117	3.837e-37	9.999e-05	4.16009e-33	rs1130738
chr7:39464653	rs17712872	chr7:39464838	3.918e-37	9.999e-05	4.24348e-33	rs17769600
chr8:10139873	rs2975641	chr8:10139650	3.996e-37	9.999e-05	4.3257e-33	rs2975640
chr17:46683800	rs9646424	chr17:46705605	4.099e-37	9.999e-05	4.43488e-33	rs12952262
chr1:152973463	rs1984198	chr1:152958584	4.314e-37	9.999e-05	4.66507e-33	rs1415961
chr11:3161358	rs7102375	chr11:3179942	4.435e-37	9.999e-05	4.79341e-33	rs11608117
chr1:167404077	rs952962	chr1:167403504	4.481e-37	9.999e-05	4.84061e-33	rs3108156
chr20:40722585	rs3091932	chr20:40721975	4.803e-37	9.999e-05	5.18305e-33	rs3092588
chr10:26731301	rs2992258	chr10:26737883	4.883e-37	9.999e-05	5.26664e-33	rs2281
chr21:42832638	rs8128997	chr21:42832796	5.002e-37	9.999e-05	5.39219e-33	rs8127664
chr7:1295611	rs73670554	chr7:1295545	5.473e-37	9.999e-05	5.8938e-33	rs114264951
chr1:43636974	rs1049276	chr1:43636484	5.53e-37	9.999e-05	5.95209e-33	rs1010620
chr13:19872584	rs1929073	chr13:19872601	5.94e-37	9.999e-05	6.38345e-33	rs1929074
chr2:98853172	rs4851122	chr2:98872039	6.292e-37	9.999e-05	6.75823e-33	rs11889349
chr10:99933264	rs61875312	chr10:100029202	6.452e-37	9.999e-05	6.92291e-33	rs11814972
chr3:167160719	rs12485712	chr3:167160656	6.648e-37	9.999e-05	7.12953e-33	rs36017692
chr11:124122574	rs2466708	chr11:124122103	7.128e-37	9.999e-05	7.6364e-33	rs2512246
chr11:124122574	rs2512243	chr11:124122107	7.128e-37	9.999e-05	7.6364e-33	rs2512246
chr15:26088543	rs34324347	chr15:26090174	8.017e-37	9.999e-05	8.57552e-33	rs8024381
chr17:43881790	rs62056807	chr17:43984253	8.44e-37	9.999e-05	9.01868e-33	rs140678632
chr9:137970302	rs9696706	chr9:137973547	8.685e-37	9.999e-05	9.27093e-33	rs546682
chr19:34111344	rs73029345	chr19:34114739	8.931e-37	9.999e-05	9.52862e-33	rs73029336
chr3:60619545	rs11721114	chr3:60619589	9.027e-37	9.999e-05	9.62609e-33	rs11716931
chr14:103566835	rs2297067	chr14:103566785	1.016e-36	9.999e-05	1.08121e-32	rs2297066
chr20:25057819	rs6083739	chr20:25063832	1.065e-36	9.999e-05	1.13277e-32	rs6083736
chr10:17419871	rs28706608	chr10:17419827	1.11e-36	9.999e-05	1.18003e-32	rs28715968
chr4:41554502	rs10007810	chr4:41554364	1.113e-36	9.999e-05	1.18261e-32	rs1000023
chr19:33461109	rs751732	chr19:33462938	1.145e-36	9.999e-05	1.21599e-32	rs934419
chr10:119014931	rs363343	chr10:119014948	1.203e-36	9.999e-05	1.27693e-32	rs363420
chr16:89628870	rs12919215	chr16:89622524	1.44e-36	9.999e-05	1.52537e-32	rs885268
chr11:3431767	rs111685844	chr11:3430143	1.448e-36	9.999e-05	1.53306e-32	rs7952633
chr1:91189929	rs12089815	chr1:91189933	1.482e-36	9.999e-05	1.56826e-32	non-SNP CpG
chr1:175364545	rs6674005	chr1:175364120	1.543e-36	9.999e-05	1.63198e-32	rs6676898
chr7:50848873	rs757773	chr7:50821425	1.562e-36	9.999e-05	1.65123e-32	rs6958750
chr7:33098438	rs10262141	chr7:33102712	1.578e-36	9.999e-05	1.6673e-32	rs10951372
chr3:113958643	rs3732780	chr3:113955820	1.645e-36	9.999e-05	1.7372e-32	rs73235938
chr7:2653571	rs56063345	chr7:2653504	1.947e-36	9.999e-05	2.05091e-32	rs1045711
chr11:124440617	rs7927052	chr11:124439829	1.948e-36	9.999e-05	2.05092e-32	rs149577128
chr5:889369	rs16903688	chr5:946680	2.082e-36	9.999e-05	2.19089e-32	rs72703155
chr22:49133146	rs130218	chr22:49133165	2.085e-36	9.999e-05	2.19293e-32	rs130217
chr2:115199347	rs1430093	chr2:115204436	2.171e-36	9.999e-05	2.28223e-32	rs982214
chr11:4945199	rs34645570	chr11:4937287	2.495e-36	9.999e-05	2.62017e-32	rs34742470
chr22:43810056	rs7286402	chr22:43811592	2.514e-36	9.999e-05	2.63879e-32	rs5759327
chr17:44002595	rs113433547	chr17:43677589	2.602e-36	9.999e-05	2.72977e-32	rs113650101
chr15:25953031	rs753899	chr15:25947642	2.635e-36	9.999e-05	2.763e-32	rs56365976
chr13:23874369	rs7328821	chr13:23874689	2.664e-36	9.999e-05	2.792e-32	rs1326498
chr6:30078330	rs2523989	chr6:30078275	2.72e-36	9.999e-05	2.84925e-32	rs114737703
chr11:59324663	rs693110	chr11:59327942	2.984e-36	9.999e-05	3.11949e-32	rs6591541
chr11:5277236	rs2011051	chr11:5276818	3.123e-36	9.999e-05	3.26315e-32	rs2855122
chr1:204884870	rs6665547	chr1:204885210	3.198e-36	9.999e-05	3.33984e-32	rs10900433
chr1:204120399	rs3795576	chr1:204120401	3.428e-36	9.999e-05	3.57824e-32	rs3795577
chr11:3398661	rs3794190	chr11:3392053	3.579e-36	9.999e-05	3.7321e-32	rs10833833
chr17:43903297	rs8072451	chr17:43893716	3.6e-36	9.999e-05	3.75211e-32	rs62057147
chr6:159067675	rs6902506	chr6:159070903	3.656e-36	9.999e-05	3.80474e-32	rs6903460
chr17:39341157	rs404052	chr17:39340262	3.712e-36	9.999e-05	3.86108e-32	rs452531
chr10:78284024	rs2451911	chr10:78283023	3.805e-36	9.999e-05	3.95385e-32	rs2637251
chr17:43663298	rs113433547	chr17:43677589	4.117e-36	9.999e-05	4.27591e-32	non-SNP CpG
chr14:52736310	rs11623990	chr14:52733137	4.246e-36	9.999e-05	4.40769e-32	rs11157908
chr15:25638308	rs36117412	chr15:25582176	4.362e-36	9.999e-05	4.52358e-32	rs67785909
chr17:43513896	rs17572495	chr17:44054596	4.653e-36	9.999e-05	4.82294e-32	rs62064654
chr18:3190275	rs28618119	chr18:3189982	5.333e-36	9.999e-05	5.52226e-32	rs73375202
chr1:153328334	rs2916196	chr1:153328347	5.361e-36	9.999e-05	5.54848e-32	rs2916197
chr22:48899213	rs6007867	chr22:48889170	5.385e-36	9.999e-05	5.57054e-32	rs5768686
chr3:127483247	rs72626382	chr3:127483156	5.426e-36	9.999e-05	5.61016e-32	rs72626383
chr7:50748313	rs2282931	chr7:50755514	5.882e-36	9.999e-05	6.06953e-32	rs2237480
chr1:165460351	rs285489	chr1:165460757	6.274e-36	9.999e-05	6.46759e-32	rs285488
chr1:158720744	rs16841001	chr1:158725080	6.326e-36	9.999e-05	6.51796e-32	rs2779113
chr15:26054431	rs1345098	chr15:26057622	8.457e-36	9.999e-05	8.68773e-32	rs11161225
chr17:43663298	rs17662889	chr17:44249096	8.681e-36	9.999e-05	8.91342e-32	non-SNP CpG
chr1:167057635	rs12040885	chr1:167057553	9.262e-36	9.999e-05	9.50057e-32	rs12040913
chr15:27183835	rs34560927	chr15:27184482	9.478e-36	9.999e-05	9.71733e-32	rs4887529
chr2:233280239	rs744873	chr2:233280565	9.805e-36	9.999e-05	1.00377e-31	rs2741321
chr9:73308625	rs10123287	chr9:73308567	9.966e-36	9.999e-05	1.01975e-31	rs11793669
chr20:60639312	rs6061961	chr20:60601864	1.023e-35	9.999e-05	1.04625e-31	rs3746650
chr11:56230677	rs36184181	chr11:56467945	1.099e-35	9.999e-05	1.12231e-31	rs61902871
chr1:152298211	rs74127901	chr1:152195579	1.123e-35	9.999e-05	1.14626e-31	rs11204981
chr2:234184416	rs2241879	chr2:234183468	1.19e-35	9.999e-05	1.21285e-31	rs3792109
chr8:3216125	rs13272314	chr8:3215907	1.194e-35	9.999e-05	1.21633e-31	rs9774386
chr16:87906055	rs72814388	chr16:87906000	1.238e-35	9.999e-05	1.26054e-31	non-SNP CpG
chr6:31915143	rs114632474	chr6:31947917	1.254e-35	9.999e-05	1.2762e-31	rs141950053
chr17:74578964	rs10775368	chr17:74578896	1.307e-35	9.999e-05	1.32819e-31	rs10775369
chr1:175364120	rs6676898	chr1:175364545	1.326e-35	9.999e-05	1.34683e-31	rs6674005
chr5:75435345	rs17651014	chr5:75435253	1.388e-35	9.999e-05	1.40843e-31	rs10514060
chr19:40224900	rs399641	chr19:40225168	1.395e-35	9.999e-05	1.41484e-31	rs453827
chr15:26054121	rs8041836	chr15:26054895	1.396e-35	9.999e-05	1.41516e-31	rs11161222
chr10:132933632	rs10829916	chr10:132933653	1.484e-35	9.999e-05	1.50363e-31	rs10765040
chr3:134094893	rs17313003	chr3:134095168	1.512e-35	9.999e-05	1.53126e-31	rs17312996
chr2:236504617	rs7566367	chr2:236504321	1.544e-35	9.999e-05	1.56214e-31	rs7594974
chr2:236504617	rs7582859	chr2:236504324	1.544e-35	9.999e-05	1.56214e-31	rs7594974
chr11:56309582	rs617315	chr11:56237410	1.617e-35	9.999e-05	1.6344e-31	rs641778
chr17:72593176	rs509394	chr17:72593325	1.788e-35	9.999e-05	1.80373e-31	rs511074
chr2:1317241	rs66477241	chr2:1322471	1.96e-35	9.999e-05	1.9734e-31	rs12477102
chr14:96544855	rs9323941	chr14:96532480	1.977e-35	9.999e-05	1.98955e-31	rs10220402
chr21:46086407	rs12483730	chr21:46086457	2.042e-35	9.999e-05	2.05397e-31	rs12481809
chr14:101394940	rs12893444	chr14:101442218	2.058e-35	9.999e-05	2.06906e-31	rs10137819
chr3:167083027	rs13073265	chr3:167097421	2.101e-35	9.999e-05	2.11126e-31	rs7642707
chr3:97867846	rs4133320	chr3:97887865	2.225e-35	9.999e-05	2.23479e-31	rs4302408
chr22:44142287	rs3944195	chr22:44063615	2.258e-35	9.999e-05	2.26464e-31	rs78439904
chr7:50856640	rs6593142	chr7:50798691	2.281e-35	9.999e-05	2.2866e-31	rs4947890
chr3:48724811	rs6779394	chr3:49157771	2.403e-35	9.999e-05	2.40658e-31	rs143397526
chr18:77805941	rs3744873	chr18:77805949	2.724e-35	9.999e-05	2.72411e-31	non-SNP CpG
chr7:50848873	rs7786917	chr7:50851724	2.857e-35	9.999e-05	2.85574e-31	rs6958750
chr6:170188055	rs7761105	chr6:170180716	2.928e-35	9.999e-05	2.9253e-31	rs11967118
chr17:44002595	rs17662889	chr17:44249096	3.001e-35	9.999e-05	2.99534e-31	rs113650101
chr18:50706381	rs8083043	chr18:50652265	3.223e-35	9.999e-05	3.21383e-31	rs2000696
chr6:30421399	rs4947282	chr6:30418493	3.327e-35	9.999e-05	3.31594e-31	non-SNP CpG
chr8:14132646	rs10087192	chr8:14132477	4.433e-35	9.999e-05	4.40979e-31	rs143919975
chr17:77310576	rs58258809	chr17:77310495	4.671e-35	9.999e-05	4.64209e-31	rs62061479
chr6:30421399	rs9461608	chr6:30418127	4.751e-35	9.999e-05	4.71933e-31	non-SNP CpG
chr9:370947	rs12353277	chr9:379015	5.063e-35	9.999e-05	5.02685e-31	rs1887956
chr10:126771777	rs58688187	chr10:126771905	5.825e-35	9.999e-05	5.77511e-31	rs35480484
chr7:105222580	rs116979167	chr7:105222451	6.928e-35	9.999e-05	6.84902e-31	rs58194204
chr20:61034877	rs6061238	chr20:61034806	7.631e-35	9.999e-05	7.53682e-31	rs6061240
chr20:62098922	rs11699394	chr20:62105500	7.664e-35	9.999e-05	7.56581e-31	rs56303951
chr2:54805587	rs12713264	chr2:54805218	8.124e-35	9.999e-05	8.01611e-31	rs11902987
chr22:43810100	rs5751494	chr22:43819284	8.193e-35	9.999e-05	8.08034e-31	rs5759329
chr15:31757839	rs28470561	chr15:31757664	8.493e-35	9.999e-05	8.36826e-31	rs8040186
chr17:43881790	rs8072451	chr17:43893716	8.71e-35	9.999e-05	8.578e-31	rs140678632
chr1:2529359	rs6657596	chr1:2703107	8.898e-35	9.999e-05	8.75484e-31	rs2764841
chr20:2638491	rs2073197	chr20:2645077	9.135e-35	9.999e-05	8.97525e-31	rs11699380
chr8:11213250	rs2736283	chr8:11225910	9.929e-35	9.999e-05	9.73691e-31	rs2060457
chr10:125593093	rs2138919	chr10:125600481	1.034e-34	9.999e-05	1.01352e-30	rs35532662
chr9:883331	rs10977270	chr9:883226	1.055e-34	9.999e-05	1.03361e-30	rs10977271
chr9:97334804	rs501380	chr9:97331536	1.062e-34	9.999e-05	1.03998e-30	rs2406665
chr7:50708612	rs17544866	chr7:50699125	1.082e-34	9.999e-05	1.05807e-30	rs73113089
chr1:24128467	rs2070956	chr1:24194748	1.117e-34	9.999e-05	1.09178e-30	rs11714
chr19:49922071	rs3786564	chr19:49873778	1.124e-34	9.999e-05	1.0981e-30	rs56234966
chr14:71249059	rs10141804	chr14:71249230	1.174e-34	9.999e-05	1.14533e-30	non-SNP CpG
chr17:43663295	rs17572495	chr17:44054596	1.174e-34	9.999e-05	1.14533e-30	non-SNP CpG
chr18:50706246	rs2000695	chr18:50706490	1.435e-34	9.999e-05	1.39798e-30	rs10775504
chr17:74455069	rs56248611	chr17:74448255	1.557e-34	9.999e-05	1.51541e-30	rs12951513
chr8:14017546	rs9325688	chr8:14017344	1.681e-34	9.999e-05	1.63534e-30	rs7841810
chr5:7791792	rs326129	chr5:7791762	1.727e-34	9.999e-05	1.6793e-30	rs326130
chr17:74455069	rs28715905	chr17:74448063	1.835e-34	9.999e-05	1.78181e-30	rs12951513
chr8:1508791	rs3793416	chr8:1504052	1.958e-34	9.999e-05	1.90035e-30	rs11136414
chr14:90730264	rs2277517	chr14:90722778	1.961e-34	9.999e-05	1.90237e-30	rs2282030
chr17:43663329	rs17689378	chr17:43881790	2.493e-34	9.999e-05	2.41508e-30	non-SNP CpG
chr2:101086893	rs7596439	chr2:101084936	2.514e-34	9.999e-05	2.43429e-30	rs13385681
chr8:17436082	rs2517264	chr8:17436075	2.589e-34	9.999e-05	2.5034e-30	rs2720575
chr19:6686088	rs11569538	chr19:6685723	2.615e-34	9.999e-05	2.52737e-30	rs11569536
chr2:1316047	rs12718451	chr2:1303540	2.832e-34	9.999e-05	2.73455e-30	rs9678815
chr8:110655774	rs3108837	chr8:110693804	2.944e-34	9.999e-05	2.84137e-30	rs11994796
chr3:21483085	rs3732905	chr3:21483280	3.232e-34	9.999e-05	3.11643e-30	rs3821733
chr16:87906000	rs35325762	chr16:87905876	3.302e-34	9.999e-05	3.17949e-30	rs72814388
chr17:43663364	rs17689378	chr17:43881790	3.321e-34	9.999e-05	3.19482e-30	non-SNP CpG
chr9:97334797	rs501380	chr9:97331536	3.321e-34	9.999e-05	3.19482e-30	rs2406666
chr18:50956329	rs11876941	chr18:50906031	3.463e-34	9.999e-05	3.32834e-30	rs2879527
chr18:50956329	rs1394466	chr18:50905206	3.463e-34	9.999e-05	3.32834e-30	rs2879527
chr9:135997898	rs34093506	chr9:135997792	3.489e-34	9.999e-05	3.35177e-30	rs35528861
chr6:168478868	rs13192116	chr6:168480713	3.562e-34	9.999e-05	3.42032e-30	rs4708632
chr6:32712666	rs3135391	chr6:32410987	3.778e-34	9.999e-05	3.62437e-30	rs116257678
chr4:186935325	rs75016267	chr4:186935203	3.946e-34	9.999e-05	3.78204e-30	rs7697051
chr4:186935325	rs7696830	chr4:186935221	3.946e-34	9.999e-05	3.78204e-30	rs7697051
chr8:23204458	rs10866824	chr8:23204355	3.955e-34	9.999e-05	3.78891e-30	rs6992553
chr15:26018264	rs8038726	chr15:26026139	3.971e-34	9.999e-05	3.80073e-30	rs117840688
chr1:43636974	rs1010628	chr1:43633962	4.068e-34	9.999e-05	3.89178e-30	rs1010620
chr9:73308525	rs10123287	chr9:73308567	4.388e-34	9.999e-05	4.19018e-30	rs10123284
chr11:132780959	rs61909260	chr11:132791199	4.474e-34	9.999e-05	4.27034e-30	rs61906922
chr22:43810056	rs5751494	chr22:43819284	4.515e-34	9.999e-05	4.30749e-30	rs5759327
chr7:50848873	rs11238310	chr7:50825283	4.619e-34	9.999e-05	4.40469e-30	rs6958750
chr12:129661532	rs12424753	chr12:129661423	4.874e-34	9.999e-05	4.64358e-30	rs12424766
chr17:7478497	rs9896688	chr17:7483915	4.898e-34	9.999e-05	4.66431e-30	rs78553499
chr15:26054431	rs8041836	chr15:26054895	5.236e-34	9.999e-05	4.98389e-30	rs11161225
chr16:5075541	rs7188856	chr16:5075633	5.38e-34	9.999e-05	5.11582e-30	rs887854
chr5:148800134	rs34670039	chr5:148799500	5.524e-34	9.999e-05	5.24839e-30	rs144181949
chr19:3976779	rs8100131	chr19:3984453	6.003e-34	9.999e-05	5.69306e-30	non-SNP CpG
chr20:60639312	rs4266091	chr20:60601503	6.062e-34	9.999e-05	5.74639e-30	rs3746650
chr3:139952992	rs6439905	chr3:139952995	6.633e-34	9.999e-05	6.27618e-30	rs9866305
chr3:10336290	rs27498	chr3:10334021	6.796e-34	9.999e-05	6.42455e-30	rs1629816
chr8:3270375	rs1161541	chr8:3259755	6.833e-34	9.999e-05	6.45659e-30	rs6989901
chr7:1295545	rs12540493	chr7:1284753	7.028e-34	9.999e-05	6.6348e-30	rs73670554
chr10:128209958	rs10901625	chr10:128201105	7.131e-34	9.999e-05	6.72592e-30	rs4962342
chr10:1306744	rs55760389	chr10:1297273	7.161e-34	9.999e-05	6.75114e-30	rs4880807
chr15:24821084	rs6576348	chr15:24823338	7.825e-34	9.999e-05	7.36375e-30	rs66640522
chr2:1416036	rs2071403	chr2:1417244	7.996e-34	9.999e-05	7.52126e-30	rs2298876
chr17:43663346	rs17662889	chr17:44249096	8.055e-34	9.999e-05	7.57332e-30	non-SNP CpG
chr1:34285715	rs1884981	chr1:34306177	8.928e-34	9.999e-05	8.37135e-30	rs10914784
chr7:50825282	rs6958750	chr7:50848873	9.009e-34	9.999e-05	8.44348e-30	rs11238310
chr14:76929387	rs59043805	chr14:76923446	9.384e-34	9.999e-05	8.79097e-30	rs17104492
chr3:150691111	rs1876745	chr3:150688894	9.602e-34	9.999e-05	8.99113e-30	rs6786256
chr3:97889458	rs4133320	chr3:97887865	9.842e-34	9.999e-05	9.20755e-30	rs4368543
chr11:117965645	rs2276123	chr11:117965595	1.039e-33	9.999e-05	9.71146e-30	rs2276125
chr1:152635200	rs3908717	chr1:152671913	1.142e-33	9.999e-05	1.06646e-29	rs11205062
chr11:63533900	rs539306	chr11:63437787	1.149e-33	9.999e-05	1.07251e-29	rs149967908
chr10:13874197	rs12241162	chr10:13874101	1.187e-33	9.999e-05	1.10748e-29	rs11597831
chr7:21584187	rs2285947	chr7:21584088	1.269e-33	9.999e-05	1.18346e-29	non-SNP CpG
chr10:38606504	rs2804650	chr10:38739704	1.466e-33	9.999e-05	1.3635e-29	rs1892143
chr7:50660403	rs2299151	chr7:50690787	1.509e-33	9.999e-05	1.40287e-29	rs3807551
chr9:97334804	rs2406666	chr9:97334797	1.667e-33	9.999e-05	1.54767e-29	rs2406665
chr18:77082184	rs4799033	chr18:77082131	1.724e-33	9.999e-05	1.59987e-29	rs4799034
chr2:70698856	rs1523304	chr2:70698766	1.765e-33	9.999e-05	1.63719e-29	rs1523305
chr8:3270375	rs1161540	chr8:3259972	1.814e-33	9.999e-05	1.68189e-29	rs6989901
chr18:50906030	rs3794917	chr18:50916342	1.85e-33	9.999e-05	1.7145e-29	rs11876941
chr18:50906030	rs10163837	chr18:50956241	1.862e-33	9.999e-05	1.72485e-29	rs11876941
chr9:71519530	rs7024695	chr9:71521810	1.988e-33	9.999e-05	1.83993e-29	rs12003432
chr2:241833641	rs33998315	chr2:241825926	2.086e-33	9.999e-05	1.92977e-29	rs11681322
chr17:77310576	rs8076416	chr17:77310453	2.4e-33	9.999e-05	2.21531e-29	rs62061479
chr15:26057621	rs8041836	chr15:26054895	2.411e-33	9.999e-05	2.22447e-29	rs1345098
chr17:43881790	rs113433547	chr17:43677589	2.531e-33	9.999e-05	2.33208e-29	rs140678632
chr17:43513896	rs55787105	chr17:43853109	2.684e-33	9.999e-05	2.47195e-29	rs62064654
chr12:131473974	rs71468461	chr12:131474317	2.71e-33	9.999e-05	2.49479e-29	rs35748669
chr16:89982357	rs62056069	chr16:89912000	2.754e-33	9.999e-05	2.53305e-29	rs3212346
chr15:33822741	rs16971919	chr15:33821903	2.766e-33	9.999e-05	2.54296e-29	rs41279200
chr17:46683800	rs9896015	chr17:46683094	2.787e-33	9.999e-05	2.56113e-29	rs12952262
chr2:200848895	rs281764	chr2:200819794	2.917e-33	9.999e-05	2.67941e-29	rs4673627
chr17:71744937	rs17191848	chr17:71746386	2.937e-33	9.999e-05	2.6942e-29	rs2683166
chr17:71744937	rs17782705	chr17:71746361	2.937e-33	9.999e-05	2.6942e-29	rs2683166
chr17:71744937	rs2620034	chr17:71746148	2.937e-33	9.999e-05	2.6942e-29	rs2683166
chr3:46253650	rs3176953	chr3:46243718	3.251e-33	9.999e-05	2.98092e-29	rs79893749
chr2:11260873	rs76119834	chr2:11245504	3.449e-33	9.999e-05	3.15828e-29	rs79428888
chr17:56566398	rs17222691	chr17:56771096	3.48e-33	9.999e-05	3.18526e-29	rs34900851
chr9:2700716	rs73386950	chr9:2700666	4.233e-33	9.999e-05	3.86256e-29	rs59928908
chr12:4745428	rs2267544	chr12:4745193	4.238e-33	9.999e-05	3.86385e-29	rs2267547
chr4:184002565	rs17354970	chr4:184022115	4.24e-33	9.999e-05	3.86385e-29	rs72691959
chr4:184002565	rs72691663	chr4:184022302	4.24e-33	9.999e-05	3.86385e-29	rs72691959
chr7:50750056	rs1004402	chr7:50755208	4.253e-33	9.999e-05	3.87399e-29	rs2715134
chr7:39465165	rs17712872	chr7:39464838	4.62e-33	9.999e-05	4.20644e-29	rs6462917
chr17:77310453	rs58258809	chr17:77310495	4.653e-33	9.999e-05	4.23462e-29	rs8076416
chr8:6793540	rs2741679	chr8:6794867	4.745e-33	9.999e-05	4.31646e-29	rs736227
chr14:103376031	rs3783385	chr14:103367667	4.755e-33	9.999e-05	4.32366e-29	rs4906272
chr10:82360648	rs1913761	chr10:82339285	4.929e-33	9.999e-05	4.47991e-29	rs12356883
chr5:10987113	rs79934497	chr5:11006166	5.119e-33	9.999e-05	4.65056e-29	rs10434651
chr1:19719728	rs12140338	chr1:19766430	5.16e-33	9.999e-05	4.68552e-29	rs6426798
chr14:24776401	rs2144492	chr14:24777411	5.162e-33	9.999e-05	4.68552e-29	rs1053649
chr22:50962782	rs12148	chr22:50962208	5.359e-33	9.999e-05	4.85796e-29	rs140523
chr10:126714169	rs72830849	chr10:126713026	5.416e-33	9.999e-05	4.90749e-29	rs72830850
chr6:162671304	rs7770626	chr6:162671339	5.516e-33	9.999e-05	4.99373e-29	rs7769473
chr14:90730264	rs61996919	chr14:90701803	5.642e-33	9.999e-05	5.10558e-29	rs2282030
chr17:43663346	rs113433547	chr17:43677589	5.67e-33	9.999e-05	5.12868e-29	non-SNP CpG
chr15:26088543	rs55670835	chr15:26089184	5.929e-33	9.999e-05	5.35594e-29	rs8024381
chr19:10561748	rs77376335	chr19:10532458	5.965e-33	9.999e-05	5.38612e-29	rs114202680
chr13:114538460	rs41284479	chr13:114536340	6.17e-33	9.999e-05	5.5688e-29	rs7331124
chr20:62583837	rs56166058	chr20:62580879	6.526e-33	9.999e-05	5.88755e-29	rs117267354
chr16:89945704	rs62056108	chr16:89946300	7.191e-33	9.999e-05	6.47903e-29	rs62056104
chr7:37455915	rs10257398	chr7:37456154	7.577e-33	9.999e-05	6.81793e-29	non-SNP CpG
chr10:82360632	rs1913761	chr10:82339285	7.939e-33	9.999e-05	7.13438e-29	rs12356882
chr9:923850	rs4471109	chr9:923893	8.05e-33	9.999e-05	7.231e-29	rs4585794
chr6:33055780	rs3128964	chr6:33055818	8.508e-33	9.999e-05	7.63579e-29	rs115186402
chr21:42832638	rs1548707	chr21:42832469	8.605e-33	9.999e-05	7.7195e-29	rs8127664
chr5:167955618	rs2305725	chr5:167913459	9.108e-33	9.999e-05	8.15663e-29	non-SNP CpG
chr17:43903548	rs919461	chr17:44065669	9.251e-33	9.999e-05	8.28112e-29	rs62057150
chr22:49069775	rs10483243	chr22:49069693	9.296e-33	9.999e-05	8.31781e-29	rs16999686
chr22:42565318	rs9623534	chr22:42565200	9.312e-33	9.999e-05	8.32853e-29	non-SNP CpG
chr20:57459811	rs2057291	chr20:57472043	9.326e-33	9.999e-05	8.33746e-29	rs4810149
chr17:43663364	rs17572495	chr17:44054596	9.419e-33	9.999e-05	8.41697e-29	non-SNP CpG
chr22:18447114	rs5992925	chr22:18447697	1.003e-32	9.999e-05	8.94755e-29	rs5992135
chr17:47783663	rs9915811	chr17:47786332	1.189e-32	9.999e-05	1.05886e-28	rs1135034
chr17:43663298	rs17689378	chr17:43881790	1.197e-32	9.999e-05	1.06553e-28	non-SNP CpG
chr3:158905760	rs4680494	chr3:158905650	1.225e-32	9.999e-05	1.08998e-28	rs4680495
chr14:77711453	rs66846709	chr14:77692812	1.227e-32	9.999e-05	1.0913e-28	rs55923743
chr21:46096656	rs2329838	chr21:46085618	1.244e-32	9.999e-05	1.10594e-28	rs2838624
chr5:140564263	rs1811237	chr5:140554481	1.337e-32	9.999e-05	1.18811e-28	rs61742755
chr9:137970302	rs13283101	chr9:137974757	1.376e-32	9.999e-05	1.22172e-28	rs546682
chr8:52619218	rs35363824	chr8:52637115	1.399e-32	9.999e-05	1.24161e-28	rs2956884
chr10:84689129	rs4933277	chr10:84688695	1.671e-32	9.999e-05	1.47984e-28	rs4933858
chr11:56000287	rs61896166	chr11:55735579	1.684e-32	9.999e-05	1.49072e-28	rs7122514
chr11:73054772	rs1892856	chr11:73017971	1.768e-32	9.999e-05	1.56441e-28	rs114866328
chr8:145020024	rs62522555	chr8:145002431	1.792e-32	9.999e-05	1.5843e-28	rs56334578
chr7:37298475	rs4723629	chr7:37298372	1.903e-32	9.999e-05	1.681e-28	rs4723630
chr15:27762434	rs8038421	chr15:27762182	1.914e-32	9.999e-05	1.68999e-28	rs8035284
chr15:24798273	rs6576348	chr15:24823338	1.941e-32	9.999e-05	1.71165e-28	rs12324712
chr11:3431778	rs111685844	chr11:3430143	1.947e-32	9.999e-05	1.71621e-28	rs7952638
chr7:37455915	rs10260856	chr7:37456593	1.984e-32	9.999e-05	1.74734e-28	non-SNP CpG
chr7:51375514	rs35265128	chr7:51375505	2.016e-32	9.999e-05	1.77401e-28	non-SNP CpG
chr11:124293766	rs1893706	chr11:124295233	2.027e-32	9.999e-05	1.78218e-28	rs2188707
chr16:89294183	rs9931258	chr16:89288418	2.333e-32	9.999e-05	2.04862e-28	rs4785627
chr20:2596494	rs11699380	chr20:2638492	2.551e-32	9.999e-05	2.2372e-28	rs13040012
chr11:128814046	rs3806787	chr11:128813964	2.796e-32	9.999e-05	2.44999e-28	rs10893939
chr10:26534937	rs1556234	chr10:26559571	2.863e-32	9.999e-05	2.50659e-28	rs2839677
chr12:771789	rs11609955	chr12:771677	2.994e-32	9.999e-05	2.61907e-28	rs11610368
chr7:150546255	rs10273373	chr7:150548433	3.149e-32	9.999e-05	2.75233e-28	rs78521275
chr7:50848873	rs10254782	chr7:50825281	3.465e-32	9.999e-05	3.02598e-28	rs6958750
chr2:922072	rs62103945	chr2:905889	3.822e-32	9.999e-05	3.33634e-28	rs4428039
chr17:43663307	rs17689378	chr17:43881790	3.997e-32	9.999e-05	3.48764e-28	non-SNP CpG
chr22:50644968	rs5771270	chr22:50682865	4.293e-32	9.999e-05	3.74277e-28	rs2294399
chr7:37455915	rs10231696	chr7:37456550	4.619e-32	9.999e-05	4.0236e-28	non-SNP CpG
chr1:223718669	rs34606532	chr1:223722780	5.191e-32	9.999e-05	4.51618e-28	rs61823554
chr5:1225121	rs6554666	chr5:1217471	5.325e-32	9.999e-05	4.63082e-28	rs9418
chr6:87643838	rs55825271	chr6:87643703	5.607e-32	9.999e-05	4.87401e-28	rs1950790
chr7:21892683	rs2074326	chr7:21892416	5.629e-32	9.999e-05	4.89108e-28	rs11770581
chr17:43513896	rs62056807	chr17:43984253	5.657e-32	9.999e-05	4.90719e-28	rs62064654
chr10:128213283	rs10901625	chr10:128201105	5.898e-32	9.999e-05	5.11197e-28	rs4147066
chr18:50906030	rs10163838	chr18:50956294	6.568e-32	9.999e-05	5.68555e-28	rs11876941
chr17:43663329	rs17572495	chr17:44054596	6.823e-32	9.999e-05	5.90383e-28	non-SNP CpG
chr17:43903548	rs16940806	chr17:44103826	6.84e-32	9.999e-05	5.91114e-28	rs62057150
chr17:43903548	rs62054814	chr17:43921572	6.84e-32	9.999e-05	5.91114e-28	rs62057150
chr17:43903548	rs62056806	chr17:43983801	6.84e-32	9.999e-05	5.91114e-28	rs62057150
chr17:11185642	rs9892058	chr17:11183322	7.647e-32	9.999e-05	6.6058e-28	rs11652945
chr17:44002595	rs62063777	chr17:44053171	9.025e-32	9.999e-05	7.78968e-28	rs113650101
chr21:32186269	rs1892667	chr21:32185105	9.896e-32	9.999e-05	8.52727e-28	rs728174
chr21:32186269	rs2833101	chr21:32185088	9.896e-32	9.999e-05	8.52727e-28	rs728174
chr6:170188055	rs9397009	chr6:170198713	1.034e-31	9.999e-05	8.90616e-28	rs11967118
chr17:56620167	rs17222691	chr17:56771096	1.041e-31	9.999e-05	8.95901e-28	rs149667618
chr7:50686149	rs10486757	chr7:50693858	1.085e-31	9.999e-05	9.33381e-28	rs2190499
chr3:50539262	rs34860383	chr3:50539527	1.169e-31	9.999e-05	1.00481e-27	rs73835517
chr1:24878710	rs12069273	chr1:24878789	1.262e-31	9.999e-05	1.0834e-27	rs61775258
chr17:43663295	rs55787105	chr17:43853109	1.278e-31	9.999e-05	1.09668e-27	non-SNP CpG
chr22:18440026	rs5992925	chr22:18447697	1.313e-31	9.999e-05	1.12625e-27	rs77730581
chr11:124293766	rs10750269	chr11:124292721	1.327e-31	9.999e-05	1.13779e-27	rs2188707
chr3:11677580	rs11128561	chr3:11677427	1.394e-31	9.999e-05	1.19474e-27	rs11128562
chr16:818807	rs1057147	chr16:818802	1.722e-31	9.999e-05	1.47281e-27	rs57272256
chr20:62033615	rs7265714	chr20:62033142	1.816e-31	9.999e-05	1.55257e-27	rs2281568
chr10:105616523	rs2295786	chr10:105616482	1.836e-31	9.999e-05	1.56902e-27	non-SNP CpG
chr5:11342497	rs2113012	chr5:11380155	1.838e-31	9.999e-05	1.57008e-27	rs41078
chr5:5239921	rs72724173	chr5:5244957	1.866e-31	9.999e-05	1.59335e-27	rs11742341
chr16:90074001	rs79277195	chr16:90084895	1.893e-31	9.999e-05	1.61574e-27	rs11076653
chr22:49119925	rs132255	chr22:49118895	1.894e-31	9.999e-05	1.61593e-27	rs6010491
chr17:43903548	rs2217394	chr17:44053448	1.968e-31	9.999e-05	1.67768e-27	rs62057150
chr12:25054890	rs3759085	chr12:25055512	2.091e-31	9.999e-05	1.78107e-27	rs2291894
chr5:140783596	rs2240697	chr5:140751128	2.244e-31	9.999e-05	1.90904e-27	rs1363448
chr6:167711243	rs2981965	chr6:167711897	2.423e-31	9.999e-05	2.06048e-27	rs1555032
chr11:132427190	rs10894578	chr11:132427317	2.454e-31	9.999e-05	2.08513e-27	rs10894577
chr7:1081127	rs117800627	chr7:1081075	2.516e-31	9.999e-05	2.13693e-27	non-SNP CpG
chr11:55862532	rs17531417	chr11:55888307	2.801e-31	9.999e-05	2.37316e-27	rs7116619
chr11:55862532	rs1947924	chr11:55905025	2.801e-31	9.999e-05	2.37316e-27	rs7116619
chr11:55862532	rs61887095	chr11:55860586	2.801e-31	9.999e-05	2.37316e-27	rs7116619
chr11:55862532	rs79837116	chr11:56230611	2.801e-31	9.999e-05	2.37316e-27	rs7116619
chr21:44158535	rs75905062	chr21:44158447	2.954e-31	9.999e-05	2.50177e-27	non-SNP CpG
chr18:50916341	rs11876941	chr18:50906031	3.086e-31	9.999e-05	2.61037e-27	rs3794917
chr18:50916341	rs1394466	chr18:50905206	3.086e-31	9.999e-05	2.61037e-27	rs3794917
chr19:59082368	rs1058144	chr19:59075115	3.191e-31	9.999e-05	2.69808e-27	rs3752111
chr12:52863891	rs392861	chr12:52832734	3.263e-31	9.999e-05	2.75784e-27	rs376758
chr21:32186269	rs9985017	chr21:32184901	3.376e-31	9.999e-05	2.85218e-27	rs728174
chr7:50660786	rs2299151	chr7:50690787	3.461e-31	9.999e-05	2.9228e-27	rs3807550
chr17:43663295	rs16940806	chr17:44103826	3.506e-31	9.999e-05	2.9584e-27	non-SNP CpG
chr17:43663295	rs62056806	chr17:43983801	3.506e-31	9.999e-05	2.9584e-27	non-SNP CpG
chr3:50539262	rs73835516	chr3:50539185	3.591e-31	9.999e-05	3.02766e-27	rs73835517
chr6:32730085	rs3208181	chr6:32713030	3.688e-31	9.999e-05	3.10818e-27	rs114535641
chr20:55217445	rs911171	chr20:55217444	3.872e-31	9.999e-05	3.26192e-27	rs911170
chr1:201061776	rs2147798	chr1:201061818	4.418e-31	9.999e-05	3.71586e-27	rs3820423
chr8:2886012	rs666368	chr8:2885754	4.839e-31	9.999e-05	4.06336e-27	rs6558698
chr20:25057819	rs55651034	chr20:25064525	5.358e-31	9.999e-05	4.49553e-27	rs6083736
chr6:159068714	rs67654777	chr6:159067894	5.437e-31	9.999e-05	4.55996e-27	rs13198609
chr6:170188055	rs57891427	chr6:170188243	5.597e-31	9.999e-05	4.69226e-27	rs11967118
chr3:138582431	rs11706016	chr3:138581997	6.016e-31	9.999e-05	5.03742e-27	rs13061496
chr16:70971060	rs78763837	chr16:71015329	6.194e-31	9.999e-05	5.18437e-27	rs2456142
chr18:74967568	rs2850880	chr18:74968604	6.9e-31	9.999e-05	5.77064e-27	rs2717160
chr6:32712103	rs9276428	chr6:32712085	7.171e-31	9.999e-05	5.99486e-27	rs114448843
chr15:66529223	rs1513933	chr15:66529301	7.723e-31	9.999e-05	6.45373e-27	rs4776767
chr6:159641460	rs426819	chr6:159639660	7.884e-31	9.999e-05	6.58561e-27	rs448583
chr19:40224894	rs17709471	chr19:40227846	7.89e-31	9.999e-05	6.58797e-27	rs2074927
chr17:43663295	rs2217394	chr17:44053448	8.587e-31	9.999e-05	7.16418e-27	non-SNP CpG
chr3:10382147	rs241506	chr3:10367604	9.13e-31	9.999e-05	7.61109e-27	rs154242
chr7:39239960	rs4499996	chr7:39240000	9.746e-31	9.999e-05	8.11482e-27	rs7787883
chr17:43903335	rs62063777	chr17:44053171	1.1e-30	9.999e-05	9.14426e-27	rs17763050
chr9:99002747	rs1927882	chr9:99002755	1.131e-30	9.999e-05	9.39819e-27	non-SNP CpG
chr20:41473034	rs13036500	chr20:41423605	1.169e-30	9.999e-05	9.71007e-27	rs6130238
chr15:26084606	rs2044314	chr15:26084197	1.19e-30	9.999e-05	9.88054e-27	rs12441788
chr11:55862532	rs17596519	chr11:55681580	1.209e-30	9.999e-05	1.00343e-26	rs7116619
chr22:39784957	rs4821893	chr22:39797779	1.331e-30	9.999e-05	1.1038e-26	non-SNP CpG
chr17:43663307	rs17572495	chr17:44054596	1.366e-30	9.999e-05	1.13237e-26	non-SNP CpG
chr6:41198144	rs7774170	chr6:41197991	1.422e-30	9.999e-05	1.17738e-26	rs7774363
chr20:25057819	rs56369722	chr20:25064491	1.575e-30	9.999e-05	1.30302e-26	rs6083736
chr6:159067894	rs28722961	chr6:159071479	1.614e-30	9.999e-05	1.33423e-26	rs67654777
chr15:33879386	rs12592583	chr15:33884759	1.665e-30	9.999e-05	1.37474e-26	rs16972837
chr5:9540856	rs17328863	chr5:9543031	1.753e-30	9.999e-05	1.44682e-26	rs75336098
chr16:4903243	rs2219271	chr16:4898120	1.859e-30	9.999e-05	1.53309e-26	rs8056889
chr8:11306845	rs2409774	chr8:11306764	1.933e-30	9.999e-05	1.59285e-26	rs3989103
chr1:205020777	rs3767286	chr1:205020688	2.046e-30	9.999e-05	1.68463e-26	rs3767288
chr20:57461309	rs4812041	chr20:57459738	2.083e-30	9.999e-05	1.71441e-26	rs62205363
chr7:1295611	rs12540493	chr7:1284753	2.1e-30	9.999e-05	1.72772e-26	rs114264951
chr16:15949991	rs9932695	chr16:15948539	2.188e-30	9.999e-05	1.7994e-26	rs13338347
chr22:49133165	rs130217	chr22:49133146	2.206e-30	9.999e-05	1.81349e-26	rs130218
chr14:71249166	rs10141804	chr14:71249230	2.28e-30	9.999e-05	1.87358e-26	non-SNP CpG
chr11:114485012	rs111473771	chr11:114479860	2.363e-30	9.999e-05	1.94101e-26	rs12417227
chr12:130390740	rs73160291	chr12:130391352	2.384e-30	9.999e-05	1.95749e-26	rs11060610
chr22:36600630	rs5995251	chr22:36600758	2.449e-30	9.999e-05	2.00927e-26	non-SNP CpG
chr17:43663307	rs55787105	chr17:43853109	2.46e-30	9.999e-05	2.0175e-26	non-SNP CpG
chr3:139252062	rs56034427	chr3:139260502	2.625e-30	9.999e-05	2.15111e-26	rs3821543
chr22:17045625	rs139066447	chr22:17042030	2.632e-30	9.999e-05	2.156e-26	rs114536512
chr11:55862532	rs61904072	chr11:56309751	2.751e-30	9.999e-05	2.25259e-26	rs7116619
chr1:3819818	rs35332894	chr1:3826626	2.842e-30	9.999e-05	2.32618e-26	rs148855961
chr2:241570127	rs12468453	chr2:241570092	2.891e-30	9.999e-05	2.36442e-26	rs147827675
chr22:51134993	rs9616942	chr22:51137094	3.067e-30	9.999e-05	2.50738e-26	rs8138603
chr6:41196955	rs1968871	chr6:41185430	3.115e-30	9.999e-05	2.54561e-26	rs1843099
chr7:21892683	rs4719677	chr7:21893711	3.215e-30	9.999e-05	2.6263e-26	rs11770581
chr17:43663295	rs62054814	chr17:43921572	3.251e-30	9.999e-05	2.65466e-26	non-SNP CpG
chr1:245679306	rs10924224	chr1:245679398	3.37e-30	9.999e-05	2.74967e-26	rs10924222
chr10:124326736	rs3019515	chr10:124325409	3.38e-30	9.999e-05	2.75674e-26	rs3019523
chr11:3242672	rs10833496	chr11:3243673	3.455e-30	9.999e-05	2.81681e-26	rs7929785
chr10:1570323	rs74121065	chr10:1602191	3.549e-30	9.999e-05	2.89199e-26	rs151280736
chr4:184002565	rs72691958	chr4:184002428	3.55e-30	9.999e-05	2.89199e-26	rs72691959
chr1:44569278	rs1969878	chr1:44569269	3.572e-30	9.999e-05	2.90877e-26	non-SNP CpG
chr8:961961	rs10503154	chr8:969343	3.629e-30	9.999e-05	2.95286e-26	rs73176528
chr20:60963187	rs709206	chr20:60963775	3.718e-30	9.999e-05	3.02291e-26	rs6121395
chr13:99172892	rs3809366	chr13:99230266	3.752e-30	9.999e-05	3.04816e-26	rs17574543
chr5:11114200	rs11133640	chr5:11113917	3.846e-30	9.999e-05	3.12331e-26	rs11954029
chr1:152281690	rs72697000	chr1:152276772	3.864e-30	9.999e-05	3.1367e-26	rs36006086
chr6:159639529	rs426819	chr6:159639660	3.894e-30	9.999e-05	3.15981e-26	rs372506
chr11:49188185	rs4085879	chr11:49583404	3.939e-30	9.999e-05	3.19508e-26	rs55956951
chr11:49188185	rs56393832	chr11:49914206	4.006e-30	9.999e-05	3.24815e-26	rs55956951
chr6:167736793	rs3814080	chr6:167737682	4.083e-30	9.999e-05	3.30929e-26	rs56675747
chr6:159129661	rs56374196	chr6:159129057	4.108e-30	9.999e-05	3.32696e-26	rs13210897
chr6:159129661	rs7758665	chr6:159128772	4.108e-30	9.999e-05	3.32696e-26	rs13210897
chr16:15949991	rs9925632	chr16:15948565	4.198e-30	9.999e-05	3.39852e-26	rs13338347
chr11:5618882	rs2011014	chr11:5619338	4.268e-30	9.999e-05	3.45384e-26	rs4255566
chr5:1226050	rs6554666	chr5:1217471	4.337e-30	9.999e-05	3.50831e-26	rs7704728
chr7:50835893	rs7786917	chr7:50851724	4.52e-30	9.999e-05	3.65492e-26	rs4947861
chr17:43663298	rs17572495	chr17:44054596	4.794e-30	9.999e-05	3.87496e-26	non-SNP CpG
chr7:37260712	rs10225764	chr7:37260393	4.954e-30	9.999e-05	4.00273e-26	rs10228928
chr6:32713018	rs9276399	chr6:32708890	5.45e-30	9.999e-05	4.40006e-26	rs116346578
chr11:114484085	rs12417227	chr11:114485013	5.974e-30	9.999e-05	4.82124e-26	rs7942224
chr17:43663295	rs919461	chr17:44065669	6.457e-30	9.999e-05	5.20496e-26	non-SNP CpG
chr19:57990093	rs2074066	chr19:57988396	6.558e-30	9.999e-05	5.28432e-26	rs35784795
chr1:153590234	rs11265625	chr1:153642909	6.715e-30	9.999e-05	5.40663e-26	non-SNP CpG
chr16:79246077	rs12828	chr16:79246323	6.723e-30	9.999e-05	5.41097e-26	rs2288032
chr17:56566398	rs17822735	chr17:56620167	6.746e-30	9.999e-05	5.42737e-26	rs34900851
chr17:43663364	rs16940806	chr17:44103826	6.785e-30	9.999e-05	5.45452e-26	non-SNP CpG
chr17:43663364	rs62056806	chr17:43983801	6.785e-30	9.999e-05	5.45452e-26	non-SNP CpG
chr17:43881790	rs62063777	chr17:44053171	6.992e-30	9.999e-05	5.61875e-26	rs140678632
chr17:43903335	rs113433547	chr17:43677589	7.031e-30	9.999e-05	5.6479e-26	rs17763050
chr3:128186520	rs62270938	chr3:128187057	7.153e-30	9.999e-05	5.74145e-26	rs7641264
chr7:155088169	rs57297668	chr7:155088196	7.395e-30	9.999e-05	5.9334e-26	rs57116026
chr5:11114200	rs11133641	chr5:11114407	7.607e-30	9.999e-05	6.10114e-26	rs11954029
chr19:58791099	rs260500	chr19:58791213	7.671e-30	9.999e-05	6.15009e-26	non-SNP CpG
chr17:43663364	rs55787105	chr17:43853109	8.059e-30	9.999e-05	6.45867e-26	non-SNP CpG
chr7:50660786	rs10486757	chr7:50693858	8.211e-30	9.999e-05	6.57541e-26	rs3807550
chr1:175687520	rs12120257	chr1:175713186	9.666e-30	9.999e-05	7.7346e-26	rs10913064
chr17:43663298	rs55787105	chr17:43853109	9.714e-30	9.999e-05	7.77001e-26	non-SNP CpG
chr2:1303539	rs9677943	chr2:1316373	1.01e-29	9.999e-05	8.07565e-26	rs12718451
chr16:1585928	rs7186654	chr16:1726951	1.17e-29	9.999e-05	9.33697e-26	rs72761105
chr10:1277148	rs4880801	chr10:1279503	1.18e-29	9.999e-05	9.41315e-26	rs17293713
chr11:5444060	rs2647571	chr11:5444793	1.211e-29	9.999e-05	9.65302e-26	rs2736586
chr7:50856640	rs6973119	chr7:50799141	1.224e-29	9.999e-05	9.75289e-26	rs4947890
chr15:25638308	rs2526025	chr15:25685466	1.25e-29	9.999e-05	9.95624e-26	rs67785909
chr19:40228970	rs410034	chr19:40218709	1.272e-29	9.999e-05	1.01276e-25	rs390406
chr16:89111808	rs112167500	chr16:89112232	1.279e-29	9.999e-05	1.01794e-25	rs73260393
chr7:50835893	rs11238310	chr7:50825283	1.298e-29	9.999e-05	1.03227e-25	rs4947861
chr10:8106502	rs568727	chr10:8106701	1.323e-29	9.999e-05	1.05135e-25	rs570613
chr21:46085707	rs2838624	chr21:46096657	1.347e-29	9.999e-05	1.06919e-25	rs2329839
chr14:94788341	rs2281517	chr14:94789787	1.416e-29	9.999e-05	1.1231e-25	rs941599
chr2:41937089	rs6733623	chr2:41937036	1.432e-29	9.999e-05	1.13535e-25	rs6736655
chr2:11938945	rs13392363	chr2:11925335	1.463e-29	9.999e-05	1.15949e-25	rs2577262
chr17:43903297	rs113433547	chr17:43677589	1.544e-29	9.999e-05	1.22322e-25	rs62057147
chr5:7743787	rs4376238	chr5:7748238	1.551e-29	9.999e-05	1.22829e-25	rs62342477
chr17:43663364	rs2217394	chr17:44053448	1.595e-29	9.999e-05	1.26266e-25	non-SNP CpG
chr8:143845458	rs7012804	chr8:143844650	1.635e-29	9.999e-05	1.29334e-25	rs7825980
chr20:1628995	rs7269803	chr20:1628853	1.697e-29	9.999e-05	1.34187e-25	rs8121856
chr1:119908762	rs3753264	chr1:119909514	1.803e-29	9.999e-05	1.4246e-25	rs3820032
chr8:23022620	rs4872063	chr8:23019694	1.875e-29	9.999e-05	1.48036e-25	rs6651394
chr8:23022620	rs4872064	chr8:23019702	1.875e-29	9.999e-05	1.48036e-25	rs6651394
chr11:63883215	rs56311067	chr11:63931607	1.891e-29	9.999e-05	1.49242e-25	rs56207008
chr5:160367675	rs938543	chr5:160357027	2.187e-29	9.999e-05	1.72407e-25	rs11950299
chr5:89871375	rs10044044	chr5:89905562	2.285e-29	9.999e-05	1.79927e-25	rs189691
chr7:1081154	rs117800627	chr7:1081075	2.51e-29	9.999e-05	1.97569e-25	non-SNP CpG
chr3:197114654	rs35171992	chr3:197116267	2.536e-29	9.999e-05	1.9954e-25	rs13089984
chr7:50856640	rs1004402	chr7:50755208	2.569e-29	9.999e-05	2.0206e-25	rs4947890
chr7:21584187	rs2285950	chr7:21584432	2.602e-29	9.999e-05	2.04423e-25	non-SNP CpG
chr2:47800393	rs11676961	chr2:47799493	2.623e-29	9.999e-05	2.05995e-25	non-SNP CpG
chr4:7395757	rs10005455	chr4:7399422	2.642e-29	9.999e-05	2.07408e-25	rs28576748
chr7:158819210	rs79169519	chr7:158848012	2.86e-29	9.999e-05	2.24098e-25	rs78154645
chr17:74558057	rs9909792	chr17:74537574	2.952e-29	9.999e-05	2.31045e-25	rs3744052
chr8:22023756	rs12544208	chr8:22023655	3.182e-29	9.999e-05	2.48953e-25	rs12542681
chr7:158827325	rs12113517	chr7:158818344	3.198e-29	9.999e-05	2.5011e-25	rs2071624
chr5:156606122	rs2431105	chr5:156620766	3.292e-29	9.999e-05	2.57365e-25	rs421286
chr2:1316373	rs9678815	chr2:1316047	3.367e-29	9.999e-05	2.6303e-25	rs113766476
chr20:57476889	rs2057291	chr20:57472043	3.441e-29	9.999e-05	2.68709e-25	rs8114689
chr11:3242663	rs10833496	chr11:3243673	3.491e-29	9.999e-05	2.72409e-25	rs7928956
chr8:63530879	rs7003224	chr8:63557648	3.5e-29	9.999e-05	2.73008e-25	rs936613
chr6:150211725	rs9397387	chr6:150186037	3.572e-29	9.999e-05	2.7852e-25	rs9397060
chr17:43663329	rs55787105	chr17:43853109	3.738e-29	9.999e-05	2.91244e-25	non-SNP CpG
chr2:95541842	rs11164112	chr2:95537622	4.361e-29	9.999e-05	3.39657e-25	rs10191151
chr17:43663329	rs16940806	chr17:44103826	4.486e-29	9.999e-05	3.49131e-25	non-SNP CpG
chr17:43663329	rs62056806	chr17:43983801	4.486e-29	9.999e-05	3.49131e-25	non-SNP CpG
chr8:3438719	rs7845006	chr8:3438347	4.658e-29	9.999e-05	3.62381e-25	rs7827656
chr15:26029121	rs28551065	chr15:26021457	4.715e-29	9.999e-05	3.66541e-25	rs4906634
chr8:4847771	rs13275884	chr8:4847305	4.95e-29	9.999e-05	3.84665e-25	rs13273361
chr8:143852587	rs7005423	chr8:143844661	5.133e-29	9.999e-05	3.98438e-25	rs62525624
chr2:2018991	rs72767399	chr2:2158006	5.145e-29	9.999e-05	3.99071e-25	rs72767339
chr2:1231597	rs58554697	chr2:1239536	5.204e-29	9.999e-05	4.03496e-25	rs59093455
chr17:43903297	rs62063777	chr17:44053171	5.224e-29	9.999e-05	4.04896e-25	rs62057147
chr9:138591230	rs559326	chr9:138591266	5.369e-29	9.999e-05	4.15824e-25	rs558113
chr15:25638308	rs7175773	chr15:25636864	5.38e-29	9.999e-05	4.1652e-25	rs67785909
chr5:180228080	rs3733749	chr5:180235575	5.491e-29	9.999e-05	4.24955e-25	rs57597025
chr11:15093581	rs11023424	chr11:15095985	5.524e-29	9.999e-05	4.27349e-25	rs7945290
chr2:236011371	rs10177340	chr2:236011572	5.738e-29	9.999e-05	4.43739e-25	rs10197721
chr8:3215906	rs13256047	chr8:3221315	5.741e-29	9.999e-05	4.43806e-25	rs13272314
chr5:34687910	rs895357	chr5:34687246	5.822e-29	9.999e-05	4.499e-25	rs2279604
chr1:153590243	rs11265625	chr1:153642909	5.884e-29	9.999e-05	4.54522e-25	non-SNP CpG
chr4:16041635	rs11732612	chr4:16041619	6.311e-29	9.999e-05	4.86962e-25	non-SNP CpG
chr16:818796	rs1057147	chr16:818802	6.456e-29	9.999e-05	4.9778e-25	non-SNP CpG
chr17:43663364	rs62054814	chr17:43921572	6.678e-29	9.999e-05	5.14706e-25	non-SNP CpG
chr17:77170022	rs72856448	chr17:77173021	6.856e-29	9.999e-05	5.28229e-25	rs34528763
chr1:3819814	rs35332894	chr1:3826626	7.569e-29	9.999e-05	5.82946e-25	non-SNP CpG
chr14:101321511	rs3742397	chr14:101319686	7.617e-29	9.999e-05	5.86425e-25	rs7160821
chr17:43513896	rs55685451	chr17:44001957	7.875e-29	9.999e-05	6.06063e-25	rs62064654
chr10:132963631	rs4751335	chr10:132963432	8.476e-29	9.999e-05	6.52075e-25	rs4751336
chr7:25791204	rs1016818	chr7:25798533	9.003e-29	9.999e-05	6.92104e-25	rs17152558
chr15:25957872	rs7180035	chr15:25956104	9.359e-29	9.999e-05	7.19205e-25	rs7169774
chr16:1907651	rs3743854	chr16:1877494	9.411e-29	9.999e-05	7.22933e-25	rs428123
chr2:973185	rs6741279	chr2:973276	9.786e-29	9.999e-05	7.51462e-25	rs6752460
chr1:241913223	rs6666953	chr1:241912425	9.826e-29	9.999e-05	7.54254e-25	rs10926563
chr17:43663329	rs2217394	chr17:44053448	1.038e-28	9.999e-05	7.96485e-25	non-SNP CpG
chr3:54368696	rs61566355	chr3:54334029	1.039e-28	9.999e-05	7.96957e-25	rs62256091
chr2:1416036	rs11686524	chr2:1412244	1.055e-28	9.999e-05	8.08931e-25	rs2298876
chr8:135611475	rs16905194	chr8:135610207	1.063e-28	9.999e-05	8.14764e-25	rs9644465
chr17:43663364	rs919461	chr17:44065669	1.071e-28	9.999e-05	8.20592e-25	non-SNP CpG
chr17:43513896	rs17689378	chr17:43881790	1.088e-28	9.999e-05	8.3331e-25	rs62064654
chr8:27397683	rs13439459	chr8:27394366	1.121e-28	9.999e-05	8.58268e-25	rs138892309
chr18:50923115	rs11876941	chr18:50906031	1.24e-28	9.999e-05	9.46931e-25	rs17505951
chr18:50923115	rs1394466	chr18:50905206	1.24e-28	9.999e-05	9.46931e-25	rs17505951
chr11:76836540	rs1043420	chr11:76836439	1.242e-28	9.999e-05	9.48109e-25	non-SNP CpG
chr7:50835893	rs757773	chr7:50821425	1.281e-28	9.999e-05	9.77521e-25	rs4947861
chr20:2596494	rs2073197	chr20:2645077	1.304e-28	0.0002	9.94706e-25	rs13040012
chr3:192338032	rs7617380	chr3:192337587	1.456e-28	9.999e-05	1.11024e-24	rs62293021
chr18:354264	rs17451832	chr18:354165	1.569e-28	9.999e-05	1.19509e-24	rs16943151
chr2:1203428	rs28613519	chr2:1164963	1.576e-28	9.999e-05	1.19998e-24	rs4407277
chr1:152275921	rs11204938	chr1:152193990	1.601e-28	9.999e-05	1.21857e-24	rs146212122
chr20:57459811	rs6026578	chr20:57463472	1.631e-28	9.999e-05	1.24095e-24	rs4810149
chr17:43903548	rs55787105	chr17:43853109	1.68e-28	9.999e-05	1.27729e-24	rs62057150
chr15:59904957	rs28364595	chr15:59904138	1.729e-28	9.999e-05	1.31359e-24	rs76465560
chr1:18678145	rs16861827	chr1:18678170	1.747e-28	9.999e-05	1.32678e-24	rs2281401
chr11:20649403	rs3740872	chr11:20648556	1.768e-28	9.999e-05	1.34223e-24	rs3819252
chr16:89592052	rs12919215	chr16:89622524	1.772e-28	9.999e-05	1.34478e-24	rs11643271
chr11:5618882	rs870727	chr11:5618894	1.807e-28	9.999e-05	1.37084e-24	rs4255566
chr14:22975727	rs969914	chr14:22975700	1.941e-28	9.999e-05	1.47195e-24	rs3794450
chr22:39784944	rs9611170	chr22:39784845	1.997e-28	9.999e-05	1.51332e-24	non-SNP CpG
chr17:43903335	rs17662889	chr17:44249096	2.062e-28	9.999e-05	1.562e-24	rs17763050
chr20:61663747	rs6062776	chr20:61663736	2.067e-28	9.999e-05	1.56522e-24	rs6062777
chr1:44569311	rs1969878	chr1:44569269	2.083e-28	9.999e-05	1.57676e-24	non-SNP CpG
chr11:4664480	rs7925271	chr11:4664657	2.132e-28	9.999e-05	1.61326e-24	rs11033147
chr19:14912316	rs73004304	chr19:14910210	2.187e-28	9.999e-05	1.65367e-24	rs2041104
chr15:34034421	rs56193977	chr15:34034945	2.26e-28	9.999e-05	1.70762e-24	rs2288608
chr11:4664657	rs11033147	chr11:4664481	2.313e-28	9.999e-05	1.74703e-24	rs7925271
chr5:140799811	rs3749775	chr5:140753842	2.369e-28	9.999e-05	1.78868e-24	rs72790042
chr5:7797022	rs326129	chr5:7791762	2.591e-28	9.999e-05	1.95559e-24	rs326134
chr14:21156836	rs10220701	chr14:21155108	2.777e-28	9.999e-05	2.09369e-24	rs117684010
chr17:43663346	rs55787105	chr17:43853109	2.797e-28	9.999e-05	2.108e-24	non-SNP CpG
chr6:41197990	rs1968871	chr6:41185430	3.042e-28	9.999e-05	2.29181e-24	rs7774170
chr12:57410190	rs7972615	chr12:57399556	3.088e-28	9.999e-05	2.32562e-24	rs2291855
chr7:150263322	rs2293172	chr7:150269542	3.142e-28	9.999e-05	2.36543e-24	rs2177189
chr10:131263457	rs7082228	chr10:131260362	3.232e-28	9.999e-05	2.43231e-24	rs1762438
chr17:21193716	rs4986048	chr17:21276726	3.238e-28	9.999e-05	2.43581e-24	rs79315289
chr10:5445336	rs7090012	chr10:5488580	3.239e-28	9.999e-05	2.43581e-24	rs7476837
chr8:4043065	rs17069261	chr8:4043691	3.332e-28	9.999e-05	2.50484e-24	rs117361937
chr5:11864482	rs10474937	chr5:11864379	3.339e-28	9.999e-05	2.50919e-24	rs6873547
chr1:11205058	rs2295079	chr1:11322565	3.564e-28	9.999e-05	2.67633e-24	rs1057079
chr12:119561299	rs6490239	chr12:119569641	3.877e-28	9.999e-05	2.91032e-24	rs3922819
chr4:9389853	rs10020056	chr4:9371455	4.097e-28	9.999e-05	3.07436e-24	rs6449206
chr17:43663329	rs62054814	chr17:43921572	4.11e-28	9.999e-05	3.083e-24	non-SNP CpG
chr9:139617836	rs72761016	chr9:139620637	4.137e-28	9.999e-05	3.10101e-24	rs6874
chr22:46873188	rs8139637	chr22:46873229	4.266e-28	9.999e-05	3.19655e-24	rs148188347
chr15:63888494	rs4984251	chr15:63889022	4.339e-28	9.999e-05	3.25007e-24	rs4074448
chr8:63530879	rs936615	chr8:63530642	4.53e-28	9.999e-05	3.39191e-24	rs936613
chr10:3500497	rs2583115	chr10:3499441	4.624e-28	9.999e-05	3.46105e-24	rs12770331
chr9:130549570	rs3217751	chr9:130552915	4.759e-28	9.999e-05	3.56081e-24	rs3217737
chr17:43663329	rs919461	chr17:44065669	5.312e-28	9.999e-05	3.97171e-24	non-SNP CpG
chr1:24609934	rs6671571	chr1:24635170	5.589e-28	9.999e-05	4.17431e-24	rs12026525
chr12:94377213	rs270880	chr12:94377190	5.73e-28	9.999e-05	4.27654e-24	rs270879
chr7:50848622	rs7786917	chr7:50851724	5.855e-28	9.999e-05	4.36826e-24	rs4947873
chr11:2149413	rs7111447	chr11:2163932	5.876e-28	9.999e-05	4.38235e-24	rs10840390
chr22:45277825	rs5766149	chr22:45277702	6.086e-28	9.999e-05	4.53734e-24	rs4392353
chr7:71092368	rs77025093	chr7:71081231	6.486e-28	9.999e-05	4.83034e-24	rs7795733
chr16:87906111	rs35325762	chr16:87905876	6.997e-28	9.999e-05	5.20716e-24	non-SNP CpG
chr15:93258837	rs2278522	chr15:93258875	7.115e-28	9.999e-05	5.29308e-24	rs2278521
chr3:7519954	rs752299	chr3:7519813	7.257e-28	9.999e-05	5.39678e-24	rs752298
chr1:204884870	rs10900431	chr1:204884821	7.609e-28	9.999e-05	5.65652e-24	rs10900433
chr11:55862532	rs61895256	chr11:55734261	7.711e-28	9.999e-05	5.7303e-24	rs7116619
chr15:79030499	rs62012588	chr15:79032942	7.741e-28	9.999e-05	5.75053e-24	rs11852909
chr10:129648335	rs12260650	chr10:129648201	8.058e-28	9.999e-05	5.98388e-24	rs11018343
chr11:124293766	rs7124981	chr11:124293072	8.099e-28	9.999e-05	6.01217e-24	rs2188707
chr1:152973463	rs2339495	chr1:152975116	8.134e-28	9.999e-05	6.03599e-24	rs1415961
chr1:58702070	rs1109896	chr1:59012404	8.24e-28	9.999e-05	6.11246e-24	non-SNP CpG
chr1:79985165	rs3015008	chr1:79937728	8.247e-28	9.999e-05	6.11547e-24	rs3000101
chr3:35771651	rs73057153	chr3:35679211	8.255e-28	9.999e-05	6.11921e-24	rs9311105
chr8:6794206	rs13251814	chr8:6792742	8.367e-28	9.999e-05	6.20002e-24	rs2239667
chr8:4847771	rs13265122	chr8:4847320	8.487e-28	9.999e-05	6.28669e-24	rs13273361
chr16:1845605	rs3764347	chr16:1845481	8.584e-28	9.999e-05	6.35401e-24	rs3764349
chr16:1845605	rs3764348	chr16:1845486	8.584e-28	9.999e-05	6.35401e-24	rs3764349
chr6:30421399	rs9295881	chr6:30417459	8.611e-28	9.999e-05	6.37172e-24	non-SNP CpG
chr12:133384066	rs78226549	chr12:133481538	8.76e-28	9.999e-05	6.47966e-24	rs10870515
chr1:239794711	rs10802785	chr1:239809029	8.892e-28	9.999e-05	6.57496e-24	non-SNP CpG
chr1:1849743	rs4459050	chr1:1849530	9.13e-28	9.999e-05	6.74853e-24	rs1884455
chr5:7797022	rs326130	chr5:7791792	9.161e-28	9.999e-05	6.76903e-24	rs326134
chr17:43881790	rs17662889	chr17:44249096	9.179e-28	9.999e-05	6.77992e-24	rs140678632
chr7:50848622	rs757773	chr7:50821425	9.35e-28	9.999e-05	6.90131e-24	rs4947873
chr1:152680908	rs3908717	chr1:152671913	9.901e-28	9.999e-05	7.30541e-24	rs11205080
chr6:167720043	rs3814080	chr6:167737682	1.002e-27	9.999e-05	7.39058e-24	rs1883177
chr1:2936814	rs60287244	chr1:2943668	1.048e-27	9.999e-05	7.72438e-24	rs10909862
chr12:119561299	rs4075946	chr12:119570064	1.178e-27	9.999e-05	8.67639e-24	rs3922819
chr6:128839469	rs62426794	chr6:128843696	1.181e-27	9.999e-05	8.69539e-24	rs6923822
chr12:16507956	rs4149190	chr12:16502260	1.201e-27	9.999e-05	8.83638e-24	rs7966563
chr11:114550320	rs111473771	chr11:114479860	1.204e-27	9.999e-05	8.85531e-24	rs17550338
chr17:79796751	rs34829162	chr17:79828292	1.205e-27	9.999e-05	8.85952e-24	rs4796839
chr10:60273897	rs7087998	chr10:60271531	1.209e-27	9.999e-05	8.88578e-24	rs10763551
chr10:3944090	rs72772918	chr10:3944006	1.327e-27	9.999e-05	9.73235e-24	rs77334952
chr7:50848622	rs11238310	chr7:50825283	1.346e-27	9.999e-05	9.86821e-24	rs4947873
chr5:429988	rs10035612	chr5:442586	1.471e-27	9.999e-05	1.07808e-23	rs957792
chr9:135681907	rs441220	chr9:135681927	1.489e-27	9.999e-05	1.09089e-23	rs399842
chr17:43663307	rs16940806	chr17:44103826	1.576e-27	9.999e-05	1.15381e-23	non-SNP CpG
chr17:43663307	rs62056806	chr17:43983801	1.576e-27	9.999e-05	1.15381e-23	non-SNP CpG
chr2:1316373	rs9678814	chr2:1316020	1.756e-27	9.999e-05	1.28378e-23	rs113766476
chr1:3630524	rs80004076	chr1:3632119	1.822e-27	9.999e-05	1.3311e-23	rs3765762
chr8:139141956	rs6577875	chr8:139146172	1.934e-27	9.999e-05	1.41192e-23	rs9650560
chr8:3215906	rs17065957	chr8:3224157	1.971e-27	9.999e-05	1.43792e-23	rs13272314
chr22:50317296	rs77462716	chr22:50321746	1.976e-27	9.999e-05	1.44106e-23	rs7410612
chr8:3215906	rs13270161	chr8:3227741	1.989e-27	9.999e-05	1.45004e-23	rs13272314
chr15:23929106	rs699327	chr15:23929094	2.157e-27	9.999e-05	1.57196e-23	rs699328
chr1:152275921	rs74127901	chr1:152195579	2.217e-27	9.999e-05	1.61342e-23	rs146212122
chr1:201079718	rs7513829	chr1:201079590	2.221e-27	9.999e-05	1.61576e-23	rs10920121
chr7:50820620	rs6962371	chr7:50835020	2.259e-27	9.999e-05	1.64283e-23	rs117326367
chr9:137223240	rs4917349	chr9:137223386	2.263e-27	9.999e-05	1.64516e-23	rs10881576
chr1:154839717	rs12130132	chr1:154880386	2.347e-27	9.999e-05	1.70503e-23	non-SNP CpG
chr1:3628920	rs4582730	chr1:3626518	2.405e-27	9.999e-05	1.74656e-23	rs2296033
chr3:122922662	rs9860932	chr3:122921315	2.413e-27	9.999e-05	1.75175e-23	rs9846935
chr17:43903297	rs17662889	chr17:44249096	2.459e-27	9.999e-05	1.7839e-23	rs62057147
chr12:53046727	rs4258426	chr12:53046630	2.493e-27	9.999e-05	1.80793e-23	rs1521342
chr12:129794491	rs61272946	chr12:129806560	2.528e-27	9.999e-05	1.83267e-23	rs57559922
chr9:137975337	rs7046695	chr9:137975311	2.655e-27	9.999e-05	1.92407e-23	rs7034793
chr1:19186260	rs11486195	chr1:19187131	2.662e-27	9.999e-05	1.92847e-23	rs9700646
chr6:159129661	rs7760306	chr6:159129147	2.763e-27	9.999e-05	2.00094e-23	rs13210897
chr17:43663298	rs16940806	chr17:44103826	2.834e-27	9.999e-05	2.05021e-23	non-SNP CpG
chr17:43663298	rs62056806	chr17:43983801	2.834e-27	9.999e-05	2.05021e-23	non-SNP CpG
chr17:43663346	rs17689378	chr17:43881790	2.855e-27	9.999e-05	2.06468e-23	non-SNP CpG
chr4:76996957	rs4386624	chr4:76946139	2.922e-27	9.999e-05	2.1124e-23	rs6532172
chr7:1081047	rs117800627	chr7:1081075	2.949e-27	9.999e-05	2.13117e-23	rs113514612
chr6:170566224	rs7771267	chr6:170566240	2.978e-27	9.999e-05	2.15138e-23	rs7748683
chr17:43663346	rs17572495	chr17:44054596	3.207e-27	9.999e-05	2.31521e-23	non-SNP CpG
chr14:96003350	rs8011065	chr14:96003393	3.227e-27	9.999e-05	2.32883e-23	rs8010923
chr11:32438698	rs3858445	chr11:32442636	3.317e-27	9.999e-05	2.39295e-23	rs5030201
chr1:158223059	rs2269715	chr1:158225019	3.359e-27	9.999e-05	2.42241e-23	rs3136533
chr1:154791768	rs56242561	chr1:154791688	3.426e-27	9.999e-05	2.46987e-23	rs57453542
chr17:43663307	rs2217394	chr17:44053448	3.513e-27	9.999e-05	2.53171e-23	non-SNP CpG
chr18:50547541	rs75987806	chr18:50547481	3.525e-27	9.999e-05	2.53947e-23	rs11872713
chr8:1787039	rs28722834	chr8:1788623	3.884e-27	9.999e-05	2.79713e-23	rs36113300
chr7:50660403	rs10486757	chr7:50693858	3.978e-27	9.999e-05	2.86383e-23	rs3807551
chr5:7519103	rs9313194	chr5:7518969	3.996e-27	9.999e-05	2.87579e-23	rs17826786
chr20:41473034	rs13041905	chr20:41424021	4.002e-27	9.999e-05	2.87911e-23	rs6130238
chr12:53681684	rs1379610	chr12:53681683	4.091e-27	9.999e-05	2.9411e-23	non-SNP CpG
chr15:33879386	rs659517	chr15:33877066	4.095e-27	9.999e-05	2.94296e-23	rs16972837
chr14:76929387	rs56021163	chr14:76923510	4.15e-27	9.999e-05	2.98145e-23	rs17104492
chr12:131503285	rs1631894	chr12:131503282	4.302e-27	9.999e-05	3.08958e-23	rs1727342
chr1:154839860	rs12130132	chr1:154880386	4.653e-27	9.999e-05	3.33819e-23	non-SNP CpG
chr8:3270375	rs7815237	chr8:3259985	4.685e-27	9.999e-05	3.35999e-23	rs6989901
chr7:50835893	rs10254782	chr7:50825281	5.047e-27	9.999e-05	3.6171e-23	rs4947861
chr3:10382147	rs35676	chr3:10375841	5.219e-27	9.999e-05	3.7365e-23	rs154242
chr15:93258837	rs72758298	chr15:93258876	5.456e-27	9.999e-05	3.90348e-23	rs2278521
chr16:87906111	rs72814388	chr16:87906000	5.893e-27	9.999e-05	4.20888e-23	non-SNP CpG
chr22:44225887	rs137793	chr22:44079452	5.973e-27	9.999e-05	4.26454e-23	rs2285158
chr9:125314108	rs1411270	chr9:125315418	6.264e-27	9.999e-05	4.47066e-23	rs2416872
chr17:43663298	rs2217394	chr17:44053448	6.266e-27	9.999e-05	4.47066e-23	non-SNP CpG
chr5:150947719	rs7726769	chr5:150950455	6.3e-27	9.999e-05	4.49337e-23	rs3734060
chr15:86911312	rs919593	chr15:86926129	6.474e-27	9.999e-05	4.61589e-23	rs41342449
chr2:208369866	rs13016205	chr2:208369715	6.712e-27	9.999e-05	4.78393e-23	non-SNP CpG
chr2:1499899	rs867983	chr2:1500665	6.812e-27	9.999e-05	4.85354e-23	rs138891531
chr14:71249238	rs4902848	chr14:71220216	6.824e-27	9.999e-05	4.86042e-23	non-SNP CpG
chr2:1316047	rs9677798	chr2:1298915	7.059e-27	9.999e-05	5.02435e-23	rs9678815
chr16:29833720	rs1057451	chr16:29833488	7.197e-27	9.999e-05	5.12082e-23	non-SNP CpG
chr1:152657263	rs3908717	chr1:152671913	7.373e-27	9.999e-05	5.24424e-23	rs1819470
chr4:5749162	rs57112774	chr4:5749616	7.444e-27	9.999e-05	5.29293e-23	rs61101670
chr20:139361	rs16995685	chr20:139576	7.473e-27	9.999e-05	5.31173e-23	rs6055460
chr14:71249238	rs4902847	chr14:71220037	7.487e-27	9.999e-05	5.31986e-23	non-SNP CpG
chr12:119561169	rs6490239	chr12:119569641	7.81e-27	9.999e-05	5.54746e-23	rs3884577
chr22:46873342	rs8139637	chr22:46873229	8.084e-27	9.999e-05	5.73816e-23	non-SNP CpG
chr1:153590268	rs11265625	chr1:153642909	8.686e-27	9.999e-05	6.16336e-23	non-SNP CpG
chr22:46873196	rs8139637	chr22:46873229	9.122e-27	9.999e-05	6.47052e-23	non-SNP CpG
chr3:108671158	rs3804734	chr3:108659476	9.559e-27	9.999e-05	6.77586e-23	rs2593927
chr9:125314024	rs1411270	chr9:125315418	9.895e-27	9.999e-05	7.00924e-23	rs3983868
chr1:201183363	rs12060924	chr1:201181920	1.044e-26	9.999e-05	7.39277e-23	rs146903929
chr9:136502739	rs1108581	chr9:136505241	1.061e-26	9.999e-05	7.51059e-23	rs3025385
chr18:50706246	rs2000696	chr18:50706382	1.082e-26	9.999e-05	7.65141e-23	rs10775504
chr8:68973669	rs1946667	chr8:68966570	1.082e-26	9.999e-05	7.65141e-23	rs6993258
chr19:50720793	rs62112645	chr19:50724473	1.133e-26	9.999e-05	8.00933e-23	rs55934167
chr6:150209431	rs1889472	chr6:150185509	1.187e-26	9.999e-05	8.3882e-23	rs7774787
chr11:56000287	rs36184181	chr11:56467945	1.206e-26	9.999e-05	8.51667e-23	rs7122514
chr1:157479536	rs12118214	chr1:157479528	1.206e-26	9.999e-05	8.51667e-23	rs112490114
chr11:123753958	rs10502284	chr11:123748720	1.225e-26	9.999e-05	8.6479e-23	rs143905404
chr2:31187988	rs62141361	chr2:31188551	1.303e-26	9.999e-05	9.18916e-23	rs62139555
chr1:33799899	rs12025759	chr1:33895437	1.317e-26	9.999e-05	9.28473e-23	rs12734630
chr14:101455221	rs34991312	chr14:101435167	1.383e-26	9.999e-05	9.7434e-23	rs61991120
chr17:43663307	rs62054814	chr17:43921572	1.389e-26	9.999e-05	9.78235e-23	non-SNP CpG
chr8:3216285	rs17065957	chr8:3224157	1.392e-26	9.999e-05	9.80015e-23	rs9774400
chr2:238466050	rs2325814	chr2:238462725	1.611e-26	9.999e-05	1.13228e-22	rs1878816
chr17:71635851	rs62063639	chr17:71635704	1.629e-26	9.999e-05	1.14454e-22	rs62063640
chr11:62092596	rs12281053	chr11:62092576	1.667e-26	9.999e-05	1.17084e-22	non-SNP CpG
chr3:60619547	rs11721114	chr3:60619589	1.742e-26	9.999e-05	1.22269e-22	non-SNP CpG
chr7:148092982	rs4726970	chr7:148093583	1.767e-26	9.999e-05	1.2394e-22	rs10242598
chr2:973185	rs6741262	chr2:973232	1.769e-26	9.999e-05	1.24038e-22	rs6752460
chr15:34066258	rs1036003	chr15:34041441	1.774e-26	9.999e-05	1.24347e-22	rs56368600
chr17:39197760	rs3213755	chr17:39197499	1.831e-26	9.999e-05	1.28256e-22	rs17843047
chr17:43663307	rs919461	chr17:44065669	1.918e-26	9.999e-05	1.34304e-22	non-SNP CpG
chr2:228494144	rs34337164	chr2:228474956	1.925e-26	9.999e-05	1.34749e-22	rs13034224
chr5:889369	rs16903687	chr5:946658	1.93e-26	9.999e-05	1.35053e-22	rs72703155
chr2:38099030	rs7576160	chr2:38104724	1.968e-26	9.999e-05	1.37666e-22	rs7573831
chr8:143844819	rs7005423	chr8:143844661	2.013e-26	9.999e-05	1.40766e-22	rs7005613
chr8:2066823	rs62480005	chr8:2085067	2.019e-26	9.999e-05	1.41138e-22	rs77327910
chr10:122267987	rs1409555	chr10:122258537	2.18e-26	9.999e-05	1.52342e-22	rs10886699
chr14:20502120	rs1958715	chr14:20528207	2.221e-26	9.999e-05	1.55155e-22	rs17277032
chr11:6804983	rs1449133	chr11:6866666	2.277e-26	9.999e-05	1.59013e-22	rs471312
chr17:43663298	rs62054814	chr17:43921572	2.296e-26	9.999e-05	1.60286e-22	non-SNP CpG
chr2:27716493	rs1260342	chr2:27663416	2.365e-26	9.999e-05	1.64992e-22	rs704795
chr20:40730515	rs3091932	chr20:40721975	2.456e-26	9.999e-05	1.71225e-22	rs2425473
chr6:150210685	rs1889472	chr6:150185509	2.521e-26	9.999e-05	1.75639e-22	rs9383921
chr7:158848012	rs12666365	chr7:158910544	2.566e-26	9.999e-05	1.78714e-22	rs79169519
chr5:168189976	rs57225225	chr5:168190176	2.661e-26	9.999e-05	1.85268e-22	rs17732915
chr15:100799787	rs11858754	chr15:100804126	2.811e-26	9.999e-05	1.95646e-22	rs59242439
chr14:94508514	rs2896254	chr14:94508546	2.915e-26	9.999e-05	2.02748e-22	rs4243702
chr6:51643268	rs9474079	chr6:51672415	2.998e-26	9.999e-05	2.08381e-22	rs2894788
chr3:145253536	rs6807979	chr3:145253523	3.009e-26	9.999e-05	2.09076e-22	rs77611854
chr16:28076487	rs205421	chr16:28076486	3.199e-26	9.999e-05	2.22055e-22	non-SNP CpG
chr17:43903548	rs17572495	chr17:44054596	3.279e-26	9.999e-05	2.27532e-22	rs62057150
chr10:45676747	rs4453185	chr10:45601269	3.375e-26	9.999e-05	2.34036e-22	rs2282351
chr10:45676747	rs5006854	chr10:45601281	3.375e-26	9.999e-05	2.34036e-22	rs2282351
chr2:101086893	rs13428101	chr2:101087441	3.377e-26	9.999e-05	2.34097e-22	rs13385681
chr17:43663298	rs919461	chr17:44065669	3.623e-26	9.999e-05	2.50898e-22	non-SNP CpG
chr11:5444822	rs2647570	chr11:5445240	3.872e-26	9.999e-05	2.68052e-22	non-SNP CpG
chr18:50906030	rs2000695	chr18:50706490	4.03e-26	9.999e-05	2.78897e-22	rs11876941
chr6:87643838	rs3763229	chr6:87646348	4.098e-26	9.999e-05	2.83509e-22	rs1950790
chr10:124326736	rs3019492	chr10:124320881	4.101e-26	9.999e-05	2.83622e-22	rs3019523
chr8:143750072	rs4736368	chr8:143748528	4.39e-26	9.999e-05	3.03508e-22	rs10110864
chr19:34246132	rs71351739	chr19:34243441	4.497e-26	9.999e-05	3.10802e-22	rs71351741
chr3:50539595	rs73835516	chr3:50539185	4.689e-26	9.999e-05	3.23855e-22	rs34704833
chr1:15256136	rs10927576	chr1:15252655	4.695e-26	9.999e-05	3.24054e-22	rs7512460
chr5:7791792	rs326134	chr5:7797022	4.949e-26	9.999e-05	3.41472e-22	rs326130
chr11:49843559	rs202672	chr11:49188181	4.962e-26	9.999e-05	3.42255e-22	rs7121847
chr12:57410190	rs73114437	chr12:57421279	5.16e-26	9.999e-05	3.55794e-22	rs2291855
chr1:154839734	rs12130132	chr1:154880386	5.376e-26	9.999e-05	3.70318e-22	non-SNP CpG
chr1:248635321	rs35147944	chr1:248635310	5.515e-26	9.999e-05	3.79641e-22	rs79080380
chr2:80757837	rs7582241	chr2:80756993	5.715e-26	9.999e-05	3.93278e-22	rs7559453
chr7:100732321	rs10265276	chr7:100678421	5.775e-26	9.999e-05	3.97275e-22	rs11760747
chr2:1878626	rs11675862	chr2:1874731	5.858e-26	9.999e-05	4.02851e-22	rs3934843
chr8:143844661	rs7005927	chr8:143845023	6.163e-26	9.999e-05	4.23685e-22	rs7005423
chr15:33877584	rs659517	chr15:33877066	6.212e-26	9.999e-05	4.26771e-22	rs1495286
chr3:7520084	rs752299	chr3:7519813	6.237e-26	9.999e-05	4.28346e-22	rs752300
chr8:3216285	rs13270161	chr8:3227741	6.344e-26	9.999e-05	4.35551e-22	rs9774400
chr13:45884648	rs9526056	chr13:45884536	6.367e-26	9.999e-05	4.36985e-22	rs9534095
chr1:3628920	rs11580811	chr1:3615428	6.555e-26	9.999e-05	4.49739e-22	rs2296033
chr20:46448297	rs13041326	chr20:46429411	6.611e-26	9.999e-05	4.53431e-22	rs6122618
chr13:39418621	rs61948017	chr13:39421175	6.744e-26	9.999e-05	4.62248e-22	rs9548495
chr13:39418621	rs61948018	chr13:39421191	6.744e-26	9.999e-05	4.62248e-22	rs9548495
chr6:167532690	rs6931530	chr6:167527200	6.913e-26	9.999e-05	4.73518e-22	rs3093026
chr2:906566	rs74196427	chr2:906530	7.012e-26	9.999e-05	4.80141e-22	rs113319323
chr1:37398038	rs3767073	chr1:37398814	7.13e-26	9.999e-05	4.8806e-22	rs7531813
chr22:39797778	rs9611170	chr22:39784845	7.157e-26	9.999e-05	4.89746e-22	rs4821893
chr2:113886502	rs4251975	chr2:113876160	7.643e-26	9.999e-05	5.2283e-22	rs1794068
chr6:32730085	rs4248169	chr6:32728554	7.648e-26	9.999e-05	5.23e-22	rs114535641
chr12:120695247	rs1151824	chr12:120678381	8.581e-26	9.999e-05	5.86415e-22	rs2238157
chr6:86305701	rs3812133	chr6:86354411	8.724e-26	9.999e-05	5.95992e-22	rs2842613
chr12:10163379	rs1359082	chr12:10163375	9.47e-26	9.999e-05	6.46317e-22	rs1359083
chr9:135365220	rs10122574	chr9:135365135	9.5e-26	9.999e-05	6.48151e-22	rs10122608
chr15:101933225	rs7173569	chr15:101934025	9.676e-26	9.999e-05	6.59942e-22	rs4965843
chr7:50750056	rs6593142	chr7:50798691	9.753e-26	9.999e-05	6.64975e-22	rs2715134
chr7:94551302	rs34998774	chr7:94539064	9.844e-26	9.999e-05	6.70959e-22	rs35627058
chr5:34687910	rs73089133	chr5:34685058	1.034e-25	9.999e-05	7.04072e-22	rs2279604
chr10:28378392	rs11006851	chr10:28378354	1.048e-25	9.999e-05	7.1337e-22	rs11006852
chr8:10990672	rs73196860	chr8:10814133	1.052e-25	9.999e-05	7.15858e-22	rs10101329
chr7:158819210	rs12666365	chr7:158910544	1.222e-25	9.999e-05	8.30993e-22	rs78154645
chr1:152193851	rs72697000	chr1:152276772	1.227e-25	9.999e-05	8.3412e-22	rs11204937
chr5:9540856	rs431288	chr5:9549459	1.337e-25	9.999e-05	9.08303e-22	rs75336098
chr10:17008183	rs1687707	chr10:17008174	1.342e-25	9.999e-05	9.11401e-22	rs1687706
chr12:55002014	rs1795825	chr12:54984333	1.353e-25	9.999e-05	9.18571e-22	rs1795819
chr13:96293630	rs78167724	chr13:96298358	1.356e-25	9.999e-05	9.20307e-22	rs9561921
chr11:49581436	rs10128677	chr11:49914261	1.43e-25	9.999e-05	9.70212e-22	rs10839302
chr22:50317296	rs9616396	chr22:50317825	1.456e-25	9.999e-05	9.87207e-22	rs7410612
chr14:76929387	rs55970815	chr14:76923413	1.467e-25	9.999e-05	9.9434e-22	rs17104492
chr8:6913030	rs4451329	chr8:6909767	1.472e-25	9.999e-05	9.97403e-22	rs2272719
chr21:44158106	rs75905062	chr21:44158447	1.5e-25	9.999e-05	1.01604e-21	non-SNP CpG
chr21:44158078	rs75905062	chr21:44158447	1.56e-25	9.999e-05	1.056e-21	non-SNP CpG
chr14:71249166	rs4902848	chr14:71220216	1.573e-25	9.999e-05	1.06445e-21	non-SNP CpG
chr3:2825858	rs72622138	chr3:2825872	1.598e-25	9.999e-05	1.08066e-21	rs67263427
chr13:44596456	rs9567343	chr13:44594497	1.698e-25	9.999e-05	1.14716e-21	non-SNP CpG
chr5:889369	rs56105322	chr5:946106	1.713e-25	9.999e-05	1.15692e-21	rs72703155
chr17:43513896	rs17662889	chr17:44249096	1.723e-25	9.999e-05	1.1633e-21	rs62064654
chr2:1303539	rs9677798	chr2:1298915	1.759e-25	9.999e-05	1.18683e-21	rs12718451
chr13:100624889	rs34610738	chr13:100625227	1.784e-25	9.999e-05	1.20291e-21	rs3809368
chr1:154839831	rs12130132	chr1:154880386	1.786e-25	9.999e-05	1.20387e-21	non-SNP CpG
chr14:54920203	rs11845944	chr14:54920232	1.791e-25	9.999e-05	1.20685e-21	rs17127582
chr15:26018240	rs8038726	chr15:26026139	1.96e-25	9.999e-05	1.31944e-21	non-SNP CpG
chr8:143683209	rs73714339	chr8:143644456	1.967e-25	9.999e-05	1.32373e-21	rs57469704
chr2:80772971	rs7558519	chr2:80757130	2.005e-25	9.999e-05	1.34886e-21	rs2276659
chr2:113826759	rs3811051	chr2:113830201	2.012e-25	9.999e-05	1.35313e-21	rs2862853
chr15:76134601	rs8182013	chr15:76134458	2.033e-25	9.999e-05	1.36681e-21	rs8182037
chr8:10990672	rs10111950	chr8:10815754	2.055e-25	9.999e-05	1.38115e-21	rs10101329
chr1:247616732	rs9700400	chr1:247618743	2.181e-25	9.999e-05	1.46536e-21	rs4593864
chr11:71199654	rs1893058	chr11:71200668	2.344e-25	9.999e-05	1.57386e-21	rs12574554
chr22:39784944	rs4821893	chr22:39797779	2.422e-25	9.999e-05	1.62518e-21	non-SNP CpG
chr6:35186288	rs6922548	chr6:35353523	2.492e-25	9.999e-05	1.67161e-21	rs139341473
chr9:139841725	rs41309980	chr9:139841212	2.566e-25	9.999e-05	1.72069e-21	rs4880077
chr17:43663295	rs8072451	chr17:43893716	2.627e-25	9.999e-05	1.76046e-21	non-SNP CpG
chr10:125598332	rs10902828	chr10:125598243	2.707e-25	9.999e-05	1.81348e-21	rs7910767
chr14:71249166	rs4902847	chr14:71220037	2.809e-25	9.999e-05	1.88121e-21	non-SNP CpG
chr20:46440019	rs13041326	chr20:46429411	2.95e-25	9.999e-05	1.975e-21	rs6122617
chr15:33879386	rs1495286	chr15:33877585	2.954e-25	9.999e-05	1.97704e-21	rs16972837
chr2:238586642	rs6725051	chr2:238582301	3.059e-25	9.999e-05	2.04665e-21	rs4459686
chr6:41196727	rs7774170	chr6:41197991	3.068e-25	9.999e-05	2.05201e-21	rs2101269
chr5:177732500	rs72819087	chr5:177732539	3.093e-25	9.999e-05	2.06807e-21	rs4562060
chr1:4831995	rs879092	chr1:4820966	3.212e-25	9.999e-05	2.14556e-21	rs12030346
chr11:76836292	rs1043420	chr11:76836439	3.275e-25	9.999e-05	2.18694e-21	rs112221495
chr5:5240002	rs72724173	chr5:5244957	3.35e-25	9.999e-05	2.2363e-21	rs11742370
chr18:74799055	rs78895896	chr18:74798803	3.525e-25	9.999e-05	2.35085e-21	non-SNP CpG
chr9:139841725	rs7875913	chr9:139839447	3.575e-25	9.999e-05	2.38343e-21	rs4880077
chr6:159686525	rs645872	chr6:159697948	3.774e-25	9.999e-05	2.51448e-21	rs577384
chr6:31430009	rs3094605	chr6:31430694	3.8e-25	9.999e-05	2.53099e-21	rs114314269
chr11:3178448	rs4262708	chr11:3178111	4.207e-25	9.999e-05	2.79938e-21	rs4758472
chr11:3178448	rs4370914	chr11:3178136	4.207e-25	9.999e-05	2.79938e-21	rs4758472
chr10:49930588	rs10508904	chr10:49930509	4.209e-25	9.999e-05	2.79981e-21	rs34159437
chr7:50848622	rs10254782	chr7:50825281	4.391e-25	9.999e-05	2.91994e-21	rs4947873
chr14:99707933	rs2693698	chr14:99719219	4.544e-25	9.999e-05	3.01975e-21	rs3916222
chr3:121643426	rs2001212	chr3:121728846	4.702e-25	9.999e-05	3.12275e-21	rs2257123
chr10:50122109	rs12774010	chr10:50121425	4.719e-25	9.999e-05	3.13303e-21	rs17772611
chr7:50687531	rs1468451	chr7:50694384	4.807e-25	9.999e-05	3.19044e-21	rs55990920
chr21:37853036	rs2845765	chr21:37853079	4.868e-25	9.999e-05	3.22576e-21	rs219741
chr5:11124555	rs11133640	chr5:11113917	4.868e-25	9.999e-05	3.22576e-21	rs7700861
chr5:11124555	rs11133641	chr5:11114407	4.868e-25	9.999e-05	3.22576e-21	rs7700861
chr19:34243634	rs71351739	chr19:34243441	5.074e-25	9.999e-05	3.36119e-21	rs34171444
chr1:154839813	rs12130132	chr1:154880386	5.14e-25	9.999e-05	3.40383e-21	non-SNP CpG
chr11:63719776	rs11607028	chr11:63719621	5.226e-25	9.999e-05	3.45967e-21	non-SNP CpG
chr15:25953031	rs17116015	chr15:25954518	5.274e-25	0.0002	3.49034e-21	rs56365976
chr15:25204268	rs145846160	chr15:25486380	5.34e-25	9.999e-05	3.53176e-21	non-SNP CpG
chr2:236504584	rs7566367	chr2:236504321	5.554e-25	9.999e-05	3.66979e-21	rs7569294
chr2:236504584	rs7582859	chr2:236504324	5.554e-25	9.999e-05	3.66979e-21	rs7569294
chr5:1228214	rs6554666	chr5:1217471	5.573e-25	9.999e-05	3.68117e-21	rs4975625
chr6:159468564	rs1738074	chr6:159465977	5.8e-25	9.999e-05	3.82989e-21	rs212411
chr16:89799950	rs62056108	chr16:89946300	5.938e-25	9.999e-05	3.91977e-21	rs17177891
chr14:71249238	rs10141804	chr14:71249230	6.042e-25	9.999e-05	3.98715e-21	non-SNP CpG
chr9:38404291	rs12336046	chr9:38404263	6.061e-25	9.999e-05	3.99842e-21	rs12336048
chr1:154839701	rs12130132	chr1:154880386	6.295e-25	9.999e-05	4.15146e-21	non-SNP CpG
chr6:167711243	rs2346123	chr6:167712811	6.715e-25	9.999e-05	4.42423e-21	rs1555032
chr5:39364357	rs700231	chr5:39364339	7.091e-25	9.999e-05	4.67047e-21	rs700232
chr17:43903548	rs55685451	chr17:44001957	7.107e-25	9.999e-05	4.67953e-21	rs62057150
chr5:34683418	rs2279604	chr5:34687911	7.175e-25	9.999e-05	4.7228e-21	rs1390
chr8:3216285	rs13256047	chr8:3221315	7.573e-25	9.999e-05	4.9832e-21	rs9774400
chr9:97366223	rs2296708	chr9:97401120	7.774e-25	9.999e-05	5.11384e-21	rs1754435
chr15:25434030	rs2739844	chr15:25427877	7.956e-25	9.999e-05	5.22858e-21	rs68030931
chr15:25434030	rs61019669	chr15:25425973	7.956e-25	9.999e-05	5.22858e-21	rs68030931
chr15:25434030	rs7171267	chr15:25437428	7.956e-25	9.999e-05	5.22858e-21	rs68030931
chr17:71740805	rs17191848	chr17:71746386	8.109e-25	9.999e-05	5.32576e-21	rs79732596
chr17:71740805	rs17782705	chr17:71746361	8.109e-25	9.999e-05	5.32576e-21	rs79732596
chr20:19235952	rs16980240	chr20:19222336	8.234e-25	9.999e-05	5.40614e-21	rs73124843
chr16:13099918	rs12926477	chr16:13097206	8.814e-25	9.999e-05	5.78329e-21	rs12931202
chr8:25314570	rs2321049	chr8:25282849	9.758e-25	9.999e-05	6.39864e-21	rs1506871
chr20:57459811	rs8114689	chr20:57476890	1.01e-24	9.999e-05	6.62081e-21	rs4810149
chr1:248004877	rs78216907	chr1:247980789	1.018e-24	9.999e-05	6.67114e-21	rs146117594
chr2:1079131	rs12467674	chr2:1064572	1.069e-24	9.999e-05	7.00093e-21	rs4971430
chr1:247616732	rs10925038	chr1:247619018	1.081e-24	9.999e-05	7.07282e-21	rs4593864
chr1:247616732	rs9988617	chr1:247619046	1.081e-24	9.999e-05	7.07282e-21	rs4593864
chr11:18434015	rs3740714	chr11:18433889	1.149e-24	9.999e-05	7.51536e-21	rs75428195
chr8:20198780	rs79893464	chr8:20292843	1.153e-24	9.999e-05	7.53915e-21	rs78584389
chr18:28644841	rs1893962	chr18:28649166	1.265e-24	9.999e-05	8.26627e-21	rs9304077
chr8:52608057	rs2956884	chr8:52619219	1.305e-24	9.999e-05	8.52497e-21	rs55701628
chr17:71740805	rs2620034	chr17:71746148	1.325e-24	9.999e-05	8.6529e-21	rs79732596
chr9:139620917	rs2275161	chr9:139620695	1.408e-24	9.999e-05	9.18625e-21	rs10870115
chr1:154839823	rs12130132	chr1:154880386	1.417e-24	9.999e-05	9.24206e-21	non-SNP CpG
chr17:43663346	rs16940806	chr17:44103826	1.436e-24	9.999e-05	9.3601e-21	non-SNP CpG
chr17:43663346	rs62056806	chr17:43983801	1.436e-24	9.999e-05	9.3601e-21	non-SNP CpG
chr20:48600808	rs4647954	chr20:48599549	1.462e-24	9.999e-05	9.52658e-21	rs1063210
chr2:10908573	rs1198845	chr2:10908197	1.473e-24	9.999e-05	9.59524e-21	rs12477285
chr22:46873307	rs8139637	chr22:46873229	1.511e-24	9.999e-05	9.83969e-21	non-SNP CpG
chr15:65502610	rs1442795	chr15:65502519	1.541e-24	9.999e-05	1.00319e-20	rs1561888
chr7:134214293	rs759853	chr7:134143958	1.603e-24	9.999e-05	1.04322e-20	rs706180
chr9:97334804	rs642952	chr9:97334433	1.607e-24	9.999e-05	1.0455e-20	rs2406665
chr1:15539858	rs3753315	chr1:15541412	1.621e-24	9.999e-05	1.05395e-20	non-SNP CpG
chr1:15539858	rs3753317	chr1:15541399	1.621e-24	9.999e-05	1.05395e-20	non-SNP CpG
chr11:114490989	rs1671803	chr11:114478219	1.69e-24	9.999e-05	1.09778e-20	rs1712832
chr7:130580165	rs157924	chr7:130580058	1.698e-24	9.999e-05	1.10263e-20	rs157925
chr11:2735139	rs1079715	chr11:2760409	1.719e-24	9.999e-05	1.11557e-20	rs113079763
chr14:71248980	rs4902847	chr14:71220037	1.719e-24	9.999e-05	1.11557e-20	non-SNP CpG
chr12:123326325	rs897391	chr12:123326374	1.75e-24	9.999e-05	1.13533e-20	rs897392
chr9:84173734	rs7029222	chr9:84173486	1.823e-24	9.999e-05	1.18232e-20	rs55892415
chr15:25933094	rs17116015	chr15:25954518	1.845e-24	9.999e-05	1.19621e-20	rs3743438
chr14:71249059	rs4902848	chr14:71220216	1.929e-24	9.999e-05	1.24989e-20	non-SNP CpG
chr14:71249059	rs4902847	chr14:71220037	2e-24	9.999e-05	1.29549e-20	non-SNP CpG
chr12:13999378	rs220568	chr12:13954737	2.006e-24	9.999e-05	1.29897e-20	rs12825107
chr1:214645042	rs10159464	chr1:214644989	2.036e-24	9.999e-05	1.31799e-20	rs10158378
chr3:121728845	rs2257115	chr3:121643303	2.074e-24	9.999e-05	1.34217e-20	rs2001212
chr17:43663364	rs8072451	chr17:43893716	2.122e-24	9.999e-05	1.3728e-20	non-SNP CpG
chr17:43663295	rs62056807	chr17:43984253	2.133e-24	9.999e-05	1.37949e-20	non-SNP CpG
chr14:101415523	rs34991312	chr14:101435167	2.156e-24	9.999e-05	1.39393e-20	rs12891189
chr14:71248980	rs4902848	chr14:71220216	2.182e-24	9.999e-05	1.4103e-20	non-SNP CpG
chr10:73239167	rs57360357	chr10:73239446	2.211e-24	9.999e-05	1.42815e-20	rs57657998
chr1:157790953	rs2765503	chr1:157806006	2.239e-24	9.999e-05	1.44579e-20	rs3811023
chr2:228974774	rs10205109	chr2:228974766	2.276e-24	9.999e-05	1.46922e-20	rs10192681
chr18:50706246	rs8083043	chr18:50652265	2.312e-24	9.999e-05	1.492e-20	rs10775504
chr19:19285909	rs7250930	chr19:19285908	2.321e-24	9.999e-05	1.49734e-20	non-SNP CpG
chr1:153590365	rs11265625	chr1:153642909	2.456e-24	9.999e-05	1.58345e-20	non-SNP CpG
chr17:43663346	rs2217394	chr17:44053448	2.633e-24	9.999e-05	1.69651e-20	non-SNP CpG
chr8:68973772	rs6472378	chr8:68973803	2.685e-24	9.999e-05	1.72948e-20	rs6472377
chr22:50022251	rs34844052	chr22:50049422	2.704e-24	9.999e-05	1.74117e-20	rs35123758
chr1:53611605	rs1679931	chr1:53611451	2.722e-24	9.999e-05	1.75222e-20	rs1769320
chr5:11124555	rs11954029	chr5:11114201	2.816e-24	9.999e-05	1.81217e-20	rs7700861
chr10:95346427	rs11187547	chr10:95359865	2.875e-24	9.999e-05	1.84899e-20	rs12241416
chr9:97334797	rs642952	chr9:97334433	2.889e-24	9.999e-05	1.85742e-20	rs2406666
chr5:149877270	rs7736222	chr5:149869381	2.917e-24	9.999e-05	1.87484e-20	rs117455860
chr6:41069000	rs67151216	chr6:41069194	2.94e-24	9.999e-05	1.88904e-20	non-SNP CpG
chr17:43663364	rs62056807	chr17:43984253	2.95e-24	9.999e-05	1.89487e-20	non-SNP CpG
chr7:157981829	rs10260462	chr7:157981747	3.024e-24	9.999e-05	1.9418e-20	rs73173689
chr18:61138228	rs3744942	chr18:61144362	3.085e-24	9.999e-05	1.97975e-20	rs8086887
chr18:61138228	rs6567352	chr18:61145323	3.085e-24	9.999e-05	1.97975e-20	rs8086887
chr3:1366089	rs169095	chr3:1363740	3.091e-24	9.999e-05	1.98299e-20	rs265786
chr17:43663329	rs8072451	chr17:43893716	3.122e-24	9.999e-05	2.00225e-20	non-SNP CpG
chr14:101447913	rs34991312	chr14:101435167	3.131e-24	9.999e-05	2.00741e-20	rs34675695
chr10:3499881	rs2053889	chr10:3509300	3.142e-24	9.999e-05	2.01384e-20	rs61830521
chr3:194405966	rs1675923	chr3:194393208	3.173e-24	9.999e-05	2.03308e-20	rs789858
chr14:103367708	rs3783385	chr14:103367667	3.188e-24	9.999e-05	2.04206e-20	rs3783386
chr1:3628071	rs4582730	chr1:3626518	3.253e-24	9.999e-05	2.08305e-20	rs3819960
chr7:70370858	rs6460598	chr7:70370706	3.289e-24	9.999e-05	2.10545e-20	rs1527583
chr10:3499881	rs2583115	chr10:3499441	3.629e-24	9.999e-05	2.32095e-20	rs61830521
chr1:201369279	rs2719177	chr1:201369248	3.886e-24	9.999e-05	2.48379e-20	rs2799685
chr16:29833615	rs1057451	chr16:29833488	3.96e-24	9.999e-05	2.53031e-20	non-SNP CpG
chr17:71740784	rs17191848	chr17:71746386	4.064e-24	9.999e-05	2.59516e-20	rs2683180
chr17:71740784	rs17782705	chr17:71746361	4.064e-24	9.999e-05	2.59516e-20	rs2683180
chr9:4206462	rs7048915	chr9:4206388	4.121e-24	9.999e-05	2.63075e-20	rs7033243
chr7:71597594	rs12673485	chr7:71738904	4.305e-24	9.999e-05	2.74736e-20	rs35585314
chr1:242407576	rs12083159	chr1:242407195	4.335e-24	9.999e-05	2.76481e-20	rs71648699
chr2:1316047	rs9678814	chr2:1316020	4.544e-24	9.999e-05	2.89721e-20	rs9678815
chr5:889369	rs59078347	chr5:923726	4.586e-24	9.999e-05	2.92309e-20	rs72703155
chr3:194405887	rs1675923	chr3:194393208	4.754e-24	9.999e-05	3.02925e-20	rs789859
chr21:44158101	rs75905062	chr21:44158447	4.781e-24	9.999e-05	3.04551e-20	rs150849491
chr11:7687095	rs11041522	chr11:7686959	4.873e-24	9.999e-05	3.10221e-20	non-SNP CpG
chr7:50835893	rs6958750	chr7:50848873	5.052e-24	9.999e-05	3.21518e-20	rs4947861
chr22:22313668	rs55784528	chr22:22291925	5.104e-24	9.999e-05	3.24728e-20	rs2266972
chr6:30080495	rs2523989	chr6:30078275	5.281e-24	9.999e-05	3.35886e-20	rs116676919
chr19:21452316	rs11085443	chr19:21511784	5.347e-24	9.999e-05	3.39875e-20	rs642569
chr15:26012958	rs28551065	chr15:26021457	5.384e-24	9.999e-05	3.42017e-20	rs72705863
chr6:41069000	rs72856261	chr6:41069193	5.462e-24	9.999e-05	3.46866e-20	non-SNP CpG
chr10:26310470	rs7908975	chr10:26514212	5.859e-24	9.999e-05	3.71964e-20	rs35010955
chr6:30127322	rs3815082	chr6:30113955	5.934e-24	9.999e-05	3.7661e-20	rs115257997
chr15:79049464	rs62012588	chr15:79032942	6.086e-24	9.999e-05	3.86139e-20	rs59888683
chr5:5137474	rs4702209	chr5:5136492	6.17e-24	9.999e-05	3.91348e-20	rs34269275
chr1:154839754	rs12130132	chr1:154880386	6.541e-24	9.999e-05	4.14753e-20	non-SNP CpG
chr15:24821084	rs6576350	chr15:24823538	6.67e-24	9.999e-05	4.22804e-20	rs66640522
chr11:3178421	rs4262708	chr11:3178111	6.716e-24	9.999e-05	4.2546e-20	rs150704471
chr11:3178421	rs4370914	chr11:3178136	6.716e-24	9.999e-05	4.2546e-20	rs150704471
chr17:39743425	rs9916519	chr17:39779160	6.858e-24	9.999e-05	4.34323e-20	rs7350916
chr17:71740784	rs2620034	chr17:71746148	6.924e-24	9.999e-05	4.38369e-20	rs2683180
chr12:130246969	rs7132416	chr12:130247017	7.035e-24	9.999e-05	4.4526e-20	rs7300984
chr7:70764654	rs9654908	chr7:70814125	7.069e-24	9.999e-05	4.47276e-20	rs1317892
chr17:39341157	rs7224389	chr17:39554194	7.243e-24	9.999e-05	4.58145e-20	rs452531
chr13:95246883	rs3897473	chr13:95253920	7.314e-24	9.999e-05	4.62495e-20	rs9524551
chr3:60619570	rs11721114	chr3:60619589	7.813e-24	9.999e-05	4.93297e-20	non-SNP CpG
chr2:1520381	rs10167704	chr2:1571037	7.933e-24	9.999e-05	5.00721e-20	rs13412229
chr16:81482154	rs9923364	chr16:81481118	8.207e-24	9.999e-05	5.17858e-20	rs60193157
chr20:7921591	rs2235237	chr20:7920432	8.383e-24	9.999e-05	5.28803e-20	rs6133516
chr17:43663295	rs55685451	chr17:44001957	8.389e-24	9.999e-05	5.29021e-20	non-SNP CpG
chr6:144268651	rs2076684	chr6:144269541	8.538e-24	9.999e-05	5.38253e-20	rs2076682
chr6:31924879	rs387608	chr6:31941557	8.611e-24	9.999e-05	5.4269e-20	rs114461214
chr5:430217	rs72717414	chr5:429818	8.718e-24	9.999e-05	5.49267e-20	rs957791
chr12:131617614	rs7958151	chr12:131617635	8.866e-24	9.999e-05	5.58422e-20	non-SNP CpG
chr7:100732321	rs36120435	chr7:100680939	9.123e-24	9.999e-05	5.74434e-20	rs11760747
chr11:129265436	rs1493531	chr11:129266118	9.142e-24	9.999e-05	5.75456e-20	rs1493533
chr15:27184516	rs4887529	chr15:27183836	9.51e-24	9.999e-05	5.98439e-20	rs17647384
chr1:230908862	rs3790974	chr1:230908948	9.588e-24	9.999e-05	6.03164e-20	rs3790973
chr17:43663346	rs919461	chr17:44065669	9.874e-24	9.999e-05	6.20967e-20	non-SNP CpG
chr6:138426070	rs11758517	chr6:138539556	9.896e-24	9.999e-05	6.22162e-20	rs4896314
chr22:46873284	rs8139637	chr22:46873229	1.003e-23	9.999e-05	6.30396e-20	non-SNP CpG
chr7:50741502	rs2237467	chr7:50733316	1.007e-23	9.999e-05	6.32718e-20	rs2237472
chr17:43663346	rs62054814	chr17:43921572	1.027e-23	9.999e-05	6.45089e-20	non-SNP CpG
chr21:19890685	rs2824894	chr21:19890518	1.029e-23	9.999e-05	6.4615e-20	rs2824896
chr17:9083081	rs3785980	chr17:9084305	1.055e-23	9.999e-05	6.61875e-20	rs9907119
chr3:48724811	rs4499638	chr3:49202782	1.055e-23	9.999e-05	6.61875e-20	rs143397526
chr12:55524171	rs4522268	chr12:55641255	1.068e-23	9.999e-05	6.69828e-20	rs7306491
chr20:58413204	rs6071043	chr20:58533744	1.081e-23	9.999e-05	6.77572e-20	rs6015588
chr5:430058	rs1056465	chr5:442438	1.126e-23	9.999e-05	7.05564e-20	rs72717415
chr7:50835506	rs757773	chr7:50821425	1.132e-23	9.999e-05	7.0911e-20	non-SNP CpG
chr22:50317296	rs7410537	chr22:50317330	1.18e-23	9.999e-05	7.38955e-20	rs7410612
chr6:161156666	rs4252125	chr6:161152240	1.19e-23	9.999e-05	7.44992e-20	rs56093624
chr6:170566224	rs7771610	chr6:170566407	1.202e-23	9.999e-05	7.52278e-20	rs7748683
chr7:155088169	rs9692271	chr7:155088948	1.23e-23	9.999e-05	7.69337e-20	rs57116026
chr22:39784836	rs9611170	chr22:39784845	1.239e-23	9.999e-05	7.74733e-20	non-SNP CpG
chr5:156698124	rs767007	chr5:156696495	1.248e-23	9.999e-05	7.80125e-20	rs2241417
chr6:13327465	rs13212123	chr6:13328651	1.268e-23	9.999e-05	7.92389e-20	rs6923375
chr4:41581550	rs10007810	chr4:41554364	1.293e-23	9.999e-05	8.07768e-20	rs9291206
chr17:43663307	rs62056807	chr17:43984253	1.297e-23	9.999e-05	8.10023e-20	non-SNP CpG
chr7:50750056	rs6973119	chr7:50799141	1.298e-23	9.999e-05	8.10403e-20	rs2715134
chr3:3082135	rs10510251	chr3:3080611	1.351e-23	0.0002	8.4324e-20	rs235145
chr5:11124398	rs17184251	chr5:11119119	1.361e-23	9.999e-05	8.49226e-20	rs56387580
chr19:9471736	rs8100444	chr19:9545374	1.413e-23	9.999e-05	8.81407e-20	rs3760752
chr17:43663329	rs62056807	chr17:43984253	1.494e-23	9.999e-05	9.31654e-20	non-SNP CpG
chr5:140564263	rs3733690	chr5:140569527	1.506e-23	9.999e-05	9.38855e-20	rs61742755
chr20:17350983	rs11698196	chr20:17350999	1.512e-23	9.999e-05	9.42312e-20	rs11698166
chr11:56309467	rs17630505	chr11:56382861	1.523e-23	9.999e-05	9.48882e-20	rs10896469
chr17:43513896	rs62063777	chr17:44053171	1.607e-23	9.999e-05	1.00062e-19	rs62064654
chr20:20192599	rs6081933	chr20:20214260	1.629e-23	9.999e-05	1.01401e-19	rs4814964
chr18:50706246	rs11876941	chr18:50906031	1.635e-23	9.999e-05	1.01713e-19	rs10775504
chr18:50706246	rs1394466	chr18:50905206	1.635e-23	9.999e-05	1.01713e-19	rs10775504
chr11:129313838	rs10750413	chr11:129314024	1.662e-23	9.999e-05	1.03362e-19	rs10736575
chr7:157981829	rs10244830	chr7:157981865	1.731e-23	9.999e-05	1.07621e-19	rs73173689
chr12:119561045	rs6490239	chr12:119569641	1.826e-23	9.999e-05	1.13459e-19	rs10849630
chr6:159641460	rs474108	chr6:159648154	1.947e-23	9.999e-05	1.20833e-19	rs448583
chr6:168480544	rs13192116	chr6:168480713	1.957e-23	9.999e-05	1.21417e-19	rs9364219
chr11:111784923	rs2276390	chr11:111895254	1.963e-23	9.999e-05	1.21717e-19	rs4252591
chr11:111784923	rs2276391	chr11:111895253	1.963e-23	9.999e-05	1.21717e-19	rs4252591
chr5:132949072	rs55674913	chr5:132927135	2.178e-23	9.999e-05	1.34927e-19	rs62373465
chr2:47800393	rs56239373	chr2:47800577	2.24e-23	9.999e-05	1.38685e-19	non-SNP CpG
chr11:3178110	rs4370914	chr11:3178136	2.249e-23	9.999e-05	1.39159e-19	rs4262708
chr2:1365608	rs4281947	chr2:1364661	2.256e-23	9.999e-05	1.39551e-19	rs10200213
chr1:3819822	rs35332894	chr1:3826626	2.258e-23	9.999e-05	1.39633e-19	non-SNP CpG
chr15:25958118	rs17116015	chr15:25954518	2.384e-23	9.999e-05	1.4738e-19	rs72703704
chr6:41196727	rs1968871	chr6:41185430	2.487e-23	9.999e-05	1.53702e-19	rs2101269
chr18:74798942	rs78895896	chr18:74798803	2.604e-23	9.999e-05	1.60837e-19	non-SNP CpG
chr11:113017469	rs7110628	chr11:112842988	2.641e-23	9.999e-05	1.63074e-19	rs10891515
chr15:59498716	rs7182279	chr15:59498974	2.681e-23	9.999e-05	1.65495e-19	rs12898305
chr11:118096049	rs7943272	chr11:118096028	2.741e-23	9.999e-05	1.69148e-19	non-SNP CpG
chr1:248004613	rs78216907	chr1:247980789	2.971e-23	9.999e-05	1.83178e-19	rs6667389
chr16:90095949	rs79277195	chr16:90084895	3.067e-23	9.999e-05	1.88984e-19	rs79367624
chr13:98926751	rs9517240	chr13:98926672	3.132e-23	9.999e-05	1.92932e-19	rs9513387
chr15:34041440	rs56368600	chr15:34066259	3.161e-23	9.999e-05	1.94661e-19	rs1036003
chr11:55541283	rs17150102	chr11:55904382	3.402e-23	9.999e-05	2.09316e-19	rs11230983
chr17:43903548	rs62056807	chr17:43984253	3.444e-23	9.999e-05	2.11837e-19	rs62057150
chr8:66078557	rs7842495	chr8:66078589	3.506e-23	9.999e-05	2.15587e-19	rs7842485
chr6:167034787	rs6929319	chr6:167041390	3.561e-23	9.999e-05	2.18904e-19	rs3778367
chr19:56439437	rs1436079	chr19:56422976	3.634e-23	9.999e-05	2.23325e-19	rs382958
chr22:39784908	rs9611170	chr22:39784845	3.75e-23	9.999e-05	2.30317e-19	non-SNP CpG
chr16:7437581	rs8049753	chr16:7437484	3.787e-23	9.999e-05	2.32521e-19	rs17671869
chr15:85177712	rs2292462	chr15:85200754	3.836e-23	9.999e-05	2.3546e-19	non-SNP CpG
chr10:26310470	rs1805398	chr10:26534809	3.915e-23	9.999e-05	2.40238e-19	rs35010955
chr10:21344874	rs2119243	chr10:21344747	3.95e-23	9.999e-05	2.42314e-19	rs2119241
chr14:70616565	rs8015205	chr14:70606231	4.168e-23	9.999e-05	2.55611e-19	rs17765382
chr9:135673206	rs399842	chr9:135681908	4.245e-23	9.999e-05	2.60257e-19	rs106906
chr6:167653729	rs1555032	chr6:167711243	4.3e-23	9.999e-05	2.63473e-19	rs140249574
chr1:3628071	rs11580811	chr1:3615428	4.375e-23	9.999e-05	2.6791e-19	rs3819960
chr3:10368101	rs241506	chr3:10367604	4.423e-23	9.999e-05	2.7077e-19	rs41147
chr2:79314427	rs61448477	chr2:79314276	4.536e-23	9.999e-05	2.77523e-19	non-SNP CpG
chr16:89945704	rs62056069	chr16:89912000	4.577e-23	9.999e-05	2.79949e-19	rs62056104
chr2:1231597	rs28440836	chr2:1239767	4.598e-23	9.999e-05	2.81151e-19	rs59093455
chr10:129349194	rs4751440	chr10:129350856	4.937e-23	9.999e-05	3.01702e-19	rs72845551
chr11:55862532	rs17614327	chr11:56113764	4.965e-23	9.999e-05	3.03323e-19	rs7116619
chr6:25924655	rs3752419	chr6:26027433	5.057e-23	9.999e-05	3.08853e-19	rs9358895
chr7:158930774	rs17837881	chr7:158915082	5.263e-23	9.999e-05	3.21339e-19	rs3812312
chr11:5443700	rs2647572	chr11:5444506	5.397e-23	9.999e-05	3.29424e-19	rs2736588
chr6:33055780	rs3117229	chr6:33056069	5.519e-23	9.999e-05	3.36673e-19	rs115186402
chr15:100749376	rs2054564	chr15:100749290	5.734e-23	9.999e-05	3.49685e-19	non-SNP CpG
chr11:30602309	rs3758905	chr11:30602789	5.799e-23	9.999e-05	3.53441e-19	rs2045528
chr10:1249986	rs4880801	chr10:1279503	5.804e-23	9.999e-05	3.53642e-19	rs1876898
chr7:50835506	rs11238310	chr7:50825283	5.899e-23	9.999e-05	3.59325e-19	non-SNP CpG
chr2:208369879	rs13016205	chr2:208369715	6.223e-23	9.999e-05	3.7895e-19	non-SNP CpG
chr2:238462724	rs2325813	chr2:238462782	6.439e-23	9.999e-05	3.91988e-19	rs2325814
chr7:50835506	rs7786917	chr7:50851724	6.949e-23	9.999e-05	4.22787e-19	non-SNP CpG
chr13:100624889	rs12585543	chr13:100624471	6.968e-23	9.999e-05	4.23819e-19	rs3809368
chr18:50706381	rs11876941	chr18:50906031	7.257e-23	9.999e-05	4.41009e-19	rs2000696
chr18:50706381	rs1394466	chr18:50905206	7.257e-23	9.999e-05	4.41009e-19	rs2000696
chr2:975271	rs58437615	chr2:975255	7.282e-23	9.999e-05	4.42269e-19	rs57449782
chr10:115932674	rs17661630	chr10:115993426	7.293e-23	9.999e-05	4.42807e-19	rs17776883
chr20:26079694	rs62213653	chr20:26079721	7.389e-23	9.999e-05	4.48505e-19	rs145127910
chr4:175697678	rs35785032	chr4:175697250	7.449e-23	9.999e-05	4.52014e-19	rs111310053
chr22:39784832	rs9611170	chr22:39784845	7.638e-23	9.999e-05	4.63347e-19	non-SNP CpG
chr18:61235147	rs151022244	chr18:61235156	7.773e-23	0.0002	4.71261e-19	rs113211906
chr16:56892768	rs12443821	chr16:56886203	8.054e-23	9.999e-05	4.88155e-19	rs80072323
chr7:50730019	rs2237464	chr7:50731728	8.216e-23	9.999e-05	4.97828e-19	non-SNP CpG
chr7:157531174	rs868504	chr7:157531785	8.251e-23	9.999e-05	4.99803e-19	rs867923
chr8:143852587	rs7005927	chr8:143845023	8.275e-23	9.999e-05	5.01111e-19	rs62525624
chr11:3161311	rs7102375	chr11:3179942	8.341e-23	9.999e-05	5.0496e-19	rs7934203
chr15:81029560	rs1507663	chr15:81068907	8.346e-23	9.999e-05	5.05115e-19	rs35978580
chr5:34510386	rs6880621	chr5:34504382	8.563e-23	9.999e-05	5.17946e-19	rs7714709
chr9:139520053	rs7854133	chr9:139517144	8.84e-23	9.999e-05	5.34545e-19	rs10781508
chr15:27184482	rs4887529	chr15:27183836	8.888e-23	9.999e-05	5.37291e-19	rs34560927
chr11:21193835	rs7948030	chr11:21193938	9.121e-23	9.999e-05	5.51215e-19	non-SNP CpG
chr5:140553855	rs6580182	chr5:140566244	9.299e-23	9.999e-05	5.61809e-19	rs2907330
chr6:167272241	rs73039469	chr6:167275479	9.342e-23	9.999e-05	5.64242e-19	rs1536644
chr3:13080738	rs12494292	chr3:13114010	9.422e-23	9.999e-05	5.68743e-19	rs9841637
chr20:57474719	rs60865276	chr20:57458104	9.519e-23	9.999e-05	5.74431e-19	rs7347670
chr6:51643014	rs9474079	chr6:51672415	1.071e-22	9.999e-05	6.45552e-19	rs728996
chr15:86911312	rs11637570	chr15:86926351	1.088e-22	9.999e-05	6.55227e-19	rs41342449
chr7:158819210	rs6459919	chr7:158871190	1.095e-22	9.999e-05	6.59251e-19	rs78154645
chr6:168930815	rs747993	chr6:168930702	1.133e-22	9.999e-05	6.81932e-19	rs747995
chr1:165669427	rs3753893	chr1:165669433	1.14e-22	9.999e-05	6.85946e-19	rs3753892
chr14:34224075	rs7146642	chr14:34224032	1.181e-22	9.999e-05	7.09998e-19	rs17101850
chr2:113808622	rs28992498	chr2:113825147	1.186e-22	9.999e-05	7.12797e-19	rs34514967
chr15:101070250	rs8027496	chr15:101070148	1.193e-22	9.999e-05	7.16797e-19	rs8027038
chr6:26226245	rs41266805	chr6:26199678	1.259e-22	9.999e-05	7.55795e-19	rs56360223
chr19:18455475	rs11882198	chr19:18455481	1.287e-22	9.999e-05	7.7238e-19	rs11671526
chr11:118096165	rs10502228	chr11:118113583	1.289e-22	9.999e-05	7.73357e-19	rs7943511
chr19:54775292	rs12974517	chr19:55155476	1.33e-22	9.999e-05	7.97724e-19	rs61495171
chr11:2868056	rs12804875	chr11:2872302	1.372e-22	9.999e-05	8.22678e-19	rs34075935
chr11:3178448	rs7942908	chr11:3179253	1.467e-22	9.999e-05	8.79387e-19	rs4758472
chr7:158914795	rs17837881	chr7:158915082	1.481e-22	9.999e-05	8.87523e-19	rs17837880
chr5:140564263	rs12653888	chr5:140528906	1.523e-22	9.999e-05	9.12429e-19	rs61742755
chr1:53611453	rs1769318	chr1:53611401	1.533e-22	9.999e-05	9.18155e-19	rs1679932
chr22:39784782	rs9611170	chr22:39784845	1.557e-22	9.999e-05	9.3226e-19	non-SNP CpG
chr19:1887506	rs3810416	chr19:1882762	1.567e-22	9.999e-05	9.37977e-19	rs1866380
chr12:130903910	rs3741573	chr12:130904174	1.612e-22	9.999e-05	9.64634e-19	rs73150890
chr7:50730019	rs2237458	chr7:50728691	1.619e-22	9.999e-05	9.68544e-19	non-SNP CpG
chr14:21236947	rs2009388	chr14:21236944	1.655e-22	9.999e-05	9.89795e-19	rs726935
chr3:79584043	rs9812945	chr3:79581142	1.673e-22	9.999e-05	1.00027e-18	rs6787042
chr17:80395456	rs1141463	chr17:80377690	1.69e-22	9.999e-05	1.01014e-18	rs8069111
chr18:72110540	rs11664265	chr18:72115808	1.743e-22	9.999e-05	1.04152e-18	rs729605
chr8:1628721	rs7014284	chr8:1581299	1.772e-22	9.999e-05	1.05855e-18	rs2293973
chr17:43663298	rs62056807	chr17:43984253	1.795e-22	9.999e-05	1.07198e-18	non-SNP CpG
chr19:577321	rs2283569	chr19:577760	1.806e-22	9.999e-05	1.07824e-18	rs12611131
chr5:150312661	rs6579816	chr5:150312684	1.817e-22	9.999e-05	1.08449e-18	rs6579815
chr21:42832636	rs8128997	chr21:42832796	1.824e-22	9.999e-05	1.08836e-18	non-SNP CpG
chr16:61687701	rs8047084	chr16:61744276	1.837e-22	9.999e-05	1.09548e-18	rs16963768
chr3:56260488	rs1485678	chr3:56260448	1.895e-22	9.999e-05	1.1291e-18	rs1485679
chr1:246785611	rs3124077	chr1:246785448	1.908e-22	9.999e-05	1.13652e-18	rs3129547
chr8:143845023	rs7005423	chr8:143844661	1.958e-22	9.999e-05	1.16596e-18	rs7005927
chr17:43663364	rs55685451	chr17:44001957	1.983e-22	9.999e-05	1.18051e-18	non-SNP CpG
chr6:29723231	rs1054176	chr6:29854703	2.103e-22	9.999e-05	1.25159e-18	non-SNP CpG
chr14:98395506	rs3818667	chr14:98426758	2.13e-22	9.999e-05	1.2673e-18	rs56166459
[truncated: 5,595 more rows]
