# Supplementary material for: Characterization of Genome-Methylome Interactions in 22 Nuclear Pedigrees
Source: PLoS One. 2014 Jul 14;9(7):e99313. doi: 10.1371/journal.pone.0099313 (PMC4096397; doi:10.1371/journal.pone.0099313)
Supplement: Table S5 — mQTL hits (5 M imputed SNPs). (XLSX) [file pone.0099313.s005.xlsx]

## Sheet: 5M.imputed.SNP_mQTL.Hits.txt
Table S5. mQTL hits (5M imputed SNPs)
CpG coordinates	SNP number IDs	SNP coordinates	Raw p-values	Empirical p-values	FDR	CpG classification (SNP-CpG or non-SNP CpG)
chr12:32945495	rs12612	chr12:32945107	3.873e-79	9.999e-05	5.69908e-70	rs7956824
chr12:32945495	rs6488091	chr12:32945721	3.873e-79	9.999e-05	5.69908e-70	rs7956824
chr12:32945495	rs7957460	chr12:32945835	3.873e-79	9.999e-05	5.69908e-70	rs7956824
chr10:13516469	rs12571950	chr10:13503734	7.862e-76	9.999e-05	1.92814e-67	rs12573227
chr10:13516469	rs12572073	chr10:13495239	7.862e-76	9.999e-05	1.92814e-67	rs12573227
chr10:13516469	rs12572522	chr10:13519514	7.862e-76	9.999e-05	1.92814e-67	rs12573227
chr10:13516469	rs12572847	chr10:13511643	7.862e-76	9.999e-05	1.92814e-67	rs12573227
chr10:13516469	rs34218194	chr10:13512670	7.862e-76	9.999e-05	1.92814e-67	rs12573227
chr10:13516469	rs34318495	chr10:13513715	7.862e-76	9.999e-05	1.92814e-67	rs12573227
chr10:13516469	rs34721515	chr10:13510118	7.862e-76	9.999e-05	1.92814e-67	rs12573227
chr10:13516469	rs34917028	chr10:13521854	7.862e-76	9.999e-05	1.92814e-67	rs12573227
chr10:13516469	rs35586954	chr10:13503500	7.862e-76	9.999e-05	1.92814e-67	rs12573227
chr10:13516469	rs36095818	chr10:13501289	7.862e-76	9.999e-05	1.92814e-67	rs12573227
chr10:13516469	rs4237432	chr10:13504706	7.862e-76	9.999e-05	1.92814e-67	rs12573227
chr10:13516469	rs4750361	chr10:13502070	7.862e-76	9.999e-05	1.92814e-67	rs12573227
chr10:13516469	rs4750362	chr10:13502400	7.862e-76	9.999e-05	1.92814e-67	rs12573227
chr10:13516469	rs4750364	chr10:13508961	7.862e-76	9.999e-05	1.92814e-67	rs12573227
chr10:13516469	rs61833864	chr10:13498095	7.862e-76	9.999e-05	1.92814e-67	rs12573227
chr10:13516469	rs61833870	chr10:13516938	7.862e-76	9.999e-05	1.92814e-67	rs12573227
chr10:13516469	rs756324	chr10:13526617	7.862e-76	9.999e-05	1.92814e-67	rs12573227
chr10:13516469	rs7911074	chr10:13499547	7.862e-76	9.999e-05	1.92814e-67	rs12573227
chr10:13516469	rs7913260	chr10:13503945	7.862e-76	9.999e-05	1.92814e-67	rs12573227
chr6:31924879	rs1042663	chr6:31905130	1.352e-73	9.999e-05	1.85065e-65	rs114461214
chr6:31924879	rs115270436	chr6:31928306	1.352e-73	9.999e-05	1.85065e-65	rs114461214
chr6:31924879	rs138645368	chr6:31906505	1.352e-73	9.999e-05	1.85065e-65	rs114461214
chr6:31924879	rs148932458	chr6:31923997	1.352e-73	9.999e-05	1.85065e-65	rs114461214
chr6:31924879	rs150132450	chr6:31906334	1.352e-73	9.999e-05	1.85065e-65	rs114461214
chr6:31924879	rs2242572	chr6:31910929	1.352e-73	9.999e-05	1.85065e-65	rs114461214
chr6:31924879	rs2507953	chr6:31905328	1.352e-73	9.999e-05	1.85065e-65	rs114461214
chr6:31924879	rs497239	chr6:31908761	1.352e-73	9.999e-05	1.85065e-65	rs114461214
chr6:31924879	rs522162	chr6:31919917	1.352e-73	9.999e-05	1.85065e-65	rs114461214
chr6:31924879	rs541862	chr6:31916951	1.352e-73	9.999e-05	1.85065e-65	rs114461214
chr6:31924879	rs547154	chr6:31910938	1.352e-73	9.999e-05	1.85065e-65	rs114461214
chr6:31924879	rs550513	chr6:31920687	1.352e-73	9.999e-05	1.85065e-65	rs114461214
chr6:31924879	rs550605	chr6:31907147	1.352e-73	9.999e-05	1.85065e-65	rs114461214
chr6:31924879	rs609061	chr6:31910162	1.352e-73	9.999e-05	1.85065e-65	rs114461214
chr6:31924879	rs641153	chr6:31914180	1.352e-73	9.999e-05	1.85065e-65	rs114461214
chr6:31924879	rs653414	chr6:31907168	1.352e-73	9.999e-05	1.85065e-65	rs114461214
chr6:31924879	rs654727	chr6:31906865	1.352e-73	9.999e-05	1.85065e-65	rs114461214
chr6:31924879	rs760070	chr6:31919956	1.352e-73	9.999e-05	1.85065e-65	rs114461214
chr4:3409700	rs10029047	chr4:3405083	5.198e-67	9.999e-05	6.24392e-59	rs1406674
chr4:3409700	rs12644442	chr4:3387571	5.198e-67	9.999e-05	6.24392e-59	rs1406674
chr4:3409700	rs1406675	chr4:3409600	5.198e-67	9.999e-05	6.24392e-59	rs1406674
chr4:3409700	rs6446740	chr4:3409383	5.198e-67	9.999e-05	6.24392e-59	rs1406674
chr21:44125242	rs2839575	chr21:44126116	1.689e-66	9.999e-05	1.87573e-58	rs2245726
chr21:44125242	rs8130322	chr21:44126130	1.689e-66	9.999e-05	1.87573e-58	rs2245726
chr21:44125242	rs8133010	chr21:44126321	1.689e-66	9.999e-05	1.87573e-58	rs2245726
chr2:1152434	rs4246562	chr2:1152696	1.402e-65	9.999e-05	1.37535e-57	rs4246561
chr2:1152434	rs4246572	chr2:1147224	1.402e-65	9.999e-05	1.37535e-57	rs4246561
chr2:1152434	rs4971359	chr2:1152179	1.402e-65	0.0002	1.37535e-57	rs4246561
chr2:1152434	rs4971360	chr2:1152194	1.402e-65	9.999e-05	1.37535e-57	rs4246561
chr2:1152434	rs4971362	chr2:1152217	1.402e-65	9.999e-05	1.37535e-57	rs4246561
chr2:1152434	rs62106020	chr2:1152502	1.402e-65	9.999e-05	1.37535e-57	rs4246561
chr6:88853635	rs4707436	chr6:88851751	4.142e-65	9.999e-05	3.9322e-57	rs1049353
chr21:44125234	rs13046426	chr21:44108228	7.563e-65	9.999e-05	6.95555e-57	rs2269147
chr4:185121485	rs10004636	chr4:185121648	3.38e-64	9.999e-05	2.45612e-56	rs4862336
chr4:185121485	rs11132232	chr4:185112441	3.38e-64	9.999e-05	2.45612e-56	rs4862336
chr4:185121485	rs11132233	chr4:185112443	3.38e-64	9.999e-05	2.45612e-56	rs4862336
chr4:185121485	rs11722235	chr4:185121554	3.38e-64	9.999e-05	2.45612e-56	rs4862336
chr4:185121485	rs11724782	chr4:185115378	3.38e-64	9.999e-05	2.45612e-56	rs4862336
chr4:185121485	rs2091734	chr4:185113607	3.38e-64	9.999e-05	2.45612e-56	rs4862336
chr4:185121485	rs4452474	chr4:185111634	3.38e-64	9.999e-05	2.45612e-56	rs4862336
chr4:185121485	rs4530679	chr4:185111535	3.38e-64	9.999e-05	2.45612e-56	rs4862336
chr4:185121485	rs4861607	chr4:185114825	3.38e-64	9.999e-05	2.45612e-56	rs4862336
chr4:185121485	rs4862332	chr4:185119438	3.38e-64	9.999e-05	2.45612e-56	rs4862336
chr4:185121485	rs4862333	chr4:185119448	3.38e-64	9.999e-05	2.45612e-56	rs4862336
chr4:185121485	rs4862334	chr4:185119684	3.38e-64	9.999e-05	2.45612e-56	rs4862336
chr4:185121485	rs4862337	chr4:185121543	3.38e-64	9.999e-05	2.45612e-56	rs4862336
chr4:185121485	rs6552766	chr4:185109772	3.38e-64	9.999e-05	2.45612e-56	rs4862336
chr4:185121485	rs6552768	chr4:185112861	3.38e-64	9.999e-05	2.45612e-56	rs4862336
chr4:185121485	rs7656027	chr4:185112274	3.38e-64	9.999e-05	2.45612e-56	rs4862336
chr2:109556417	rs6542785	chr2:109556074	4.072e-63	9.999e-05	2.53268e-55	rs7598206
chr2:109556417	rs6542787	chr2:109556365	4.072e-63	9.999e-05	2.53268e-55	rs7598206
chr12:117778956	rs1004355	chr12:117778573	4.432e-63	9.999e-05	2.53268e-55	rs12424669
chr12:117778956	rs112390840	chr12:117772413	4.432e-63	9.999e-05	2.53268e-55	rs12424669
chr12:117778956	rs112631709	chr12:117775203	4.432e-63	9.999e-05	2.53268e-55	rs12424669
chr12:117778956	rs112954968	chr12:117776304	4.432e-63	9.999e-05	2.53268e-55	rs12424669
chr12:117778956	rs1552228	chr12:117779170	4.432e-63	9.999e-05	2.53268e-55	rs12424669
chr12:117778956	rs55833023	chr12:117776286	4.432e-63	9.999e-05	2.53268e-55	rs12424669
chr12:117778956	rs55990915	chr12:117763309	4.432e-63	9.999e-05	2.53268e-55	rs12424669
chr12:117778956	rs56257650	chr12:117779856	4.432e-63	9.999e-05	2.53268e-55	rs12424669
chr12:117778956	rs7133438	chr12:117724736	4.432e-63	9.999e-05	2.53268e-55	rs12424669
chr12:117778956	rs7312437	chr12:117735438	4.432e-63	9.999e-05	2.53268e-55	rs12424669
chr12:117778956	rs7314935	chr12:117718837	4.432e-63	9.999e-05	2.53268e-55	rs12424669
chr12:117778956	rs73208153	chr12:117776850	4.432e-63	9.999e-05	2.53268e-55	rs12424669
chr12:117778956	rs9658264	chr12:117778093	4.432e-63	9.999e-05	2.53268e-55	rs12424669
chr12:117778956	rs9658265	chr12:117777870	4.432e-63	9.999e-05	2.53268e-55	rs12424669
chr12:117778956	rs9658266	chr12:117777535	4.432e-63	9.999e-05	2.53268e-55	rs12424669
chr12:117778956	rs9658267	chr12:117777520	4.432e-63	9.999e-05	2.53268e-55	rs12424669
chr12:117778956	rs9658269	chr12:117770392	4.432e-63	9.999e-05	2.53268e-55	rs12424669
chr5:6490086	rs10073415	chr5:6490719	2.321e-62	9.999e-05	1.12903e-54	rs16877375
chr5:6490086	rs111671427	chr5:6489494	2.321e-62	9.999e-05	1.12903e-54	rs16877375
chr5:6490086	rs113109331	chr5:6489487	2.321e-62	9.999e-05	1.12903e-54	rs16877375
chr5:6490086	rs16877371	chr5:6487626	2.321e-62	9.999e-05	1.12903e-54	rs16877375
chr5:6490086	rs57601119	chr5:6484450	2.321e-62	9.999e-05	1.12903e-54	rs16877375
chr5:6490086	rs57722005	chr5:6488754	2.321e-62	9.999e-05	1.12903e-54	rs16877375
chr5:6490086	rs6650965	chr5:6489753	2.321e-62	9.999e-05	1.12903e-54	rs16877375
chr5:6490086	rs67419605	chr5:6489396	2.321e-62	9.999e-05	1.12903e-54	rs16877375
chr5:6490086	rs6860224	chr5:6489353	2.321e-62	9.999e-05	1.12903e-54	rs16877375
chr5:6490086	rs6865363	chr5:6488037	2.321e-62	9.999e-05	1.12903e-54	rs16877375
chr5:6490086	rs6869272	chr5:6488708	2.321e-62	9.999e-05	1.12903e-54	rs16877375
chr5:6490086	rs6891407	chr5:6488780	2.321e-62	9.999e-05	1.12903e-54	rs16877375
chr5:6490086	rs6891414	chr5:6488795	2.321e-62	9.999e-05	1.12903e-54	rs16877375
chr5:6490086	rs72717952	chr5:6489752	2.321e-62	9.999e-05	1.12903e-54	rs16877375
chr5:6490086	rs73038180	chr5:6490335	2.321e-62	9.999e-05	1.12903e-54	rs16877375
chr5:6490086	rs75655824	chr5:6489568	2.321e-62	9.999e-05	1.12903e-54	rs16877375
chr5:6490086	rs7705402	chr5:6485973	2.321e-62	9.999e-05	1.12903e-54	rs16877375
chr2:29957203	rs1009024	chr2:29922977	2.69e-62	9.999e-05	1.13908e-54	rs2631957
chr2:29957203	rs2246045	chr2:29909526	2.69e-62	9.999e-05	1.13908e-54	rs2631957
chr2:29957203	rs2250076	chr2:29898508	2.69e-62	9.999e-05	1.13908e-54	rs2631957
chr2:29957203	rs2541167	chr2:29920197	2.69e-62	9.999e-05	1.13908e-54	rs2631957
chr2:29957203	rs2541170	chr2:29906975	2.69e-62	9.999e-05	1.13908e-54	rs2631957
chr2:29957203	rs2541173	chr2:29900595	2.69e-62	9.999e-05	1.13908e-54	rs2631957
chr2:29957203	rs2541187	chr2:29976100	2.69e-62	9.999e-05	1.13908e-54	rs2631957
chr2:29957203	rs2541190	chr2:29967157	2.69e-62	9.999e-05	1.13908e-54	rs2631957
chr2:29957203	rs2541191	chr2:29966870	2.69e-62	9.999e-05	1.13908e-54	rs2631957
chr2:29957203	rs2631953	chr2:29967878	2.69e-62	9.999e-05	1.13908e-54	rs2631957
chr2:29957203	rs2631963	chr2:29923898	2.69e-62	9.999e-05	1.13908e-54	rs2631957
chr2:29957203	rs2631968	chr2:29928611	2.69e-62	9.999e-05	1.13908e-54	rs2631957
chr2:29957203	rs2631971	chr2:29931699	2.69e-62	9.999e-05	1.13908e-54	rs2631957
chr2:29957203	rs2631976	chr2:29893390	2.69e-62	9.999e-05	1.13908e-54	rs2631957
chr2:29957203	rs2631988	chr2:29912210	2.69e-62	9.999e-05	1.13908e-54	rs2631957
chr2:29957203	rs2631994	chr2:29909409	2.69e-62	9.999e-05	1.13908e-54	rs2631957
chr2:29957203	rs4041386	chr2:29917150	2.69e-62	9.999e-05	1.13908e-54	rs2631957
chr10:127356455	rs7913279	chr10:127352939	3.008e-62	9.999e-05	1.25567e-54	rs3740185
chr10:127356455	rs9422917	chr10:127352628	3.008e-62	9.999e-05	1.25567e-54	rs3740185
chr12:22089347	rs10743430	chr12:22151573	8.263e-62	9.999e-05	1.31533e-54	rs4586220
chr12:22089347	rs10770876	chr12:22161365	8.263e-62	9.999e-05	1.31533e-54	rs4586220
chr12:22089347	rs10770877	chr12:22162603	8.263e-62	9.999e-05	1.31533e-54	rs4586220
chr12:22089347	rs10841920	chr12:22155215	8.263e-62	9.999e-05	1.31533e-54	rs4586220
chr12:22089347	rs10841921	chr12:22157911	8.263e-62	9.999e-05	1.31533e-54	rs4586220
chr12:22089347	rs111537928	chr12:22139082	8.263e-62	9.999e-05	1.31533e-54	rs4586220
chr12:22089347	rs111562715	chr12:22125072	8.263e-62	9.999e-05	1.31533e-54	rs4586220
chr12:22089347	rs112705099	chr12:22161327	8.263e-62	9.999e-05	1.31533e-54	rs4586220
chr12:22089347	rs113855446	chr12:22149189	8.263e-62	9.999e-05	1.31533e-54	rs4586220
chr12:22089347	rs113950024	chr12:22131190	8.263e-62	9.999e-05	1.31533e-54	rs4586220
chr12:22089347	rs11608658	chr12:22088464	8.263e-62	9.999e-05	1.31533e-54	rs4586220
chr12:22089347	rs11608784	chr12:22146889	8.263e-62	9.999e-05	1.31533e-54	rs4586220
chr12:22089347	rs11609252	chr12:22147173	8.263e-62	9.999e-05	1.31533e-54	rs4586220
chr12:22089347	rs11611076	chr12:22133274	8.263e-62	9.999e-05	1.31533e-54	rs4586220
chr12:22089347	rs11612485	chr12:22158312	8.263e-62	9.999e-05	1.31533e-54	rs4586220
chr12:22089347	rs11613039	chr12:22159413	8.263e-62	9.999e-05	1.31533e-54	rs4586220
chr12:22089347	rs11615310	chr12:22091318	8.263e-62	9.999e-05	1.31533e-54	rs4586220
chr12:22089347	rs11615766	chr12:22162540	8.263e-62	9.999e-05	1.31533e-54	rs4586220
chr12:22089347	rs117188722	chr12:22116488	8.263e-62	9.999e-05	1.31533e-54	rs4586220
chr12:22089347	rs117677710	chr12:22109641	8.263e-62	9.999e-05	1.31533e-54	rs4586220
chr12:22089347	rs117864085	chr12:22110308	8.263e-62	9.999e-05	1.31533e-54	rs4586220
chr12:22089347	rs1400619	chr12:22122383	8.263e-62	9.999e-05	1.31533e-54	rs4586220
chr12:22089347	rs141417564	chr12:22116987	8.263e-62	9.999e-05	1.31533e-54	rs4586220
chr12:22089347	rs142958176	chr12:22129595	8.263e-62	9.999e-05	1.31533e-54	rs4586220
chr12:22089347	rs145316928	chr12:22115749	8.263e-62	9.999e-05	1.31533e-54	rs4586220
chr12:22089347	rs1517274	chr12:22122233	8.263e-62	9.999e-05	1.31533e-54	rs4586220
chr12:22089347	rs17335932	chr12:22090639	8.263e-62	9.999e-05	1.31533e-54	rs4586220
chr12:22089347	rs1914359	chr12:22115601	8.263e-62	9.999e-05	1.31533e-54	rs4586220
chr12:22089347	rs2900494	chr12:22114341	8.263e-62	9.999e-05	1.31533e-54	rs4586220
chr12:22089347	rs3983516	chr12:22126314	8.263e-62	9.999e-05	1.31533e-54	rs4586220
chr12:22089347	rs4074274	chr12:22154874	8.263e-62	9.999e-05	1.31533e-54	rs4586220
chr12:22089347	rs4340097	chr12:22154036	8.263e-62	9.999e-05	1.31533e-54	rs4586220
chr12:22089347	rs4350408	chr12:22152713	8.263e-62	9.999e-05	1.31533e-54	rs4586220
chr12:22089347	rs4394882	chr12:22154008	8.263e-62	9.999e-05	1.31533e-54	rs4586220
chr12:22089347	rs4494345	chr12:22157553	8.263e-62	9.999e-05	1.31533e-54	rs4586220
chr12:22089347	rs4612864	chr12:22157396	8.263e-62	9.999e-05	1.31533e-54	rs4586220
chr12:22089347	rs4762723	chr12:22119441	8.263e-62	9.999e-05	1.31533e-54	rs4586220
chr12:22089347	rs60880464	chr12:22134309	8.263e-62	9.999e-05	1.31533e-54	rs4586220
chr12:22089347	rs6487254	chr12:22111253	8.263e-62	9.999e-05	1.31533e-54	rs4586220
chr12:22089347	rs7295606	chr12:22140364	8.263e-62	9.999e-05	1.31533e-54	rs4586220
chr12:22089347	rs7314084	chr12:22156598	8.263e-62	9.999e-05	1.31533e-54	rs4586220
chr12:22089347	rs74622277	chr12:22110704	8.263e-62	9.999e-05	1.31533e-54	rs4586220
chr12:22089347	rs74660713	chr12:22156059	8.263e-62	9.999e-05	1.31533e-54	rs4586220
chr12:22089347	rs7488080	chr12:22136619	8.263e-62	9.999e-05	1.31533e-54	rs4586220
chr12:22089347	rs77770265	chr12:22110650	8.263e-62	9.999e-05	1.31533e-54	rs4586220
chr12:22089347	rs80094310	chr12:22109229	8.263e-62	9.999e-05	1.31533e-54	rs4586220
chr12:22089347	rs9645737	chr12:22133906	8.263e-62	9.999e-05	1.31533e-54	rs4586220
chr20:20146875	rs1008498	chr20:20169399	8.76e-62	9.999e-05	1.31533e-54	rs6046679
chr20:20146875	rs1028432	chr20:20158484	8.76e-62	9.999e-05	1.31533e-54	rs6046679
chr20:20146875	rs1028434	chr20:20158062	8.76e-62	9.999e-05	1.31533e-54	rs6046679
chr20:20146875	rs1028437	chr20:20114159	8.76e-62	9.999e-05	1.31533e-54	rs6046679
chr20:20146875	rs1028438	chr20:20114135	8.76e-62	9.999e-05	1.31533e-54	rs6046679
chr20:20146875	rs1040584	chr20:20166714	8.76e-62	9.999e-05	1.31533e-54	rs6046679
chr20:20146875	rs1120999	chr20:20118339	8.76e-62	9.999e-05	1.31533e-54	rs6046679
chr20:20146875	rs115466552	chr20:20104468	8.76e-62	9.999e-05	1.31533e-54	rs6046679
chr20:20146875	rs1155383	chr20:20126633	8.76e-62	9.999e-05	1.31533e-54	rs6046679
chr20:20146875	rs115662384	chr20:20105374	8.76e-62	9.999e-05	1.31533e-54	rs6046679
chr20:20146875	rs116833458	chr20:20103086	8.76e-62	9.999e-05	1.31533e-54	rs6046679
chr20:20146875	rs117635029	chr20:20103478	8.76e-62	9.999e-05	1.31533e-54	rs6046679
chr20:20146875	rs12624431	chr20:20091528	8.76e-62	9.999e-05	1.31533e-54	rs6046679
chr20:20146875	rs12625068	chr20:20088680	8.76e-62	9.999e-05	1.31533e-54	rs6046679
chr20:20146875	rs12625132	chr20:20106334	8.76e-62	9.999e-05	1.31533e-54	rs6046679
chr20:20146875	rs146051505	chr20:20105847	8.76e-62	9.999e-05	1.31533e-54	rs6046679
chr20:20146875	rs1569769	chr20:20122677	8.76e-62	9.999e-05	1.31533e-54	rs6046679
chr20:20146875	rs1810521	chr20:20145586	8.76e-62	9.999e-05	1.31533e-54	rs6046679
chr20:20146875	rs1883945	chr20:20124115	8.76e-62	9.999e-05	1.31533e-54	rs6046679
chr20:20146875	rs2064445	chr20:20146045	8.76e-62	9.999e-05	1.31533e-54	rs6046679
chr20:20146875	rs2064446	chr20:20146159	8.76e-62	9.999e-05	1.31533e-54	rs6046679
chr20:20146875	rs2064447	chr20:20146351	8.76e-62	9.999e-05	1.31533e-54	rs6046679
chr20:20146875	rs2064448	chr20:20159625	8.76e-62	9.999e-05	1.31533e-54	rs6046679
chr20:20146875	rs2179823	chr20:20140196	8.76e-62	9.999e-05	1.31533e-54	rs6046679
chr20:20146875	rs2179826	chr20:20117782	8.76e-62	9.999e-05	1.31533e-54	rs6046679
chr20:20146875	rs2207093	chr20:20131852	8.76e-62	9.999e-05	1.31533e-54	rs6046679
chr20:20146875	rs2207094	chr20:20137068	8.76e-62	9.999e-05	1.31533e-54	rs6046679
chr20:20146875	rs2207095	chr20:20141317	8.76e-62	9.999e-05	1.31533e-54	rs6046679
chr20:20146875	rs2207096	chr20:20141389	8.76e-62	9.999e-05	1.31533e-54	rs6046679
chr20:20146875	rs2207097	chr20:20149074	8.76e-62	9.999e-05	1.31533e-54	rs6046679
chr20:20146875	rs2249271	chr20:20123191	8.76e-62	9.999e-05	1.31533e-54	rs6046679
chr20:20146875	rs2249280	chr20:20123308	8.76e-62	9.999e-05	1.31533e-54	rs6046679
chr20:20146875	rs2249428	chr20:20124810	8.76e-62	9.999e-05	1.31533e-54	rs6046679
chr20:20146875	rs2273123	chr20:20147304	8.76e-62	9.999e-05	1.31533e-54	rs6046679
chr20:20146875	rs2273124	chr20:20149676	8.76e-62	9.999e-05	1.31533e-54	rs6046679
chr20:20146875	rs2273125	chr20:20149758	8.76e-62	9.999e-05	1.31533e-54	rs6046679
chr20:20146875	rs2273126	chr20:20149769	8.76e-62	9.999e-05	1.31533e-54	rs6046679
chr20:20146875	rs2328492	chr20:20092843	8.76e-62	9.999e-05	1.31533e-54	rs6046679
chr20:20146875	rs2328494	chr20:20106050	8.76e-62	9.999e-05	1.31533e-54	rs6046679
chr20:20146875	rs2328496	chr20:20124785	8.76e-62	9.999e-05	1.31533e-54	rs6046679
chr20:20146875	rs2328497	chr20:20132287	8.76e-62	9.999e-05	1.31533e-54	rs6046679
chr20:20146875	rs2328498	chr20:20143626	8.76e-62	9.999e-05	1.31533e-54	rs6046679
chr20:20146875	rs2328500	chr20:20152581	8.76e-62	9.999e-05	1.31533e-54	rs6046679
chr20:20146875	rs2328501	chr20:20153647	8.76e-62	9.999e-05	1.31533e-54	rs6046679
chr20:20146875	rs2328502	chr20:20171568	8.76e-62	9.999e-05	1.31533e-54	rs6046679
chr20:20146875	rs2424256	chr20:20112311	8.76e-62	9.999e-05	1.31533e-54	rs6046679
chr20:20146875	rs2424257	chr20:20112341	8.76e-62	9.999e-05	1.31533e-54	rs6046679
chr20:20146875	rs2424258	chr20:20112860	8.76e-62	9.999e-05	1.31533e-54	rs6046679
chr20:20146875	rs2424261	chr20:20113272	8.76e-62	9.999e-05	1.31533e-54	rs6046679
chr20:20146875	rs2424262	chr20:20115175	8.76e-62	9.999e-05	1.31533e-54	rs6046679
chr20:20146875	rs2424263	chr20:20115281	8.76e-62	9.999e-05	1.31533e-54	rs6046679
chr20:20146875	rs2424264	chr20:20117047	8.76e-62	9.999e-05	1.31533e-54	rs6046679
chr20:20146875	rs2424265	chr20:20117107	8.76e-62	9.999e-05	1.31533e-54	rs6046679
chr20:20146875	rs2424266	chr20:20117663	8.76e-62	9.999e-05	1.31533e-54	rs6046679
chr20:20146875	rs2424269	chr20:20118605	8.76e-62	9.999e-05	1.31533e-54	rs6046679
chr20:20146875	rs2424270	chr20:20121660	8.76e-62	9.999e-05	1.31533e-54	rs6046679
chr20:20146875	rs2424271	chr20:20124003	8.76e-62	9.999e-05	1.31533e-54	rs6046679
chr20:20146875	rs2424272	chr20:20124497	8.76e-62	9.999e-05	1.31533e-54	rs6046679
chr20:20146875	rs2424275	chr20:20125912	8.76e-62	9.999e-05	1.31533e-54	rs6046679
chr20:20146875	rs2424276	chr20:20126185	8.76e-62	9.999e-05	1.31533e-54	rs6046679
chr20:20146875	rs2424277	chr20:20126191	8.76e-62	9.999e-05	1.31533e-54	rs6046679
chr20:20146875	rs2424278	chr20:20127047	8.76e-62	9.999e-05	1.31533e-54	rs6046679
chr20:20146875	rs2424280	chr20:20128425	8.76e-62	9.999e-05	1.31533e-54	rs6046679
chr20:20146875	rs2424281	chr20:20128530	8.76e-62	9.999e-05	1.31533e-54	rs6046679
chr20:20146875	rs2424282	chr20:20129629	8.76e-62	9.999e-05	1.31533e-54	rs6046679
chr20:20146875	rs2424284	chr20:20130511	8.76e-62	9.999e-05	1.31533e-54	rs6046679
chr20:20146875	rs2424285	chr20:20131038	8.76e-62	9.999e-05	1.31533e-54	rs6046679
chr20:20146875	rs2424288	chr20:20132857	8.76e-62	9.999e-05	1.31533e-54	rs6046679
chr20:20146875	rs2424289	chr20:20133485	8.76e-62	9.999e-05	1.31533e-54	rs6046679
chr20:20146875	rs2424290	chr20:20133754	8.76e-62	9.999e-05	1.31533e-54	rs6046679
chr20:20146875	rs2876567	chr20:20153662	8.76e-62	9.999e-05	1.31533e-54	rs6046679
chr20:20146875	rs4383407	chr20:20153508	8.76e-62	9.999e-05	1.31533e-54	rs6046679
chr20:20146875	rs4458273	chr20:20171427	8.76e-62	9.999e-05	1.31533e-54	rs6046679
chr20:20146875	rs4536716	chr20:20139435	8.76e-62	9.999e-05	1.31533e-54	rs6046679
chr20:20146875	rs4814939	chr20:20089713	8.76e-62	9.999e-05	1.31533e-54	rs6046679
chr20:20146875	rs4814940	chr20:20095657	8.76e-62	9.999e-05	1.31533e-54	rs6046679
chr20:20146875	rs4814941	chr20:20095664	8.76e-62	9.999e-05	1.31533e-54	rs6046679
chr20:20146875	rs4814943	chr20:20109460	8.76e-62	9.999e-05	1.31533e-54	rs6046679
chr20:20146875	rs4814945	chr20:20117396	8.76e-62	9.999e-05	1.31533e-54	rs6046679
chr20:20146875	rs4814946	chr20:20117408	8.76e-62	9.999e-05	1.31533e-54	rs6046679
chr20:20146875	rs4814949	chr20:20142905	8.76e-62	9.999e-05	1.31533e-54	rs6046679
chr20:20146875	rs4814950	chr20:20157441	8.76e-62	9.999e-05	1.31533e-54	rs6046679
chr20:20146875	rs4814952	chr20:20157654	8.76e-62	9.999e-05	1.31533e-54	rs6046679
chr20:20146875	rs4814953	chr20:20157713	8.76e-62	9.999e-05	1.31533e-54	rs6046679
chr20:20146875	rs4814954	chr20:20157736	8.76e-62	9.999e-05	1.31533e-54	rs6046679
chr20:20146875	rs4814955	chr20:20157767	8.76e-62	9.999e-05	1.31533e-54	rs6046679
chr20:20146875	rs4814956	chr20:20166957	8.76e-62	9.999e-05	1.31533e-54	rs6046679
chr20:20146875	rs4814958	chr20:20169641	8.76e-62	9.999e-05	1.31533e-54	rs6046679
chr20:20146875	rs56133804	chr20:20170006	8.76e-62	9.999e-05	1.31533e-54	rs6046679
chr20:20146875	rs57310307	chr20:20101419	8.76e-62	9.999e-05	1.31533e-54	rs6046679
chr20:20146875	rs57485421	chr20:20170646	8.76e-62	9.999e-05	1.31533e-54	rs6046679
chr20:20146875	rs57906407	chr20:20104784	8.76e-62	9.999e-05	1.31533e-54	rs6046679
chr20:20146875	rs58049462	chr20:20088246	8.76e-62	9.999e-05	1.31533e-54	rs6046679
chr20:20146875	rs58050894	chr20:20098494	8.76e-62	9.999e-05	1.31533e-54	rs6046679
chr20:20146875	rs58434147	chr20:20098455	8.76e-62	9.999e-05	1.31533e-54	rs6046679
chr20:20146875	rs58707609	chr20:20107604	8.76e-62	9.999e-05	1.31533e-54	rs6046679
chr20:20146875	rs58910532	chr20:20104817	8.76e-62	9.999e-05	1.31533e-54	rs6046679
chr20:20146875	rs59272582	chr20:20100579	8.76e-62	9.999e-05	1.31533e-54	rs6046679
chr20:20146875	rs59799984	chr20:20107326	8.76e-62	9.999e-05	1.31533e-54	rs6046679
chr20:20146875	rs59944618	chr20:20096811	8.76e-62	9.999e-05	1.31533e-54	rs6046679
chr20:20146875	rs60174111	chr20:20107611	8.76e-62	9.999e-05	1.31533e-54	rs6046679
chr20:20146875	rs60267168	chr20:20101723	8.76e-62	9.999e-05	1.31533e-54	rs6046679
chr20:20146875	rs6035556	chr20:20115533	8.76e-62	9.999e-05	1.31533e-54	rs6046679
chr20:20146875	rs6035566	chr20:20136175	8.76e-62	9.999e-05	1.31533e-54	rs6046679
chr20:20146875	rs6035567	chr20:20136365	8.76e-62	9.999e-05	1.31533e-54	rs6046679
chr20:20146875	rs6035569	chr20:20139716	8.76e-62	9.999e-05	1.31533e-54	rs6046679
chr20:20146875	rs6035570	chr20:20147883	8.76e-62	9.999e-05	1.31533e-54	rs6046679
chr20:20146875	rs6035573	chr20:20155647	8.76e-62	9.999e-05	1.31533e-54	rs6046679
chr20:20146875	rs6035574	chr20:20162965	8.76e-62	9.999e-05	1.31533e-54	rs6046679
chr20:20146875	rs6046644	chr20:20116465	8.76e-62	9.999e-05	1.31533e-54	rs6046679
chr20:20146875	rs6046655	chr20:20129088	8.76e-62	9.999e-05	1.31533e-54	rs6046679
chr20:20146875	rs6046659	chr20:20132606	8.76e-62	9.999e-05	1.31533e-54	rs6046679
chr20:20146875	rs6046661	chr20:20134094	8.76e-62	9.999e-05	1.31533e-54	rs6046679
chr20:20146875	rs6046662	chr20:20134528	8.76e-62	9.999e-05	1.31533e-54	rs6046679
chr20:20146875	rs6046663	chr20:20134590	8.76e-62	9.999e-05	1.31533e-54	rs6046679
chr20:20146875	rs6046665	chr20:20135041	8.76e-62	9.999e-05	1.31533e-54	rs6046679
chr20:20146875	rs6046667	chr20:20137346	8.76e-62	9.999e-05	1.31533e-54	rs6046679
chr20:20146875	rs6046668	chr20:20137433	8.76e-62	9.999e-05	1.31533e-54	rs6046679
chr20:20146875	rs6046670	chr20:20137871	8.76e-62	9.999e-05	1.31533e-54	rs6046679
chr20:20146875	rs6046673	chr20:20139760	8.76e-62	9.999e-05	1.31533e-54	rs6046679
chr20:20146875	rs6046675	chr20:20142481	8.76e-62	9.999e-05	1.31533e-54	rs6046679
chr20:20146875	rs6046676	chr20:20142620	8.76e-62	9.999e-05	1.31533e-54	rs6046679
chr20:20146875	rs6046678	chr20:20146851	8.76e-62	9.999e-05	1.31533e-54	rs6046679
chr20:20146875	rs6046683	chr20:20148188	8.76e-62	9.999e-05	1.31533e-54	rs6046679
chr20:20146875	rs6046684	chr20:20148359	8.76e-62	9.999e-05	1.31533e-54	rs6046679
chr20:20146875	rs6046685	chr20:20148411	8.76e-62	9.999e-05	1.31533e-54	rs6046679
chr20:20146875	rs6046686	chr20:20151160	8.76e-62	9.999e-05	1.31533e-54	rs6046679
chr20:20146875	rs6046687	chr20:20151964	8.76e-62	9.999e-05	1.31533e-54	rs6046679
chr20:20146875	rs6046688	chr20:20152186	8.76e-62	9.999e-05	1.31533e-54	rs6046679
chr20:20146875	rs6046689	chr20:20153364	8.76e-62	9.999e-05	1.31533e-54	rs6046679
chr20:20146875	rs6046690	chr20:20153469	8.76e-62	9.999e-05	1.31533e-54	rs6046679
chr20:20146875	rs6046694	chr20:20153909	8.76e-62	9.999e-05	1.31533e-54	rs6046679
chr20:20146875	rs6046695	chr20:20154003	8.76e-62	9.999e-05	1.31533e-54	rs6046679
chr20:20146875	rs6046696	chr20:20154368	8.76e-62	9.999e-05	1.31533e-54	rs6046679
chr20:20146875	rs6046697	chr20:20154594	8.76e-62	9.999e-05	1.31533e-54	rs6046679
chr20:20146875	rs6046698	chr20:20155223	8.76e-62	9.999e-05	1.31533e-54	rs6046679
chr20:20146875	rs6046699	chr20:20155491	8.76e-62	9.999e-05	1.31533e-54	rs6046679
chr20:20146875	rs6046700	chr20:20156796	8.76e-62	9.999e-05	1.31533e-54	rs6046679
chr20:20146875	rs6046703	chr20:20159907	8.76e-62	9.999e-05	1.31533e-54	rs6046679
chr20:20146875	rs6046704	chr20:20160179	8.76e-62	9.999e-05	1.31533e-54	rs6046679
chr20:20146875	rs6046707	chr20:20162964	8.76e-62	9.999e-05	1.31533e-54	rs6046679
chr20:20146875	rs6046709	chr20:20163425	8.76e-62	9.999e-05	1.31533e-54	rs6046679
chr20:20146875	rs6046710	chr20:20163639	8.76e-62	9.999e-05	1.31533e-54	rs6046679
chr20:20146875	rs6046714	chr20:20167470	8.76e-62	9.999e-05	1.31533e-54	rs6046679
chr20:20146875	rs6075627	chr20:20140799	8.76e-62	9.999e-05	1.31533e-54	rs6046679
chr20:20146875	rs6075631	chr20:20152840	8.76e-62	9.999e-05	1.31533e-54	rs6046679
chr20:20146875	rs6081898	chr20:20134623	8.76e-62	9.999e-05	1.31533e-54	rs6046679
chr20:20146875	rs6081900	chr20:20140488	8.76e-62	9.999e-05	1.31533e-54	rs6046679
chr20:20146875	rs6081903	chr20:20152855	8.76e-62	9.999e-05	1.31533e-54	rs6046679
chr20:20146875	rs6081906	chr20:20153108	8.76e-62	9.999e-05	1.31533e-54	rs6046679
chr20:20146875	rs6081907	chr20:20153247	8.76e-62	9.999e-05	1.31533e-54	rs6046679
chr20:20146875	rs6081908	chr20:20155977	8.76e-62	9.999e-05	1.31533e-54	rs6046679
chr20:20146875	rs60824936	chr20:20092101	8.76e-62	9.999e-05	1.31533e-54	rs6046679
chr20:20146875	rs61050300	chr20:20107357	8.76e-62	9.999e-05	1.31533e-54	rs6046679
chr20:20146875	rs61091047	chr20:20092384	8.76e-62	9.999e-05	1.31533e-54	rs6046679
chr20:20146875	rs6112802	chr20:20150182	8.76e-62	9.999e-05	1.31533e-54	rs6046679
chr20:20146875	rs6112805	chr20:20156234	8.76e-62	9.999e-05	1.31533e-54	rs6046679
chr20:20146875	rs61136842	chr20:20088166	8.76e-62	9.999e-05	1.31533e-54	rs6046679
chr20:20146875	rs6132272	chr20:20140503	8.76e-62	9.999e-05	1.31533e-54	rs6046679
chr20:20146875	rs6136956	chr20:20143883	8.76e-62	9.999e-05	1.31533e-54	rs6046679
chr20:20146875	rs6136958	chr20:20156087	8.76e-62	9.999e-05	1.31533e-54	rs6046679
chr20:20146875	rs61521495	chr20:20101490	8.76e-62	9.999e-05	1.31533e-54	rs6046679
chr20:20146875	rs61677630	chr20:20105203	8.76e-62	9.999e-05	1.31533e-54	rs6046679
chr20:20146875	rs6515086	chr20:20140605	8.76e-62	9.999e-05	1.31533e-54	rs6046679
chr20:20146875	rs713258	chr20:20093726	8.76e-62	9.999e-05	1.31533e-54	rs6046679
chr20:20146875	rs7260927	chr20:20094701	8.76e-62	9.999e-05	1.31533e-54	rs6046679
chr20:20146875	rs7267131	chr20:20097811	8.76e-62	9.999e-05	1.31533e-54	rs6046679
chr20:20146875	rs7267140	chr20:20097840	8.76e-62	9.999e-05	1.31533e-54	rs6046679
chr20:20146875	rs7267624	chr20:20094516	8.76e-62	9.999e-05	1.31533e-54	rs6046679
chr20:20146875	rs7267707	chr20:20094703	8.76e-62	9.999e-05	1.31533e-54	rs6046679
chr20:20146875	rs7274155	chr20:20097812	8.76e-62	9.999e-05	1.31533e-54	rs6046679
chr20:20146875	rs73605578	chr20:20090689	8.76e-62	9.999e-05	1.31533e-54	rs6046679
chr20:20146875	rs73605579	chr20:20090803	8.76e-62	9.999e-05	1.31533e-54	rs6046679
chr20:20146875	rs73605580	chr20:20092834	8.76e-62	9.999e-05	1.31533e-54	rs6046679
chr20:20146875	rs73605581	chr20:20094894	8.76e-62	9.999e-05	1.31533e-54	rs6046679
chr20:20146875	rs73605582	chr20:20094904	8.76e-62	9.999e-05	1.31533e-54	rs6046679
chr20:20146875	rs73605583	chr20:20094920	8.76e-62	9.999e-05	1.31533e-54	rs6046679
chr20:20146875	rs73605584	chr20:20097445	8.76e-62	9.999e-05	1.31533e-54	rs6046679
chr20:20146875	rs73605587	chr20:20101156	8.76e-62	9.999e-05	1.31533e-54	rs6046679
chr20:20146875	rs73605588	chr20:20101239	8.76e-62	9.999e-05	1.31533e-54	rs6046679
chr20:20146875	rs73605589	chr20:20102049	8.76e-62	9.999e-05	1.31533e-54	rs6046679
chr20:20146875	rs73605590	chr20:20102293	8.76e-62	9.999e-05	1.31533e-54	rs6046679
chr20:20146875	rs73605591	chr20:20102876	8.76e-62	9.999e-05	1.31533e-54	rs6046679
chr20:20146875	rs73605592	chr20:20103048	8.76e-62	9.999e-05	1.31533e-54	rs6046679
chr20:20146875	rs73605595	chr20:20104599	8.76e-62	9.999e-05	1.31533e-54	rs6046679
chr20:20146875	rs73605596	chr20:20108121	8.76e-62	9.999e-05	1.31533e-54	rs6046679
chr20:20146875	rs73605597	chr20:20110141	8.76e-62	9.999e-05	1.31533e-54	rs6046679
chr20:20146875	rs73605598	chr20:20110279	8.76e-62	9.999e-05	1.31533e-54	rs6046679
chr20:20146875	rs73605599	chr20:20110926	8.76e-62	9.999e-05	1.31533e-54	rs6046679
chr20:20146875	rs73607403	chr20:20170309	8.76e-62	9.999e-05	1.31533e-54	rs6046679
chr20:20146875	rs761468	chr20:20120077	8.76e-62	9.999e-05	1.31533e-54	rs6046679
chr20:20146875	rs761469	chr20:20119523	8.76e-62	9.999e-05	1.31533e-54	rs6046679
chr20:20146875	rs761470	chr20:20164336	8.76e-62	9.999e-05	1.31533e-54	rs6046679
chr20:20146875	rs8123009	chr20:20138745	8.76e-62	9.999e-05	1.31533e-54	rs6046679
chr20:20146875	rs926724	chr20:20120414	8.76e-62	9.999e-05	1.31533e-54	rs6046679
chr20:20146875	rs964139	chr20:20143480	8.76e-62	9.999e-05	1.31533e-54	rs6046679
chr20:20146875	rs964140	chr20:20143300	8.76e-62	9.999e-05	1.31533e-54	rs6046679
chr20:20146875	rs971874	chr20:20141596	8.76e-62	9.999e-05	1.31533e-54	rs6046679
chr20:20146875	rs971875	chr20:20141577	8.76e-62	9.999e-05	1.31533e-54	rs6046679
chr20:20146875	rs975111	chr20:20143670	8.76e-62	9.999e-05	1.31533e-54	rs6046679
chr20:20146875	rs975112	chr20:20143634	8.76e-62	9.999e-05	1.31533e-54	rs6046679
chr20:20146875	rs996198	chr20:20152234	8.76e-62	9.999e-05	1.31533e-54	rs6046679
chr22:48899195	rs11090847	chr22:48899419	2.683e-61	9.999e-05	3.92836e-54	rs5767175
chr22:48899195	rs2071783	chr22:48902769	2.683e-61	9.999e-05	3.92836e-54	rs5767175
chr22:48899195	rs2071784	chr22:48902721	2.683e-61	9.999e-05	3.92836e-54	rs5767175
chr22:48899195	rs5767176	chr22:48900321	2.683e-61	9.999e-05	3.92836e-54	rs5767175
chr22:48899195	rs5768683	chr22:48897010	2.683e-61	9.999e-05	3.92836e-54	rs5767175
chr22:48899195	rs5768685	chr22:48898655	2.683e-61	9.999e-05	3.92836e-54	rs5767175
chr22:48899195	rs6008745	chr22:48902598	2.683e-61	9.999e-05	3.92836e-54	rs5767175
chr22:48899195	rs7288475	chr22:48900176	2.683e-61	9.999e-05	3.92836e-54	rs5767175
chr22:48899195	rs763002	chr22:48901623	2.683e-61	9.999e-05	3.92836e-54	rs5767175
chr21:46705620	rs13047688	chr21:46669290	3e-60	9.999e-05	4.16459e-53	rs2297285
chr21:46705620	rs13052356	chr21:46663588	3e-60	9.999e-05	4.16459e-53	rs2297285
chr21:46705620	rs13053002	chr21:46677854	3e-60	9.999e-05	4.16459e-53	rs2297285
chr21:46705620	rs2297284	chr21:46705345	3e-60	9.999e-05	4.16459e-53	rs2297285
chr21:46705620	rs2297286	chr21:46707897	3e-60	9.999e-05	4.16459e-53	rs2297285
chr21:46705620	rs2330013	chr21:46658662	3e-60	9.999e-05	4.16459e-53	rs2297285
chr21:46705620	rs2838830	chr21:46664227	3e-60	9.999e-05	4.16459e-53	rs2297285
chr21:46705620	rs2838847	chr21:46670958	3e-60	9.999e-05	4.16459e-53	rs2297285
chr21:46705620	rs28628220	chr21:46663741	3e-60	9.999e-05	4.16459e-53	rs2297285
chr21:46705620	rs34211339	chr21:46662622	3e-60	9.999e-05	4.16459e-53	rs2297285
chr21:46705620	rs34886433	chr21:46680538	3e-60	9.999e-05	4.16459e-53	rs2297285
chr21:46705620	rs3746980	chr21:46711580	3e-60	9.999e-05	4.16459e-53	rs2297285
chr21:46705620	rs4818769	chr21:46667451	3e-60	9.999e-05	4.16459e-53	rs2297285
chr21:46705620	rs4819052	chr21:46699777	3e-60	9.999e-05	4.16459e-53	rs2297285
chr21:46705620	rs733738	chr21:46666396	3e-60	9.999e-05	4.16459e-53	rs2297285
chr21:46705620	rs733739	chr21:46666210	3e-60	9.999e-05	4.16459e-53	rs2297285
chr21:46705620	rs8130866	chr21:46672112	3e-60	9.999e-05	4.16459e-53	rs2297285
chr21:46705620	rs914217	chr21:46698299	3e-60	9.999e-05	4.16459e-53	rs2297285
chr21:46705620	rs9306123	chr21:46709922	3e-60	9.999e-05	4.16459e-53	rs2297285
chr21:46705620	rs9984901	chr21:46663952	3e-60	9.999e-05	4.16459e-53	rs2297285
chr7:50835893	rs10239980	chr7:50844013	5.807e-60	9.999e-05	7.75051e-53	rs4947861
chr7:50835893	rs10272063	chr7:50826838	5.807e-60	9.999e-05	7.75051e-53	rs4947861
chr7:50835893	rs10278363	chr7:50836032	5.807e-60	9.999e-05	7.75051e-53	rs4947861
chr7:50835893	rs12665949	chr7:50870148	5.807e-60	9.999e-05	7.75051e-53	rs4947861
chr7:50835893	rs2051893	chr7:50877915	5.807e-60	9.999e-05	7.75051e-53	rs4947861
chr7:50835893	rs2051894	chr7:50845313	5.807e-60	9.999e-05	7.75051e-53	rs4947861
chr7:50835893	rs2051897	chr7:50853801	5.807e-60	9.999e-05	7.75051e-53	rs4947861
chr7:50835893	rs2301925	chr7:50849576	5.807e-60	9.999e-05	7.75051e-53	rs4947861
chr7:50835893	rs4947873	chr7:50848622	5.807e-60	9.999e-05	7.75051e-53	rs4947861
chr7:50835893	rs4947888	chr7:50855620	5.807e-60	9.999e-05	7.75051e-53	rs4947861
chr7:50835893	rs6593182	chr7:50855847	5.807e-60	9.999e-05	7.75051e-53	rs4947861
chr7:50835893	rs7783789	chr7:50875448	5.807e-60	9.999e-05	7.75051e-53	rs4947861
chr7:50835893	rs7794164	chr7:50848086	5.807e-60	9.999e-05	7.75051e-53	rs4947861
chr7:50835893	rs7808929	chr7:50873730	5.807e-60	9.999e-05	7.75051e-53	rs4947861
chr7:50835893	rs7809357	chr7:50878598	5.807e-60	9.999e-05	7.75051e-53	rs4947861
chr7:50835893	rs7809362	chr7:50878601	5.807e-60	9.999e-05	7.75051e-53	rs4947861
chr10:46009818	rs10508895	chr10:45967768	1.534e-59	9.999e-05	1.34963e-52	rs71496605
chr10:46009818	rs112297763	chr10:46069436	1.534e-59	9.999e-05	1.34963e-52	rs71496605
chr10:46009818	rs112884766	chr10:46069895	1.534e-59	9.999e-05	1.34963e-52	rs71496605
chr10:46009818	rs113862353	chr10:46068586	1.534e-59	9.999e-05	1.34963e-52	rs71496605
chr10:46009818	rs115391636	chr10:46012045	1.534e-59	0.0002	1.34963e-52	rs71496605
chr10:46009818	rs12761399	chr10:45965085	1.534e-59	0.0002	1.34963e-52	rs71496605
chr10:46009818	rs12761573	chr10:46079517	1.534e-59	0.0003	1.34963e-52	rs71496605
chr10:46009818	rs12762495	chr10:46013615	1.534e-59	9.999e-05	1.34963e-52	rs71496605
chr10:46009818	rs12763205	chr10:45986495	1.534e-59	9.999e-05	1.34963e-52	rs71496605
chr10:46009818	rs12763285	chr10:46082869	1.534e-59	9.999e-05	1.34963e-52	rs71496605
chr10:46009818	rs12764485	chr10:46002587	1.534e-59	9.999e-05	1.34963e-52	rs71496605
chr10:46009818	rs12764652	chr10:45991978	1.534e-59	9.999e-05	1.34963e-52	rs71496605
chr10:46009818	rs12764693	chr10:46023327	1.534e-59	0.0002	1.34963e-52	rs71496605
chr10:46009818	rs12765244	chr10:46032041	1.534e-59	9.999e-05	1.34963e-52	rs71496605
chr10:46009818	rs12766550	chr10:46011355	1.534e-59	9.999e-05	1.34963e-52	rs71496605
chr10:46009818	rs12766764	chr10:46079513	1.534e-59	9.999e-05	1.34963e-52	rs71496605
chr10:46009818	rs12768131	chr10:45986448	1.534e-59	0.0002	1.34963e-52	rs71496605
chr10:46009818	rs12769244	chr10:45959385	1.534e-59	9.999e-05	1.34963e-52	rs71496605
chr10:46009818	rs12771275	chr10:45959652	1.534e-59	9.999e-05	1.34963e-52	rs71496605
chr10:46009818	rs12772102	chr10:46081101	1.534e-59	9.999e-05	1.34963e-52	rs71496605
chr10:46009818	rs12772485	chr10:46011421	1.534e-59	0.0002	1.34963e-52	rs71496605
chr10:46009818	rs12773263	chr10:45984346	1.534e-59	0.0002	1.34963e-52	rs71496605
chr10:46009818	rs12773463	chr10:46003631	1.534e-59	9.999e-05	1.34963e-52	rs71496605
chr10:46009818	rs12774453	chr10:46038921	1.534e-59	9.999e-05	1.34963e-52	rs71496605
chr10:46009818	rs12774690	chr10:45989745	1.534e-59	0.0002	1.34963e-52	rs71496605
chr10:46009818	rs12775527	chr10:46024990	1.534e-59	9.999e-05	1.34963e-52	rs71496605
chr10:46009818	rs12776291	chr10:46038507	1.534e-59	9.999e-05	1.34963e-52	rs71496605
chr10:46009818	rs12777172	chr10:46064289	1.534e-59	0.0002	1.34963e-52	rs71496605
chr10:46009818	rs12778143	chr10:46063540	1.534e-59	9.999e-05	1.34963e-52	rs71496605
chr10:46009818	rs12778980	chr10:45994211	1.534e-59	0.0002	1.34963e-52	rs71496605
chr10:46009818	rs12779005	chr10:46087374	1.534e-59	9.999e-05	1.34963e-52	rs71496605
chr10:46009818	rs12779198	chr10:46013547	1.534e-59	0.0002	1.34963e-52	rs71496605
chr10:46009818	rs12779204	chr10:46064255	1.534e-59	9.999e-05	1.34963e-52	rs71496605
chr10:46009818	rs12779281	chr10:45977447	1.534e-59	9.999e-05	1.34963e-52	rs71496605
chr10:46009818	rs12779637	chr10:46081096	1.534e-59	9.999e-05	1.34963e-52	rs71496605
chr10:46009818	rs12779976	chr10:46042932	1.534e-59	9.999e-05	1.34963e-52	rs71496605
chr10:46009818	rs12781186	chr10:46013438	1.534e-59	9.999e-05	1.34963e-52	rs71496605
chr10:46009818	rs12781506	chr10:46038702	1.534e-59	9.999e-05	1.34963e-52	rs71496605
chr10:46009818	rs12783233	chr10:46069631	1.534e-59	9.999e-05	1.34963e-52	rs71496605
chr10:46009818	rs140500171	chr10:46033862	1.534e-59	9.999e-05	1.34963e-52	rs71496605
chr10:46009818	rs141705245	chr10:46034654	1.534e-59	9.999e-05	1.34963e-52	rs71496605
chr10:46009818	rs142291436	chr10:46067660	1.534e-59	9.999e-05	1.34963e-52	rs71496605
chr10:46009818	rs144314631	chr10:45976928	1.534e-59	0.0002	1.34963e-52	rs71496605
chr10:46009818	rs146721805	chr10:45976968	1.534e-59	0.0003	1.34963e-52	rs71496605
chr10:46009818	rs147818958	chr10:46032318	1.534e-59	9.999e-05	1.34963e-52	rs71496605
chr10:46009818	rs151051171	chr10:46069823	1.534e-59	9.999e-05	1.34963e-52	rs71496605
chr10:46009818	rs17157798	chr10:45942712	1.534e-59	9.999e-05	1.34963e-52	rs71496605
chr10:46009818	rs17157832	chr10:45961761	1.534e-59	9.999e-05	1.34963e-52	rs71496605
chr10:46009818	rs17157836	chr10:45963586	1.534e-59	9.999e-05	1.34963e-52	rs71496605
chr10:46009818	rs17157839	chr10:45963777	1.534e-59	0.0002	1.34963e-52	rs71496605
chr10:46009818	rs17157852	chr10:45967801	1.534e-59	9.999e-05	1.34963e-52	rs71496605
chr10:46009818	rs17157880	chr10:46014488	1.534e-59	0.0002	1.34963e-52	rs71496605
chr10:46009818	rs17157884	chr10:46015942	1.534e-59	9.999e-05	1.34963e-52	rs71496605
chr10:46009818	rs17157885	chr10:46020094	1.534e-59	9.999e-05	1.34963e-52	rs71496605
chr10:46009818	rs17157887	chr10:46020348	1.534e-59	9.999e-05	1.34963e-52	rs71496605
chr10:46009818	rs17157898	chr10:46037209	1.534e-59	0.0002	1.34963e-52	rs71496605
chr10:46009818	rs17157919	chr10:46044092	1.534e-59	9.999e-05	1.34963e-52	rs71496605
chr10:46009818	rs17157928	chr10:46048229	1.534e-59	9.999e-05	1.34963e-52	rs71496605
chr10:46009818	rs17451208	chr10:46051905	1.534e-59	0.0002	1.34963e-52	rs71496605
chr10:46009818	rs17523413	chr10:45948175	1.534e-59	9.999e-05	1.34963e-52	rs71496605
chr10:46009818	rs191977823	chr10:46046135	1.534e-59	9.999e-05	1.34963e-52	rs71496605
chr10:46009818	rs2229136	chr10:45939617	1.534e-59	0.0002	1.34963e-52	rs71496605
chr10:46009818	rs2279433	chr10:45954807	1.534e-59	9.999e-05	1.34963e-52	rs71496605
chr10:46009818	rs2288619	chr10:45939818	1.534e-59	9.999e-05	1.34963e-52	rs71496605
chr10:46009818	rs33997730	chr10:46068113	1.534e-59	9.999e-05	1.34963e-52	rs71496605
chr10:46009818	rs34011467	chr10:46059758	1.534e-59	9.999e-05	1.34963e-52	rs71496605
chr10:46009818	rs34019727	chr10:45987751	1.534e-59	0.0002	1.34963e-52	rs71496605
chr10:46009818	rs34081402	chr10:45994427	1.534e-59	0.0002	1.34963e-52	rs71496605
chr10:46009818	rs34081552	chr10:45971156	1.534e-59	9.999e-05	1.34963e-52	rs71496605
chr10:46009818	rs34138033	chr10:46046512	1.534e-59	9.999e-05	1.34963e-52	rs71496605
chr10:46009818	rs34144887	chr10:46086393	1.534e-59	9.999e-05	1.34963e-52	rs71496605
chr10:46009818	rs34163035	chr10:46080719	1.534e-59	0.0002	1.34963e-52	rs71496605
chr10:46009818	rs34176769	chr10:46071027	1.534e-59	9.999e-05	1.34963e-52	rs71496605
chr10:46009818	rs34195613	chr10:46030374	1.534e-59	9.999e-05	1.34963e-52	rs71496605
chr10:46009818	rs34268168	chr10:45988526	1.534e-59	9.999e-05	1.34963e-52	rs71496605
chr10:46009818	rs34285816	chr10:45976851	1.534e-59	0.0002	1.34963e-52	rs71496605
chr10:46009818	rs34309840	chr10:46039361	1.534e-59	9.999e-05	1.34963e-52	rs71496605
chr10:46009818	rs34383275	chr10:46072877	1.534e-59	9.999e-05	1.34963e-52	rs71496605
chr10:46009818	rs34415465	chr10:45985580	1.534e-59	9.999e-05	1.34963e-52	rs71496605
chr10:46009818	rs34516867	chr10:46081737	1.534e-59	9.999e-05	1.34963e-52	rs71496605
chr10:46009818	rs34539215	chr10:46087378	1.534e-59	0.0002	1.34963e-52	rs71496605
chr10:46009818	rs34566829	chr10:45973598	1.534e-59	9.999e-05	1.34963e-52	rs71496605
chr10:46009818	rs34574958	chr10:46087040	1.534e-59	9.999e-05	1.34963e-52	rs71496605
chr10:46009818	rs34604216	chr10:46038984	1.534e-59	0.0002	1.34963e-52	rs71496605
chr10:46009818	rs34618850	chr10:46087863	1.534e-59	9.999e-05	1.34963e-52	rs71496605
chr10:46009818	rs34654893	chr10:45979828	1.534e-59	0.0002	1.34963e-52	rs71496605
chr10:46009818	rs34661476	chr10:45971413	1.534e-59	9.999e-05	1.34963e-52	rs71496605
chr10:46009818	rs34663276	chr10:45971360	1.534e-59	0.0002	1.34963e-52	rs71496605
chr10:46009818	rs34670342	chr10:46066162	1.534e-59	9.999e-05	1.34963e-52	rs71496605
chr10:46009818	rs34731408	chr10:45961020	1.534e-59	9.999e-05	1.34963e-52	rs71496605
chr10:46009818	rs34771643	chr10:45970632	1.534e-59	0.0002	1.34963e-52	rs71496605
chr10:46009818	rs34793991	chr10:46080590	1.534e-59	9.999e-05	1.34963e-52	rs71496605
chr10:46009818	rs34879733	chr10:45997761	1.534e-59	9.999e-05	1.34963e-52	rs71496605
chr10:46009818	rs34897497	chr10:46024677	1.534e-59	9.999e-05	1.34963e-52	rs71496605
chr10:46009818	rs34937315	chr10:45970717	1.534e-59	9.999e-05	1.34963e-52	rs71496605
chr10:46009818	rs34960345	chr10:45947416	1.534e-59	9.999e-05	1.34963e-52	rs71496605
chr10:46009818	rs35003524	chr10:46086781	1.534e-59	9.999e-05	1.34963e-52	rs71496605
chr10:46009818	rs35034867	chr10:46039565	1.534e-59	9.999e-05	1.34963e-52	rs71496605
chr10:46009818	rs35036712	chr10:46046710	1.534e-59	9.999e-05	1.34963e-52	rs71496605
chr10:46009818	rs35047800	chr10:46089047	1.534e-59	9.999e-05	1.34963e-52	rs71496605
chr10:46009818	rs35049879	chr10:46081744	1.534e-59	9.999e-05	1.34963e-52	rs71496605
chr10:46009818	rs35070150	chr10:46079833	1.534e-59	9.999e-05	1.34963e-52	rs71496605
chr10:46009818	rs35079443	chr10:45986812	1.534e-59	9.999e-05	1.34963e-52	rs71496605
chr10:46009818	rs35081812	chr10:45995789	1.534e-59	0.0003	1.34963e-52	rs71496605
chr10:46009818	rs35131026	chr10:46014759	1.534e-59	9.999e-05	1.34963e-52	rs71496605
chr10:46009818	rs35150810	chr10:46071142	1.534e-59	0.0002	1.34963e-52	rs71496605
chr10:46009818	rs35172875	chr10:46004160	1.534e-59	9.999e-05	1.34963e-52	rs71496605
chr10:46009818	rs35183191	chr10:46080617	1.534e-59	9.999e-05	1.34963e-52	rs71496605
chr10:46009818	rs35183751	chr10:46081358	1.534e-59	9.999e-05	1.34963e-52	rs71496605
chr10:46009818	rs35187216	chr10:45986620	1.534e-59	9.999e-05	1.34963e-52	rs71496605
chr10:46009818	rs35294227	chr10:46006798	1.534e-59	9.999e-05	1.34963e-52	rs71496605
chr10:46009818	rs35303148	chr10:45989254	1.534e-59	9.999e-05	1.34963e-52	rs71496605
chr10:46009818	rs35326978	chr10:45997712	1.534e-59	9.999e-05	1.34963e-52	rs71496605
chr10:46009818	rs35331393	chr10:46067027	1.534e-59	0.0002	1.34963e-52	rs71496605
chr10:46009818	rs35349326	chr10:45973624	1.534e-59	9.999e-05	1.34963e-52	rs71496605
chr10:46009818	rs35356752	chr10:45980106	1.534e-59	0.0002	1.34963e-52	rs71496605
chr10:46009818	rs35394192	chr10:46000761	1.534e-59	9.999e-05	1.34963e-52	rs71496605
chr10:46009818	rs35410535	chr10:45948000	1.534e-59	0.0002	1.34963e-52	rs71496605
chr10:46009818	rs35424022	chr10:45976540	1.534e-59	9.999e-05	1.34963e-52	rs71496605
chr10:46009818	rs35464392	chr10:45972880	1.534e-59	9.999e-05	1.34963e-52	rs71496605
chr10:46009818	rs35469686	chr10:45998761	1.534e-59	9.999e-05	1.34963e-52	rs71496605
chr10:46009818	rs35488254	chr10:45990437	1.534e-59	9.999e-05	1.34963e-52	rs71496605
chr10:46009818	rs35504302	chr10:46010505	1.534e-59	9.999e-05	1.34963e-52	rs71496605
chr10:46009818	rs35506889	chr10:46084637	1.534e-59	9.999e-05	1.34963e-52	rs71496605
chr10:46009818	rs35585999	chr10:46070159	1.534e-59	9.999e-05	1.34963e-52	rs71496605
chr10:46009818	rs35626777	chr10:46088167	1.534e-59	9.999e-05	1.34963e-52	rs71496605
chr10:46009818	rs35632234	chr10:45983379	1.534e-59	0.0002	1.34963e-52	rs71496605
chr10:46009818	rs35639934	chr10:46070627	1.534e-59	9.999e-05	1.34963e-52	rs71496605
chr10:46009818	rs35670420	chr10:46088052	1.534e-59	9.999e-05	1.34963e-52	rs71496605
chr10:46009818	rs35713143	chr10:46088159	1.534e-59	0.0002	1.34963e-52	rs71496605
chr10:46009818	rs35735968	chr10:45958275	1.534e-59	9.999e-05	1.34963e-52	rs71496605
chr10:46009818	rs35750365	chr10:46013143	1.534e-59	9.999e-05	1.34963e-52	rs71496605
chr10:46009818	rs35775604	chr10:46084308	1.534e-59	9.999e-05	1.34963e-52	rs71496605
chr10:46009818	rs35824277	chr10:46030477	1.534e-59	9.999e-05	1.34963e-52	rs71496605
chr10:46009818	rs35902429	chr10:46024335	1.534e-59	9.999e-05	1.34963e-52	rs71496605
chr10:46009818	rs35916836	chr10:46082516	1.534e-59	0.0002	1.34963e-52	rs71496605
chr10:46009818	rs35918870	chr10:45998278	1.534e-59	9.999e-05	1.34963e-52	rs71496605
chr10:46009818	rs35934513	chr10:46059781	1.534e-59	9.999e-05	1.34963e-52	rs71496605
chr10:46009818	rs35968565	chr10:46076196	1.534e-59	9.999e-05	1.34963e-52	rs71496605
chr10:46009818	rs35993099	chr10:46006967	1.534e-59	9.999e-05	1.34963e-52	rs71496605
chr10:46009818	rs36047811	chr10:45948872	1.534e-59	9.999e-05	1.34963e-52	rs71496605
chr10:46009818	rs36052429	chr10:46082345	1.534e-59	0.0002	1.34963e-52	rs71496605
chr10:46009818	rs36053776	chr10:46088145	1.534e-59	9.999e-05	1.34963e-52	rs71496605
chr10:46009818	rs36054203	chr10:46037861	1.534e-59	9.999e-05	1.34963e-52	rs71496605
chr10:46009818	rs36070535	chr10:46022238	1.534e-59	9.999e-05	1.34963e-52	rs71496605
chr10:46009818	rs36070902	chr10:45983977	1.534e-59	9.999e-05	1.34963e-52	rs71496605
chr10:46009818	rs36074276	chr10:46055741	1.534e-59	0.0002	1.34963e-52	rs71496605
chr10:46009818	rs36100685	chr10:46086854	1.534e-59	0.0002	1.34963e-52	rs71496605
chr10:46009818	rs36102549	chr10:46082043	1.534e-59	9.999e-05	1.34963e-52	rs71496605
chr10:46009818	rs36109121	chr10:46039511	1.534e-59	9.999e-05	1.34963e-52	rs71496605
chr10:46009818	rs3740109	chr10:45951081	1.534e-59	9.999e-05	1.34963e-52	rs71496605
chr10:46009818	rs3740111	chr10:45951716	1.534e-59	0.0002	1.34963e-52	rs71496605
chr10:46009818	rs3764990	chr10:45956828	1.534e-59	9.999e-05	1.34963e-52	rs71496605
chr10:46009818	rs3824616	chr10:45952929	1.534e-59	9.999e-05	1.34963e-52	rs71496605
chr10:46009818	rs4442500	chr10:46082498	1.534e-59	9.999e-05	1.34963e-52	rs71496605
chr10:46009818	rs71494785	chr10:45964553	1.534e-59	9.999e-05	1.34963e-52	rs71496605
chr10:46009818	rs71494786	chr10:45970117	1.534e-59	9.999e-05	1.34963e-52	rs71496605
chr10:46009818	rs71494787	chr10:45972247	1.534e-59	0.0002	1.34963e-52	rs71496605
chr10:46009818	rs71494788	chr10:45972325	1.534e-59	9.999e-05	1.34963e-52	rs71496605
chr10:46009818	rs71494789	chr10:45972481	1.534e-59	0.0004	1.34963e-52	rs71496605
chr10:46009818	rs71494790	chr10:45972611	1.534e-59	9.999e-05	1.34963e-52	rs71496605
chr10:46009818	rs71494791	chr10:45978331	1.534e-59	9.999e-05	1.34963e-52	rs71496605
chr10:46009818	rs71494792	chr10:45983049	1.534e-59	9.999e-05	1.34963e-52	rs71496605
chr10:46009818	rs71494793	chr10:45985092	1.534e-59	9.999e-05	1.34963e-52	rs71496605
chr10:46009818	rs71494794	chr10:45985284	1.534e-59	0.0002	1.34963e-52	rs71496605
chr10:46009818	rs71494796	chr10:45991221	1.534e-59	0.0002	1.34963e-52	rs71496605
chr10:46009818	rs71494797	chr10:45997458	1.534e-59	0.0003	1.34963e-52	rs71496605
chr10:46009818	rs71494798	chr10:45998980	1.534e-59	9.999e-05	1.34963e-52	rs71496605
chr10:46009818	rs71494799	chr10:46002856	1.534e-59	9.999e-05	1.34963e-52	rs71496605
chr10:46009818	rs71494800	chr10:46002954	1.534e-59	0.0002	1.34963e-52	rs71496605
chr10:46009818	rs71494802	chr10:46005624	1.534e-59	9.999e-05	1.34963e-52	rs71496605
chr10:46009818	rs71496603	chr10:46005649	1.534e-59	9.999e-05	1.34963e-52	rs71496605
chr10:46009818	rs71496606	chr10:46010098	1.534e-59	9.999e-05	1.34963e-52	rs71496605
chr10:46009818	rs71496607	chr10:46010316	1.534e-59	9.999e-05	1.34963e-52	rs71496605
chr10:46009818	rs71496608	chr10:46017132	1.534e-59	9.999e-05	1.34963e-52	rs71496605
chr10:46009818	rs71496609	chr10:46021031	1.534e-59	9.999e-05	1.34963e-52	rs71496605
chr10:46009818	rs71496610	chr10:46021646	1.534e-59	0.0002	1.34963e-52	rs71496605
chr10:46009818	rs71496611	chr10:46021732	1.534e-59	9.999e-05	1.34963e-52	rs71496605
chr10:46009818	rs71496612	chr10:46032505	1.534e-59	9.999e-05	1.34963e-52	rs71496605
chr10:46009818	rs71496613	chr10:46032573	1.534e-59	9.999e-05	1.34963e-52	rs71496605
chr10:46009818	rs71496618	chr10:46067985	1.534e-59	0.0002	1.34963e-52	rs71496605
chr10:46009818	rs71496619	chr10:46068095	1.534e-59	0.0002	1.34963e-52	rs71496605
chr10:46009818	rs71496620	chr10:46074329	1.534e-59	9.999e-05	1.34963e-52	rs71496605
chr10:46009818	rs71496621	chr10:46076348	1.534e-59	9.999e-05	1.34963e-52	rs71496605
chr10:46009818	rs71496622	chr10:46081588	1.534e-59	9.999e-05	1.34963e-52	rs71496605
chr10:46009818	rs71496623	chr10:46085866	1.534e-59	9.999e-05	1.34963e-52	rs71496605
chr10:46009818	rs71496624	chr10:46085949	1.534e-59	0.0003	1.34963e-52	rs71496605
chr10:46009818	rs71496625	chr10:46086649	1.534e-59	0.0002	1.34963e-52	rs71496605
chr10:46009818	rs71499565	chr10:45977715	1.534e-59	9.999e-05	1.34963e-52	rs71496605
chr10:46009818	rs71499566	chr10:45996015	1.534e-59	9.999e-05	1.34963e-52	rs71496605
chr10:46009818	rs71499567	chr10:46083956	1.534e-59	9.999e-05	1.34963e-52	rs71496605
chr10:46009818	rs71515355	chr10:45985356	1.534e-59	9.999e-05	1.34963e-52	rs71496605
chr10:46009818	rs74411575	chr10:46071967	1.534e-59	9.999e-05	1.34963e-52	rs71496605
chr10:46009818	rs74874679	chr10:46050733	1.534e-59	9.999e-05	1.34963e-52	rs71496605
chr10:46009818	rs75595592	chr10:46039930	1.534e-59	9.999e-05	1.34963e-52	rs71496605
chr10:46009818	rs75712637	chr10:45988192	1.534e-59	9.999e-05	1.34963e-52	rs71496605
chr10:46009818	rs75820736	chr10:46076236	1.534e-59	9.999e-05	1.34963e-52	rs71496605
chr10:46009818	rs76469200	chr10:46080033	1.534e-59	9.999e-05	1.34963e-52	rs71496605
chr10:46009818	rs76493570	chr10:45949254	1.534e-59	9.999e-05	1.34963e-52	rs71496605
chr10:46009818	rs76805415	chr10:46026163	1.534e-59	9.999e-05	1.34963e-52	rs71496605
chr10:46009818	rs768673	chr10:45966749	1.534e-59	9.999e-05	1.34963e-52	rs71496605
chr10:46009818	rs77204970	chr10:46034949	1.534e-59	9.999e-05	1.34963e-52	rs71496605
chr10:46009818	rs77649955	chr10:46050689	1.534e-59	9.999e-05	1.34963e-52	rs71496605
chr10:46009818	rs77651228	chr10:46056129	1.534e-59	9.999e-05	1.34963e-52	rs71496605
chr10:46009818	rs78220003	chr10:45988348	1.534e-59	9.999e-05	1.34963e-52	rs71496605
chr10:46009818	rs78363416	chr10:46046134	1.534e-59	9.999e-05	1.34963e-52	rs71496605
chr10:46009818	rs78661209	chr10:46074939	1.534e-59	9.999e-05	1.34963e-52	rs71496605
chr10:46009818	rs78766622	chr10:46087519	1.534e-59	9.999e-05	1.34963e-52	rs71496605
chr10:46009818	rs78913745	chr10:46019911	1.534e-59	0.0002	1.34963e-52	rs71496605
chr10:46009818	rs79490183	chr10:46080241	1.534e-59	9.999e-05	1.34963e-52	rs71496605
chr10:46009818	rs79752400	chr10:46072088	1.534e-59	9.999e-05	1.34963e-52	rs71496605
chr10:46009818	rs901682	chr10:45965861	1.534e-59	9.999e-05	1.34963e-52	rs71496605
chr10:46009818	rs901683	chr10:45966422	1.534e-59	9.999e-05	1.34963e-52	rs71496605
chr10:46009818	rs901684	chr10:45966628	1.534e-59	9.999e-05	1.34963e-52	rs71496605
chr10:46009818	rs9422439	chr10:46040473	1.534e-59	0.0002	1.34963e-52	rs71496605
chr10:46009818	rs9422440	chr10:46045125	1.534e-59	9.999e-05	1.34963e-52	rs71496605
chr10:46009818	rs9422441	chr10:46048053	1.534e-59	0.0003	1.34963e-52	rs71496605
chr10:46009818	rs9422442	chr10:46048078	1.534e-59	9.999e-05	1.34963e-52	rs71496605
chr10:46009818	rs9422647	chr10:46041687	1.534e-59	9.999e-05	1.34963e-52	rs71496605
chr10:46009818	rs9422650	chr10:46045761	1.534e-59	9.999e-05	1.34963e-52	rs71496605
chr10:46009818	rs9422651	chr10:46047456	1.534e-59	9.999e-05	1.34963e-52	rs71496605
chr10:46009818	rs9422652	chr10:46047934	1.534e-59	9.999e-05	1.34963e-52	rs71496605
chr10:46009818	rs9422653	chr10:46048918	1.534e-59	9.999e-05	1.34963e-52	rs71496605
chr10:46009818	rs9422654	chr10:46051401	1.534e-59	9.999e-05	1.34963e-52	rs71496605
chr10:46009818	rs9422655	chr10:46051408	1.534e-59	9.999e-05	1.34963e-52	rs71496605
chr10:46009818	rs9422657	chr10:46053061	1.534e-59	9.999e-05	1.34963e-52	rs71496605
chr10:46009818	rs9422658	chr10:46059667	1.534e-59	9.999e-05	1.34963e-52	rs71496605
chr4:21847269	rs1040039	chr4:21862679	2.364e-59	9.999e-05	2.03427e-52	rs10938860
chr4:21847269	rs11725506	chr4:21864298	2.364e-59	9.999e-05	2.03427e-52	rs10938860
chr4:21847269	rs12512545	chr4:21865188	2.364e-59	9.999e-05	2.03427e-52	rs10938860
chr4:21847269	rs12512603	chr4:21865192	2.364e-59	9.999e-05	2.03427e-52	rs10938860
chr4:21847269	rs1533275	chr4:21839484	2.364e-59	9.999e-05	2.03427e-52	rs10938860
chr4:21847269	rs4696989	chr4:21863189	2.364e-59	9.999e-05	2.03427e-52	rs10938860
chr4:21847269	rs4697243	chr4:21863718	2.364e-59	9.999e-05	2.03427e-52	rs10938860
chr4:21847269	rs6448096	chr4:21861692	2.364e-59	9.999e-05	2.03427e-52	rs10938860
chr4:21847269	rs6448097	chr4:21862308	2.364e-59	9.999e-05	2.03427e-52	rs10938860
chr4:21847269	rs6814635	chr4:21861342	2.364e-59	9.999e-05	2.03427e-52	rs10938860
chr4:21847269	rs6814698	chr4:21861432	2.364e-59	9.999e-05	2.03427e-52	rs10938860
chr4:21847269	rs6830224	chr4:21865039	2.364e-59	9.999e-05	2.03427e-52	rs10938860
chr4:21847269	rs6852952	chr4:21864975	2.364e-59	9.999e-05	2.03427e-52	rs10938860
chr4:21847269	rs6853293	chr4:21864920	2.364e-59	9.999e-05	2.03427e-52	rs10938860
chr4:21847269	rs7663361	chr4:21861808	2.364e-59	9.999e-05	2.03427e-52	rs10938860
chr6:155766361	rs9371891	chr6:155766944	3.452e-59	9.999e-05	2.96618e-52	rs6919626
chr8:1508795	rs112817800	chr8:1511727	6.601e-59	9.999e-05	5.16665e-52	rs73671213
chr8:1508795	rs113352238	chr8:1543056	6.601e-59	9.999e-05	5.16665e-52	rs73671213
chr8:1508795	rs113768914	chr8:1537822	6.601e-59	9.999e-05	5.16665e-52	rs73671213
chr8:1508795	rs115938681	chr8:1546192	6.601e-59	9.999e-05	5.16665e-52	rs73671213
chr8:1508795	rs116611814	chr8:1590051	6.601e-59	9.999e-05	5.16665e-52	rs73671213
chr8:1508795	rs116867839	chr8:1592675	6.601e-59	9.999e-05	5.16665e-52	rs73671213
chr8:1508795	rs116871295	chr8:1537716	6.601e-59	9.999e-05	5.16665e-52	rs73671213
chr8:1508795	rs116879379	chr8:1584018	6.601e-59	9.999e-05	5.16665e-52	rs73671213
chr8:1508795	rs117003312	chr8:1588666	6.601e-59	9.999e-05	5.16665e-52	rs73671213
chr8:1508795	rs117008927	chr8:1561717	6.601e-59	9.999e-05	5.16665e-52	rs73671213
chr8:1508795	rs117108829	chr8:1597841	6.601e-59	9.999e-05	5.16665e-52	rs73671213
chr8:1508795	rs117358938	chr8:1564478	6.601e-59	9.999e-05	5.16665e-52	rs73671213
chr8:1508795	rs117362926	chr8:1600390	6.601e-59	9.999e-05	5.16665e-52	rs73671213
chr8:1508795	rs117373163	chr8:1620912	6.601e-59	9.999e-05	5.16665e-52	rs73671213
chr8:1508795	rs117450173	chr8:1585582	6.601e-59	9.999e-05	5.16665e-52	rs73671213
chr8:1508795	rs117561282	chr8:1593490	6.601e-59	9.999e-05	5.16665e-52	rs73671213
chr8:1508795	rs11780577	chr8:1511215	6.601e-59	9.999e-05	5.16665e-52	rs73671213
chr8:1508795	rs117861843	chr8:1512189	6.601e-59	9.999e-05	5.16665e-52	rs73671213
chr8:1508795	rs117863982	chr8:1587397	6.601e-59	9.999e-05	5.16665e-52	rs73671213
chr8:1508795	rs117986481	chr8:1588207	6.601e-59	9.999e-05	5.16665e-52	rs73671213
chr8:1508795	rs118191437	chr8:1593894	6.601e-59	9.999e-05	5.16665e-52	rs73671213
chr8:1508795	rs11988585	chr8:1624193	6.601e-59	9.999e-05	5.16665e-52	rs73671213
chr8:1508795	rs139954675	chr8:1508098	6.601e-59	9.999e-05	5.16665e-52	rs73671213
chr8:1508795	rs140514560	chr8:1602778	6.601e-59	9.999e-05	5.16665e-52	rs73671213
chr8:1508795	rs150842372	chr8:1588520	6.601e-59	9.999e-05	5.16665e-52	rs73671213
chr8:1508795	rs17749066	chr8:1569765	6.601e-59	9.999e-05	5.16665e-52	rs73671213
chr8:1508795	rs17749372	chr8:1603232	6.601e-59	9.999e-05	5.16665e-52	rs73671213
chr8:1508795	rs17749522	chr8:1613649	6.601e-59	9.999e-05	5.16665e-52	rs73671213
chr8:1508795	rs181199288	chr8:1578635	6.601e-59	9.999e-05	5.16665e-52	rs73671213
chr8:1508795	rs188523993	chr8:1594306	6.601e-59	9.999e-05	5.16665e-52	rs73671213
chr8:1508795	rs3815235	chr8:1513814	6.601e-59	9.999e-05	5.16665e-52	rs73671213
chr8:1508795	rs56380870	chr8:1586549	6.601e-59	9.999e-05	5.16665e-52	rs73671213
chr8:1508795	rs58791646	chr8:1538970	6.601e-59	9.999e-05	5.16665e-52	rs73671213
chr8:1508795	rs59132397	chr8:1538235	6.601e-59	9.999e-05	5.16665e-52	rs73671213
chr8:1508795	rs59725085	chr8:1538895	6.601e-59	9.999e-05	5.16665e-52	rs73671213
chr8:1508795	rs60453554	chr8:1538899	6.601e-59	9.999e-05	5.16665e-52	rs73671213
chr8:1508795	rs61666468	chr8:1538583	6.601e-59	9.999e-05	5.16665e-52	rs73671213
chr8:1508795	rs6558492	chr8:1538782	6.601e-59	9.999e-05	5.16665e-52	rs73671213
chr8:1508795	rs6558502	chr8:1587656	6.601e-59	9.999e-05	5.16665e-52	rs73671213
chr8:1508795	rs6990161	chr8:1587414	6.601e-59	9.999e-05	5.16665e-52	rs73671213
chr8:1508795	rs6995152	chr8:1589681	6.601e-59	9.999e-05	5.16665e-52	rs73671213
chr8:1508795	rs6996437	chr8:1585209	6.601e-59	9.999e-05	5.16665e-52	rs73671213
chr8:1508795	rs6999936	chr8:1581267	6.601e-59	9.999e-05	5.16665e-52	rs73671213
chr8:1508795	rs7009291	chr8:1539679	6.601e-59	9.999e-05	5.16665e-52	rs73671213
chr8:1508795	rs7016950	chr8:1588523	6.601e-59	9.999e-05	5.16665e-52	rs73671213
chr8:1508795	rs73529622	chr8:1514553	6.601e-59	9.999e-05	5.16665e-52	rs73671213
chr8:1508795	rs73529630	chr8:1518866	6.601e-59	9.999e-05	5.16665e-52	rs73671213
chr8:1508795	rs73529653	chr8:1536885	6.601e-59	9.999e-05	5.16665e-52	rs73671213
chr8:1508795	rs73544386	chr8:1499472	6.601e-59	9.999e-05	5.16665e-52	rs73671213
chr8:1508795	rs73544390	chr8:1502838	6.601e-59	9.999e-05	5.16665e-52	rs73671213
chr8:1508795	rs73544402	chr8:1505409	6.601e-59	9.999e-05	5.16665e-52	rs73671213
chr8:1508795	rs73546203	chr8:1505467	6.601e-59	9.999e-05	5.16665e-52	rs73671213
chr8:1508795	rs73547752	chr8:1622344	6.601e-59	9.999e-05	5.16665e-52	rs73671213
chr8:1508795	rs73671237	chr8:1535261	6.601e-59	9.999e-05	5.16665e-52	rs73671213
chr8:1508795	rs74440168	chr8:1585639	6.601e-59	9.999e-05	5.16665e-52	rs73671213
chr8:1508795	rs76521909	chr8:1595329	6.601e-59	9.999e-05	5.16665e-52	rs73671213
chr8:1508795	rs76648274	chr8:1592773	6.601e-59	9.999e-05	5.16665e-52	rs73671213
chr8:1508795	rs77389340	chr8:1595277	6.601e-59	9.999e-05	5.16665e-52	rs73671213
chr8:1508795	rs78142956	chr8:1592737	6.601e-59	9.999e-05	5.16665e-52	rs73671213
chr8:1508795	rs78147535	chr8:1554582	6.601e-59	9.999e-05	5.16665e-52	rs73671213
chr8:1508795	rs7824038	chr8:1538735	6.601e-59	9.999e-05	5.16665e-52	rs73671213
chr8:1508795	rs7825442	chr8:1508872	6.601e-59	9.999e-05	5.16665e-52	rs73671213
chr8:1508795	rs79171216	chr8:1550684	6.601e-59	9.999e-05	5.16665e-52	rs73671213
chr8:1508795	rs79764980	chr8:1593311	6.601e-59	9.999e-05	5.16665e-52	rs73671213
chr8:1508795	rs929383	chr8:1517844	6.601e-59	9.999e-05	5.16665e-52	rs73671213
chr20:50045445	rs115369096	chr20:50044251	2.376e-58	9.999e-05	1.8329e-51	rs7265691
chr20:50045445	rs116067556	chr20:50044249	2.376e-58	9.999e-05	1.8329e-51	rs7265691
chr20:50045445	rs116347619	chr20:50044250	2.376e-58	9.999e-05	1.8329e-51	rs7265691
chr20:50045445	rs12624355	chr20:50058830	2.376e-58	9.999e-05	1.8329e-51	rs7265691
chr20:50045445	rs17199672	chr20:50057186	2.376e-58	9.999e-05	1.8329e-51	rs7265691
chr20:50045445	rs58783508	chr20:50044217	2.376e-58	9.999e-05	1.8329e-51	rs7265691
chr20:50045445	rs6067769	chr20:50045017	2.376e-58	9.999e-05	1.8329e-51	rs7265691
chr20:50045445	rs6067773	chr20:50046479	2.376e-58	9.999e-05	1.8329e-51	rs7265691
chr20:50045445	rs6512724	chr20:50056148	2.376e-58	9.999e-05	1.8329e-51	rs7265691
chr20:50045445	rs7265662	chr20:50045212	2.376e-58	9.999e-05	1.8329e-51	rs7265691
chr21:43530575	rs220110	chr21:43522650	3.659e-58	9.999e-05	2.80792e-51	rs139066417
chr21:43530575	rs220114	chr21:43525633	3.659e-58	9.999e-05	2.80792e-51	rs139066417
chr21:43530575	rs4919972	chr21:43520737	3.659e-58	9.999e-05	2.80792e-51	rs139066417
chr21:43530575	rs4919973	chr21:43520739	3.659e-58	9.999e-05	2.80792e-51	rs139066417
chr19:18283299	rs273269	chr19:18279638	3.935e-58	9.999e-05	3.00016e-51	rs57299686
chr19:18283299	rs273272	chr19:18278675	3.935e-58	9.999e-05	3.00016e-51	rs57299686
chr19:18283299	rs75821091	chr19:18282590	3.935e-58	9.999e-05	3.00016e-51	rs57299686
chr19:18283299	rs759289	chr19:18278701	3.935e-58	9.999e-05	3.00016e-51	rs57299686
chr7:862658	rs113451137	chr7:880623	4.155e-58	9.999e-05	3.06468e-51	rs4721506
chr7:862658	rs113953879	chr7:928636	4.155e-58	9.999e-05	3.06468e-51	rs4721506
chr7:862658	rs12669325	chr7:889358	4.155e-58	9.999e-05	3.06468e-51	rs4721506
chr7:862658	rs143923371	chr7:887033	4.155e-58	9.999e-05	3.06468e-51	rs4721506
chr7:862658	rs4721962	chr7:907909	4.155e-58	9.999e-05	3.06468e-51	rs4721506
chr7:862658	rs4721964	chr7:908011	4.155e-58	9.999e-05	3.06468e-51	rs4721506
chr7:862658	rs58994882	chr7:917828	4.155e-58	9.999e-05	3.06468e-51	rs4721506
chr7:862658	rs59323074	chr7:877081	4.155e-58	9.999e-05	3.06468e-51	rs4721506
chr7:862658	rs59436529	chr7:912720	4.155e-58	9.999e-05	3.06468e-51	rs4721506
chr7:862658	rs60375899	chr7:860846	4.155e-58	9.999e-05	3.06468e-51	rs4721506
chr7:862658	rs6961643	chr7:884279	4.155e-58	9.999e-05	3.06468e-51	rs4721506
chr7:862658	rs74389110	chr7:920477	4.155e-58	9.999e-05	3.06468e-51	rs4721506
chr7:862658	rs74590968	chr7:888885	4.155e-58	9.999e-05	3.06468e-51	rs4721506
chr7:862658	rs75177022	chr7:862171	4.155e-58	9.999e-05	3.06468e-51	rs4721506
chr7:862658	rs76105981	chr7:900905	4.155e-58	9.999e-05	3.06468e-51	rs4721506
chr7:862658	rs76550570	chr7:882543	4.155e-58	9.999e-05	3.06468e-51	rs4721506
chr7:862658	rs76719833	chr7:861817	4.155e-58	9.999e-05	3.06468e-51	rs4721506
chr7:862658	rs77026841	chr7:903638	4.155e-58	9.999e-05	3.06468e-51	rs4721506
chr7:862658	rs77127926	chr7:910345	4.155e-58	9.999e-05	3.06468e-51	rs4721506
chr7:862658	rs77660844	chr7:925866	4.155e-58	9.999e-05	3.06468e-51	rs4721506
chr7:862658	rs7785205	chr7:925032	4.155e-58	9.999e-05	3.06468e-51	rs4721506
chr7:862658	rs78452174	chr7:863593	4.155e-58	9.999e-05	3.06468e-51	rs4721506
chr7:862658	rs78733180	chr7:861697	4.155e-58	9.999e-05	3.06468e-51	rs4721506
chr7:862658	rs79512755	chr7:895444	4.155e-58	9.999e-05	3.06468e-51	rs4721506
chr7:862658	rs9791614	chr7:894027	4.155e-58	9.999e-05	3.06468e-51	rs4721506
chr1:2938265	rs1005471	chr1:2952614	6.367e-58	9.999e-05	4.31253e-51	rs141283101
chr1:2938265	rs10489589	chr1:2951244	6.367e-58	9.999e-05	4.31253e-51	rs141283101
chr1:2938265	rs10909862	chr1:2936815	6.367e-58	9.999e-05	4.31253e-51	rs141283101
chr1:2938265	rs10909864	chr1:2948178	6.367e-58	9.999e-05	4.31253e-51	rs141283101
chr1:2938265	rs10909865	chr1:2956163	6.367e-58	9.999e-05	4.31253e-51	rs141283101
chr1:2938265	rs10909866	chr1:2960372	6.367e-58	9.999e-05	4.31253e-51	rs141283101
chr1:2938265	rs10909867	chr1:2961402	6.367e-58	9.999e-05	4.31253e-51	rs141283101
chr1:2938265	rs10909868	chr1:2962207	6.367e-58	9.999e-05	4.31253e-51	rs141283101
chr1:2938265	rs112690788	chr1:2954055	6.367e-58	9.999e-05	4.31253e-51	rs141283101
chr1:2938265	rs113272167	chr1:2954051	6.367e-58	9.999e-05	4.31253e-51	rs141283101
chr1:2938265	rs1138513	chr1:2976816	6.367e-58	9.999e-05	4.31253e-51	rs141283101
chr1:2938265	rs12034573	chr1:2948020	6.367e-58	9.999e-05	4.31253e-51	rs141283101
chr1:2938265	rs12034766	chr1:2944038	6.367e-58	9.999e-05	4.31253e-51	rs141283101
chr1:2938265	rs12034794	chr1:2937551	6.367e-58	9.999e-05	4.31253e-51	rs141283101
chr1:2938265	rs12035292	chr1:2945904	6.367e-58	9.999e-05	4.31253e-51	rs141283101
chr1:2938265	rs12036378	chr1:2955158	6.367e-58	9.999e-05	4.31253e-51	rs141283101
chr1:2938265	rs12038530	chr1:2946726	6.367e-58	9.999e-05	4.31253e-51	rs141283101
chr1:2938265	rs12039132	chr1:2949355	6.367e-58	9.999e-05	4.31253e-51	rs141283101
chr1:2938265	rs12040299	chr1:2951041	6.367e-58	9.999e-05	4.31253e-51	rs141283101
chr1:2938265	rs12041634	chr1:2951034	6.367e-58	9.999e-05	4.31253e-51	rs141283101
chr1:2938265	rs12044162	chr1:2958708	6.367e-58	9.999e-05	4.31253e-51	rs141283101
chr1:2938265	rs12044848	chr1:2960790	6.367e-58	9.999e-05	4.31253e-51	rs141283101
chr1:2938265	rs12408197	chr1:2951511	6.367e-58	9.999e-05	4.31253e-51	rs141283101
chr1:2938265	rs12564456	chr1:2936386	6.367e-58	9.999e-05	4.31253e-51	rs141283101
chr1:2938265	rs12567620	chr1:2956999	6.367e-58	9.999e-05	4.31253e-51	rs141283101
chr1:2938265	rs16823392	chr1:2953833	6.367e-58	9.999e-05	4.31253e-51	rs141283101
chr1:2938265	rs1890338	chr1:2949028	6.367e-58	9.999e-05	4.31253e-51	rs141283101
chr1:2938265	rs2072732	chr1:2980277	6.367e-58	9.999e-05	4.31253e-51	rs141283101
chr1:2938265	rs2981856	chr1:2972524	6.367e-58	9.999e-05	4.31253e-51	rs141283101
chr1:2938265	rs2981857	chr1:2971521	6.367e-58	9.999e-05	4.31253e-51	rs141283101
chr1:2938265	rs2993479	chr1:2967039	6.367e-58	9.999e-05	4.31253e-51	rs141283101
chr1:2938265	rs2993480	chr1:2973322	6.367e-58	9.999e-05	4.31253e-51	rs141283101
chr1:2938265	rs2993481	chr1:2973433	6.367e-58	9.999e-05	4.31253e-51	rs141283101
chr1:2938265	rs2993510	chr1:2956666	6.367e-58	9.999e-05	4.31253e-51	rs141283101
chr1:2938265	rs34408665	chr1:2950067	6.367e-58	9.999e-05	4.31253e-51	rs141283101
chr1:2938265	rs3795262	chr1:2938697	6.367e-58	9.999e-05	4.31253e-51	rs141283101
chr1:2938265	rs55784203	chr1:2936754	6.367e-58	9.999e-05	4.31253e-51	rs141283101
chr1:2938265	rs55873718	chr1:2940012	6.367e-58	9.999e-05	4.31253e-51	rs141283101
chr1:2938265	rs55949537	chr1:2936746	6.367e-58	9.999e-05	4.31253e-51	rs141283101
chr1:2938265	rs56091202	chr1:2936803	6.367e-58	9.999e-05	4.31253e-51	rs141283101
chr1:2938265	rs56398543	chr1:2950237	6.367e-58	9.999e-05	4.31253e-51	rs141283101
chr1:2938265	rs57893585	chr1:2944671	6.367e-58	9.999e-05	4.31253e-51	rs141283101
chr1:2938265	rs58052947	chr1:2950094	6.367e-58	9.999e-05	4.31253e-51	rs141283101
chr1:2938265	rs58265521	chr1:2943398	6.367e-58	9.999e-05	4.31253e-51	rs141283101
chr1:2938265	rs60287244	chr1:2943668	6.367e-58	9.999e-05	4.31253e-51	rs141283101
chr1:2938265	rs6661908	chr1:2950334	6.367e-58	9.999e-05	4.31253e-51	rs141283101
chr1:2938265	rs66693767	chr1:2955930	6.367e-58	9.999e-05	4.31253e-51	rs141283101
chr1:2938265	rs6679678	chr1:2950594	6.367e-58	9.999e-05	4.31253e-51	rs141283101
chr1:2938265	rs6692292	chr1:2959610	6.367e-58	9.999e-05	4.31253e-51	rs141283101
chr1:2938265	rs6693982	chr1:2945976	6.367e-58	9.999e-05	4.31253e-51	rs141283101
chr1:2938265	rs67025412	chr1:2951806	6.367e-58	9.999e-05	4.31253e-51	rs141283101
chr1:2938265	rs67289919	chr1:2954208	6.367e-58	9.999e-05	4.31253e-51	rs141283101
chr1:2938265	rs67630839	chr1:2951989	6.367e-58	9.999e-05	4.31253e-51	rs141283101
chr1:2938265	rs67758087	chr1:2937031	6.367e-58	9.999e-05	4.31253e-51	rs141283101
chr1:2938265	rs67872056	chr1:2954165	6.367e-58	9.999e-05	4.31253e-51	rs141283101
chr1:2938265	rs67908307	chr1:2954297	6.367e-58	9.999e-05	4.31253e-51	rs141283101
chr1:2938265	rs67919793	chr1:2954230	6.367e-58	9.999e-05	4.31253e-51	rs141283101
chr1:2938265	rs717795	chr1:2970464	6.367e-58	9.999e-05	4.31253e-51	rs141283101
chr1:2938265	rs72629493	chr1:2951347	6.367e-58	9.999e-05	4.31253e-51	rs141283101
chr1:2938265	rs72629494	chr1:2951349	6.367e-58	9.999e-05	4.31253e-51	rs141283101
chr1:2938265	rs72629497	chr1:2954123	6.367e-58	9.999e-05	4.31253e-51	rs141283101
chr1:2938265	rs72856433	chr1:2954061	6.367e-58	9.999e-05	4.31253e-51	rs141283101
chr1:2938265	rs72856440	chr1:2956582	6.367e-58	9.999e-05	4.31253e-51	rs141283101
chr1:2938265	rs7339938	chr1:2963493	6.367e-58	9.999e-05	4.31253e-51	rs141283101
chr1:2938265	rs74048148	chr1:2954031	6.367e-58	9.999e-05	4.31253e-51	rs141283101
chr1:2938265	rs7412983	chr1:2943183	6.367e-58	9.999e-05	4.31253e-51	rs141283101
chr1:2938265	rs7514166	chr1:2949607	6.367e-58	9.999e-05	4.31253e-51	rs141283101
chr1:2938265	rs77415878	chr1:2954047	6.367e-58	9.999e-05	4.31253e-51	rs141283101
chr1:2938265	rs9660819	chr1:2952823	6.367e-58	9.999e-05	4.31253e-51	rs141283101
chr1:2938265	rs9661525	chr1:2952840	6.367e-58	9.999e-05	4.31253e-51	rs141283101
chr4:147095630	rs11721367	chr4:147098833	6.901e-58	9.999e-05	4.58335e-51	rs919482
chr4:147095630	rs17021186	chr4:147098724	6.901e-58	9.999e-05	4.58335e-51	rs919482
chr4:147095630	rs1865531	chr4:147096093	6.901e-58	9.999e-05	4.58335e-51	rs919482
chr4:147095630	rs28420466	chr4:147099181	6.901e-58	9.999e-05	4.58335e-51	rs919482
chr4:147095630	rs3733458	chr4:147097170	6.901e-58	9.999e-05	4.58335e-51	rs919482
chr4:147095630	rs3733459	chr4:147097107	6.901e-58	9.999e-05	4.58335e-51	rs919482
chr4:147095630	rs3756083	chr4:147096213	6.901e-58	9.999e-05	4.58335e-51	rs919482
chr4:147095630	rs3775498	chr4:147100117	6.901e-58	9.999e-05	4.58335e-51	rs919482
chr4:147095630	rs3815967	chr4:147102472	6.901e-58	9.999e-05	4.58335e-51	rs919482
chr4:147095630	rs4282199	chr4:147099414	6.901e-58	9.999e-05	4.58335e-51	rs919482
chr4:147095630	rs6537401	chr4:147099654	6.901e-58	9.999e-05	4.58335e-51	rs919482
chr4:147095630	rs6815527	chr4:147097293	6.901e-58	9.999e-05	4.58335e-51	rs919482
chr4:147095630	rs6820462	chr4:147097424	6.901e-58	9.999e-05	4.58335e-51	rs919482
chr4:147095630	rs6858813	chr4:147097310	6.901e-58	9.999e-05	4.58335e-51	rs919482
chr4:147095630	rs7665079	chr4:147098127	6.901e-58	9.999e-05	4.58335e-51	rs919482
chr4:147095630	rs9308199	chr4:147102862	6.901e-58	9.999e-05	4.58335e-51	rs919482
chr3:3073276	rs1039252	chr3:3073807	8.01e-58	9.999e-05	5.30332e-51	non-SNP CpG
chr3:3073276	rs1039255	chr3:3073509	8.01e-58	9.999e-05	5.30332e-51	non-SNP CpG
chr2:44271479	rs62135536	chr2:44326028	9.047e-58	9.999e-05	5.97646e-51	non-SNP CpG
chr2:44271479	rs62136969	chr2:44359876	9.047e-58	9.999e-05	5.97646e-51	non-SNP CpG
chr18:73139742	rs1319789	chr18:73161157	1.493e-57	9.999e-05	9.66747e-51	rs724764
chr18:73139742	rs3745084	chr18:73142510	1.493e-57	9.999e-05	9.66747e-51	rs724764
chr18:73139742	rs3826652	chr18:73142153	1.493e-57	9.999e-05	9.66747e-51	rs724764
chr18:73139742	rs4410169	chr18:73138840	1.493e-57	9.999e-05	9.66747e-51	rs724764
chr18:73139742	rs4622605	chr18:73139008	1.493e-57	9.999e-05	9.66747e-51	rs724764
chr18:73139742	rs59187673	chr18:73143964	1.493e-57	9.999e-05	9.66747e-51	rs724764
chr18:73139742	rs59718187	chr18:73144032	1.493e-57	9.999e-05	9.66747e-51	rs724764
chr18:73139742	rs62089468	chr18:73158850	1.493e-57	9.999e-05	9.66747e-51	rs724764
chr18:73139742	rs719179	chr18:73146396	1.493e-57	9.999e-05	9.66747e-51	rs724764
chr18:73139742	rs7228890	chr18:73137492	1.493e-57	9.999e-05	9.66747e-51	rs724764
chr18:73139742	rs7229401	chr18:73148127	1.493e-57	9.999e-05	9.66747e-51	rs724764
chr18:73139742	rs7235563	chr18:73139335	1.493e-57	9.999e-05	9.66747e-51	rs724764
chr18:73139742	rs7236311	chr18:73137450	1.493e-57	9.999e-05	9.66747e-51	rs724764
chr18:73139742	rs7243462	chr18:73147998	1.493e-57	9.999e-05	9.66747e-51	rs724764
chr18:73139742	rs72483086	chr18:73138409	1.493e-57	9.999e-05	9.66747e-51	rs724764
chr18:73139742	rs72977816	chr18:73146779	1.493e-57	9.999e-05	9.66747e-51	rs724764
chr18:73139742	rs72977818	chr18:73146852	1.493e-57	9.999e-05	9.66747e-51	rs724764
chr1:110156211	rs10127988	chr1:110144625	1.748e-57	9.999e-05	1.12567e-50	rs4970768
chr1:110156211	rs11101969	chr1:110142189	1.748e-57	9.999e-05	1.12567e-50	rs4970768
chr1:110156211	rs11587687	chr1:110147801	1.748e-57	9.999e-05	1.12567e-50	rs4970768
chr1:110156211	rs1799875	chr1:110148974	1.748e-57	9.999e-05	1.12567e-50	rs4970768
chr2:44271533	rs62135536	chr2:44326028	2.318e-57	9.999e-05	1.48948e-50	non-SNP CpG
chr2:44271533	rs62136969	chr2:44359876	2.318e-57	9.999e-05	1.48948e-50	non-SNP CpG
chr2:127861446	rs11674295	chr2:127858581	3.135e-57	9.999e-05	1.99702e-50	rs11682186
chr2:127861446	rs11691237	chr2:127842383	3.135e-57	9.999e-05	1.99702e-50	rs11682186
chr2:127861446	rs11694264	chr2:127852204	3.135e-57	9.999e-05	1.99702e-50	rs11682186
chr2:127861446	rs4663095	chr2:127846807	3.135e-57	9.999e-05	1.99702e-50	rs11682186
chr2:127861446	rs55654668	chr2:127860880	3.135e-57	9.999e-05	1.99702e-50	rs11682186
chr2:127861446	rs56117224	chr2:127854786	3.135e-57	9.999e-05	1.99702e-50	rs11682186
chr2:127861446	rs749007	chr2:127859702	3.135e-57	9.999e-05	1.99702e-50	rs11682186
chr18:76342479	rs11660757	chr18:76341073	3.35e-57	9.999e-05	2.09989e-50	rs59853673
chr18:76342479	rs11661070	chr18:76337619	3.35e-57	9.999e-05	2.09989e-50	rs59853673
chr18:76342479	rs11663277	chr18:76340875	3.35e-57	9.999e-05	2.09989e-50	rs59853673
chr18:76342479	rs11663587	chr18:76336947	3.35e-57	9.999e-05	2.09989e-50	rs59853673
chr18:76342479	rs11665289	chr18:76336222	3.35e-57	9.999e-05	2.09989e-50	rs59853673
chr18:76342479	rs2005117	chr18:76338283	3.35e-57	9.999e-05	2.09989e-50	rs59853673
chr18:76342479	rs34627287	chr18:76341210	3.35e-57	9.999e-05	2.09989e-50	rs59853673
chr18:76342479	rs4798961	chr18:76335599	3.35e-57	9.999e-05	2.09989e-50	rs59853673
chr18:76342479	rs73499775	chr18:76337961	3.35e-57	9.999e-05	2.09989e-50	rs59853673
chr18:76342479	rs77849513	chr18:76341072	3.35e-57	9.999e-05	2.09989e-50	rs59853673
chr18:76342479	rs893489	chr18:76340354	3.35e-57	9.999e-05	2.09989e-50	rs59853673
chr18:76342479	rs9951108	chr18:76334544	3.35e-57	9.999e-05	2.09989e-50	rs59853673
chr18:76342479	rs9953820	chr18:76335109	3.35e-57	9.999e-05	2.09989e-50	rs59853673
chr18:76342479	rs9960787	chr18:76337612	3.35e-57	9.999e-05	2.09989e-50	rs59853673
chr7:130129560	rs11768188	chr7:130116009	1.044e-56	9.999e-05	6.48885e-50	rs62473498
chr7:130129560	rs17164989	chr7:130116946	1.044e-56	9.999e-05	6.48885e-50	rs62473498
chr7:130129560	rs17164992	chr7:130117211	1.044e-56	9.999e-05	6.48885e-50	rs62473498
chr7:130129560	rs1990789	chr7:130130354	1.044e-56	9.999e-05	6.48885e-50	rs62473498
chr7:130129560	rs62473495	chr7:130117060	1.044e-56	9.999e-05	6.48885e-50	rs62473498
chr7:130129560	rs7777703	chr7:130128603	1.044e-56	9.999e-05	6.48885e-50	rs62473498
chr7:130129560	rs7780637	chr7:130124943	1.044e-56	9.999e-05	6.48885e-50	rs62473498
chr16:24861927	rs58265392	chr16:24848177	1.237e-56	9.999e-05	7.65608e-50	rs8054332
chr16:24861927	rs73551580	chr16:24847781	1.237e-56	9.999e-05	7.65608e-50	rs8054332
chr16:24861927	rs73551587	chr16:24849980	1.237e-56	9.999e-05	7.65608e-50	rs8054332
chr16:24861927	rs79080004	chr16:24842933	1.237e-56	9.999e-05	7.65608e-50	rs8054332
chr14:70616565	rs10483825	chr14:70626432	2.009e-56	9.999e-05	1.22158e-49	rs17765382
chr14:70616565	rs10483826	chr14:70625287	2.009e-56	9.999e-05	1.22158e-49	rs17765382
chr14:70616565	rs11846266	chr14:70620856	2.009e-56	9.999e-05	1.22158e-49	rs17765382
chr14:70616565	rs11851571	chr14:70621118	2.009e-56	9.999e-05	1.22158e-49	rs17765382
chr14:70616565	rs17175813	chr14:70625083	2.009e-56	9.999e-05	1.22158e-49	rs17765382
chr14:70616565	rs17175834	chr14:70625349	2.009e-56	9.999e-05	1.22158e-49	rs17765382
chr14:70616565	rs17765376	chr14:70615622	2.009e-56	9.999e-05	1.22158e-49	rs17765382
chr14:70616565	rs17765495	chr14:70628369	2.009e-56	9.999e-05	1.22158e-49	rs17765382
chr14:70616565	rs17765507	chr14:70629538	2.009e-56	9.999e-05	1.22158e-49	rs17765382
chr14:70616565	rs56083999	chr14:70627682	2.009e-56	9.999e-05	1.22158e-49	rs17765382
chr14:70616565	rs56194332	chr14:70621003	2.009e-56	9.999e-05	1.22158e-49	rs17765382
chr14:70616565	rs61978174	chr14:70614244	2.009e-56	9.999e-05	1.22158e-49	rs17765382
chr14:70616565	rs61978179	chr14:70620864	2.009e-56	9.999e-05	1.22158e-49	rs17765382
chr14:70616565	rs61978183	chr14:70628805	2.009e-56	9.999e-05	1.22158e-49	rs17765382
chr14:70616565	rs7149156	chr14:70623885	2.009e-56	9.999e-05	1.22158e-49	rs17765382
chr14:70616565	rs999618	chr14:70627266	2.009e-56	9.999e-05	1.22158e-49	rs17765382
chr8:36939389	rs10089393	chr8:36949236	2.432e-56	9.999e-05	1.40892e-49	rs2970708
chr8:36939389	rs10503999	chr8:36958821	2.432e-56	9.999e-05	1.40892e-49	rs2970708
chr8:36939389	rs1072078	chr8:36963456	2.432e-56	9.999e-05	1.40892e-49	rs2970708
chr8:36939389	rs1111386	chr8:36941350	2.432e-56	9.999e-05	1.40892e-49	rs2970708
chr8:36939389	rs11776251	chr8:36947945	2.432e-56	9.999e-05	1.40892e-49	rs2970708
chr8:36939389	rs12545970	chr8:36978978	2.432e-56	9.999e-05	1.40892e-49	rs2970708
chr8:36939389	rs12548295	chr8:36979561	2.432e-56	9.999e-05	1.40892e-49	rs2970708
chr8:36939389	rs12549353	chr8:36929508	2.432e-56	9.999e-05	1.40892e-49	rs2970708
chr8:36939389	rs16885838	chr8:36929372	2.432e-56	9.999e-05	1.40892e-49	rs2970708
chr8:36939389	rs16885876	chr8:36939955	2.432e-56	9.999e-05	1.40892e-49	rs2970708
chr8:36939389	rs16885905	chr8:36960089	2.432e-56	9.999e-05	1.40892e-49	rs2970708
chr8:36939389	rs1892613	chr8:36945269	2.432e-56	9.999e-05	1.40892e-49	rs2970708
chr8:36939389	rs2407103	chr8:36951914	2.432e-56	9.999e-05	1.40892e-49	rs2970708
chr8:36939389	rs2860305	chr8:36938201	2.432e-56	9.999e-05	1.40892e-49	rs2970708
chr8:36939389	rs2970625	chr8:36942890	2.432e-56	9.999e-05	1.40892e-49	rs2970708
chr8:36939389	rs2970633	chr8:36941430	2.432e-56	9.999e-05	1.40892e-49	rs2970708
chr8:36939389	rs2970705	chr8:36936533	2.432e-56	9.999e-05	1.40892e-49	rs2970708
chr8:36939389	rs2970706	chr8:36936952	2.432e-56	9.999e-05	1.40892e-49	rs2970708
chr8:36939389	rs2970734	chr8:36945119	2.432e-56	9.999e-05	1.40892e-49	rs2970708
chr8:36939389	rs2970736	chr8:36944130	2.432e-56	9.999e-05	1.40892e-49	rs2970708
chr8:36939389	rs3015687	chr8:36949860	2.432e-56	9.999e-05	1.40892e-49	rs2970708
chr8:36939389	rs3015688	chr8:36949777	2.432e-56	9.999e-05	1.40892e-49	rs2970708
chr8:36939389	rs3015689	chr8:36948617	2.432e-56	9.999e-05	1.40892e-49	rs2970708
chr8:36939389	rs3015690	chr8:36948017	2.432e-56	9.999e-05	1.40892e-49	rs2970708
chr8:36939389	rs3015694	chr8:36944570	2.432e-56	9.999e-05	1.40892e-49	rs2970708
chr8:36939389	rs3015696	chr8:36936622	2.432e-56	9.999e-05	1.40892e-49	rs2970708
chr8:36939389	rs4739332	chr8:36943115	2.432e-56	9.999e-05	1.40892e-49	rs2970708
chr8:36939389	rs4739334	chr8:36966807	2.432e-56	9.999e-05	1.40892e-49	rs2970708
chr8:36939389	rs4739335	chr8:36966972	2.432e-56	9.999e-05	1.40892e-49	rs2970708
chr8:36939389	rs4739466	chr8:36941542	2.432e-56	9.999e-05	1.40892e-49	rs2970708
chr8:36939389	rs4739467	chr8:36941900	2.432e-56	9.999e-05	1.40892e-49	rs2970708
chr8:36939389	rs4739468	chr8:36960846	2.432e-56	9.999e-05	1.40892e-49	rs2970708
chr8:36939389	rs4739469	chr8:36960896	2.432e-56	9.999e-05	1.40892e-49	rs2970708
chr8:36939389	rs500246	chr8:36982017	2.432e-56	9.999e-05	1.40892e-49	rs2970708
chr8:36939389	rs6996375	chr8:36950473	2.432e-56	9.999e-05	1.40892e-49	rs2970708
chr8:36939389	rs74559059	chr8:36957106	2.432e-56	9.999e-05	1.40892e-49	rs2970708
chr8:36939389	rs75026527	chr8:36963878	2.432e-56	9.999e-05	1.40892e-49	rs2970708
chr8:36939389	rs75471098	chr8:36971229	2.432e-56	9.999e-05	1.40892e-49	rs2970708
chr8:36939389	rs76426237	chr8:36977033	2.432e-56	9.999e-05	1.40892e-49	rs2970708
chr8:36939389	rs76770221	chr8:36968968	2.432e-56	9.999e-05	1.40892e-49	rs2970708
chr8:36939389	rs77057890	chr8:36943293	2.432e-56	9.999e-05	1.40892e-49	rs2970708
chr8:36939389	rs77242938	chr8:36949527	2.432e-56	9.999e-05	1.40892e-49	rs2970708
chr8:36939389	rs78258651	chr8:36976464	2.432e-56	9.999e-05	1.40892e-49	rs2970708
chr8:36939389	rs78904161	chr8:36952153	2.432e-56	9.999e-05	1.40892e-49	rs2970708
chr8:36939389	rs79767100	chr8:36935023	2.432e-56	9.999e-05	1.40892e-49	rs2970708
chr8:36939389	rs79914759	chr8:36954559	2.432e-56	9.999e-05	1.40892e-49	rs2970708
chr8:36939389	rs9649891	chr8:36943655	2.432e-56	9.999e-05	1.40892e-49	rs2970708
chr2:102613652	rs2310169	chr2:102616128	3.655e-56	9.999e-05	2.11328e-49	rs28595151
chr10:134096204	rs11146296	chr10:134083285	5.299e-56	9.999e-05	3.04587e-49	rs12247439
chr10:134096204	rs112976163	chr10:134094532	5.299e-56	9.999e-05	3.04587e-49	rs12247439
chr10:134096204	rs117387620	chr10:134096015	5.299e-56	9.999e-05	3.04587e-49	rs12247439
chr10:134096204	rs139299481	chr10:134096009	5.299e-56	9.999e-05	3.04587e-49	rs12247439
chr10:134096204	rs7073262	chr10:134091071	5.299e-56	9.999e-05	3.04587e-49	rs12247439
chr3:87325752	rs13070652	chr3:87305728	1.156e-55	9.999e-05	6.63821e-49	rs300982
chr1:18475485	rs12026310	chr1:18463577	1.693e-55	9.999e-05	9.60938e-49	rs9660184
chr1:18475485	rs12036744	chr1:18461490	1.693e-55	9.999e-05	9.60938e-49	rs9660184
chr1:18475485	rs12408479	chr1:18477141	1.693e-55	9.999e-05	9.60938e-49	rs9660184
chr1:18475485	rs12564645	chr1:18479417	1.693e-55	9.999e-05	9.60938e-49	rs9660184
chr1:18475485	rs12569335	chr1:18463162	1.693e-55	9.999e-05	9.60938e-49	rs9660184
chr1:18475485	rs138198557	chr1:18462527	1.693e-55	9.999e-05	9.60938e-49	rs9660184
chr1:18475485	rs1455913	chr1:18468789	1.693e-55	9.999e-05	9.60938e-49	rs9660184
chr1:18475485	rs4920443	chr1:18478540	1.693e-55	9.999e-05	9.60938e-49	rs9660184
chr1:18475485	rs56255918	chr1:18478002	1.693e-55	9.999e-05	9.60938e-49	rs9660184
chr1:18475485	rs72655118	chr1:18465730	1.693e-55	9.999e-05	9.60938e-49	rs9660184
chr1:18475485	rs78243466	chr1:18462987	1.693e-55	9.999e-05	9.60938e-49	rs9660184
chr1:41155382	rs10736404	chr1:41176003	2.202e-55	9.999e-05	1.17719e-48	rs2780952
chr1:41155382	rs12409109	chr1:41192888	2.202e-55	9.999e-05	1.17719e-48	rs2780952
chr1:41155382	rs12566733	chr1:41201739	2.202e-55	9.999e-05	1.17719e-48	rs2780952
chr1:41155382	rs12566786	chr1:41208381	2.202e-55	9.999e-05	1.17719e-48	rs2780952
chr1:41155382	rs12567755	chr1:41217485	2.202e-55	9.999e-05	1.17719e-48	rs2780952
chr1:41155382	rs12567925	chr1:41217100	2.202e-55	9.999e-05	1.17719e-48	rs2780952
chr1:41155382	rs12727412	chr1:41188915	2.202e-55	9.999e-05	1.17719e-48	rs2780952
chr1:41155382	rs12728776	chr1:41217390	2.202e-55	9.999e-05	1.17719e-48	rs2780952
chr1:41155382	rs12729696	chr1:41220771	2.202e-55	9.999e-05	1.17719e-48	rs2780952
chr1:41155382	rs12742219	chr1:41194337	2.202e-55	9.999e-05	1.17719e-48	rs2780952
chr1:41155382	rs12743517	chr1:41225354	2.202e-55	9.999e-05	1.17719e-48	rs2780952
chr1:41155382	rs1494	chr1:41171848	2.202e-55	9.999e-05	1.17719e-48	rs2780952
chr1:41155382	rs16827532	chr1:41220736	2.202e-55	9.999e-05	1.17719e-48	rs2780952
chr1:41155382	rs16827552	chr1:41224008	2.202e-55	9.999e-05	1.17719e-48	rs2780952
chr1:41155382	rs16827569	chr1:41227327	2.202e-55	9.999e-05	1.17719e-48	rs2780952
chr1:41155382	rs2223486	chr1:41159229	2.202e-55	9.999e-05	1.17719e-48	rs2780952
chr1:41155382	rs2274957	chr1:41212962	2.202e-55	9.999e-05	1.17719e-48	rs2780952
chr1:41155382	rs2361648	chr1:41192497	2.202e-55	9.999e-05	1.17719e-48	rs2780952
chr1:41155382	rs2361650	chr1:41230350	2.202e-55	9.999e-05	1.17719e-48	rs2780952
chr1:41155382	rs2361651	chr1:41230214	2.202e-55	9.999e-05	1.17719e-48	rs2780952
chr1:41155382	rs2744798	chr1:41169120	2.202e-55	9.999e-05	1.17719e-48	rs2780952
chr1:41155382	rs2744799	chr1:41185534	2.202e-55	9.999e-05	1.17719e-48	rs2780952
chr1:41155382	rs2744802	chr1:41153249	2.202e-55	9.999e-05	1.17719e-48	rs2780952
chr1:41155382	rs2744808	chr1:41177943	2.202e-55	9.999e-05	1.17719e-48	rs2780952
chr1:41155382	rs2780950	chr1:41152609	2.202e-55	9.999e-05	1.17719e-48	rs2780952
chr1:41155382	rs2780953	chr1:41159777	2.202e-55	9.999e-05	1.17719e-48	rs2780952
chr1:41155382	rs34212676	chr1:41232194	2.202e-55	9.999e-05	1.17719e-48	rs2780952
chr1:41155382	rs34320811	chr1:41228960	2.202e-55	9.999e-05	1.17719e-48	rs2780952
chr1:41155382	rs34512220	chr1:41199584	2.202e-55	9.999e-05	1.17719e-48	rs2780952
chr1:41155382	rs35215775	chr1:41197306	2.202e-55	9.999e-05	1.17719e-48	rs2780952
chr1:41155382	rs35262530	chr1:41229122	2.202e-55	9.999e-05	1.17719e-48	rs2780952
chr1:41155382	rs35881320	chr1:41199565	2.202e-55	9.999e-05	1.17719e-48	rs2780952
chr1:41155382	rs3754179	chr1:41234136	2.202e-55	9.999e-05	1.17719e-48	rs2780952
chr1:41155382	rs3767950	chr1:41233213	2.202e-55	9.999e-05	1.17719e-48	rs2780952
chr1:41155382	rs3767951	chr1:41233031	2.202e-55	9.999e-05	1.17719e-48	rs2780952
chr1:41155382	rs3767952	chr1:41231032	2.202e-55	9.999e-05	1.17719e-48	rs2780952
chr1:41155382	rs4411127	chr1:41187799	2.202e-55	9.999e-05	1.17719e-48	rs2780952
chr1:41155382	rs4660173	chr1:41213548	2.202e-55	9.999e-05	1.17719e-48	rs2780952
chr1:41155382	rs4660448	chr1:41190354	2.202e-55	9.999e-05	1.17719e-48	rs2780952
chr1:41155382	rs4660449	chr1:41205452	2.202e-55	9.999e-05	1.17719e-48	rs2780952
chr1:41155382	rs4660452	chr1:41214191	2.202e-55	9.999e-05	1.17719e-48	rs2780952
chr1:41155382	rs4660456	chr1:41239511	2.202e-55	9.999e-05	1.17719e-48	rs2780952
chr1:41155382	rs4660457	chr1:41239793	2.202e-55	9.999e-05	1.17719e-48	rs2780952
chr1:41155382	rs507914	chr1:41152201	2.202e-55	9.999e-05	1.17719e-48	rs2780952
chr1:41155382	rs552147	chr1:41154813	2.202e-55	9.999e-05	1.17719e-48	rs2780952
chr1:41155382	rs556875	chr1:41154243	2.202e-55	9.999e-05	1.17719e-48	rs2780952
chr1:41155382	rs569159	chr1:41167534	2.202e-55	9.999e-05	1.17719e-48	rs2780952
chr1:41155382	rs609254	chr1:41172701	2.202e-55	9.999e-05	1.17719e-48	rs2780952
chr1:41155382	rs656230	chr1:41158373	2.202e-55	9.999e-05	1.17719e-48	rs2780952
chr1:41155382	rs657149	chr1:41158158	2.202e-55	9.999e-05	1.17719e-48	rs2780952
chr1:41155382	rs6659671	chr1:41163999	2.202e-55	9.999e-05	1.17719e-48	rs2780952
chr1:41155382	rs6664044	chr1:41200761	2.202e-55	9.999e-05	1.17719e-48	rs2780952
chr1:41155382	rs6667368	chr1:41160559	2.202e-55	9.999e-05	1.17719e-48	rs2780952
chr1:41155382	rs6668453	chr1:41198971	2.202e-55	9.999e-05	1.17719e-48	rs2780952
chr1:41155382	rs6675886	chr1:41193627	2.202e-55	9.999e-05	1.17719e-48	rs2780952
chr1:41155382	rs6702983	chr1:41201257	2.202e-55	9.999e-05	1.17719e-48	rs2780952
chr1:41155382	rs671704	chr1:41149646	2.202e-55	9.999e-05	1.17719e-48	rs2780952
chr1:41155382	rs7518344	chr1:41173999	2.202e-55	9.999e-05	1.17719e-48	rs2780952
chr1:41155382	rs7532802	chr1:41191200	2.202e-55	9.999e-05	1.17719e-48	rs2780952
chr1:41155382	rs7542019	chr1:41169711	2.202e-55	9.999e-05	1.17719e-48	rs2780952
chr1:41155382	rs7549789	chr1:41225034	2.202e-55	9.999e-05	1.17719e-48	rs2780952
chr1:41155382	rs7551747	chr1:41165079	2.202e-55	9.999e-05	1.17719e-48	rs2780952
chr1:41155382	rs954654	chr1:41230651	2.202e-55	9.999e-05	1.17719e-48	rs2780952
chr21:43530575	rs220117	chr21:43527531	2.716e-55	9.999e-05	1.45066e-48	rs139066417
chr12:3736734	rs7133350	chr12:3743475	3.782e-55	9.999e-05	2.01637e-48	rs10848893
chr15:25988162	rs11161213	chr15:25993683	4.409e-55	9.999e-05	2.33794e-48	rs4559881
chr15:25988162	rs4491482	chr15:25997245	4.409e-55	9.999e-05	2.33794e-48	rs4559881
chr15:25988162	rs4906763	chr15:25988921	4.409e-55	9.999e-05	2.33794e-48	rs4559881
chr15:25988162	rs9920975	chr15:25995639	4.409e-55	9.999e-05	2.33794e-48	rs4559881
chr8:18029977	rs2040469	chr8:18029991	4.896e-55	9.999e-05	2.57596e-48	rs6992951
chr12:56030938	rs10783763	chr12:56022869	4.906e-55	9.999e-05	2.57596e-48	rs10876838
chr12:56030938	rs10876834	chr12:56026305	4.906e-55	9.999e-05	2.57596e-48	rs10876838
chr12:56030938	rs3847676	chr12:56032181	4.906e-55	9.999e-05	2.57596e-48	rs10876838
chr12:56030938	rs7309433	chr12:56031837	4.906e-55	9.999e-05	2.57596e-48	rs10876838
chr12:56030938	rs7954307	chr12:56025081	4.906e-55	9.999e-05	2.57596e-48	rs10876838
chr12:56030938	rs7967574	chr12:56025073	4.906e-55	9.999e-05	2.57596e-48	rs10876838
chr12:56030938	rs7970885	chr12:56031273	4.906e-55	9.999e-05	2.57596e-48	rs10876838
chr12:56030938	rs7978340	chr12:56032766	4.906e-55	9.999e-05	2.57596e-48	rs10876838
chr18:8800259	rs488168	chr18:8800830	5.951e-55	9.999e-05	3.11078e-48	rs2726347
chr18:8800259	rs516579	chr18:8801634	5.951e-55	9.999e-05	3.11078e-48	rs2726347
chr18:8800259	rs518561	chr18:8801884	5.951e-55	9.999e-05	3.11078e-48	rs2726347
chr18:8800259	rs689801	chr18:8808873	5.951e-55	9.999e-05	3.11078e-48	rs2726347
chr5:122460448	rs112903135	chr5:122512225	6.49e-55	9.999e-05	3.27615e-48	rs451606
chr5:122460448	rs2407620	chr5:122465962	6.49e-55	9.999e-05	3.27615e-48	rs451606
chr5:122460448	rs380148	chr5:122460241	6.49e-55	9.999e-05	3.27615e-48	rs451606
chr5:122460448	rs386484	chr5:122465222	6.49e-55	9.999e-05	3.27615e-48	rs451606
chr5:122460448	rs395352	chr5:122478725	6.49e-55	9.999e-05	3.27615e-48	rs451606
chr5:122460448	rs415135	chr5:122468227	6.49e-55	9.999e-05	3.27615e-48	rs451606
chr5:122460448	rs426905	chr5:122460786	6.49e-55	9.999e-05	3.27615e-48	rs451606
chr5:122460448	rs429302	chr5:122458907	6.49e-55	9.999e-05	3.27615e-48	rs451606
chr5:122460448	rs444432	chr5:122478768	6.49e-55	9.999e-05	3.27615e-48	rs451606
chr5:122460448	rs450354	chr5:122465154	6.49e-55	9.999e-05	3.27615e-48	rs451606
chr5:122460448	rs455510	chr5:122458025	6.49e-55	9.999e-05	3.27615e-48	rs451606
chr5:122460448	rs456335	chr5:122478041	6.49e-55	9.999e-05	3.27615e-48	rs451606
chr5:122460448	rs457772	chr5:122457598	6.49e-55	9.999e-05	3.27615e-48	rs451606
chr5:122460448	rs457807	chr5:122453419	6.49e-55	9.999e-05	3.27615e-48	rs451606
chr5:122460448	rs459638	chr5:122457908	6.49e-55	9.999e-05	3.27615e-48	rs451606
chr5:122460448	rs460763	chr5:122458355	6.49e-55	9.999e-05	3.27615e-48	rs451606
chr5:122460448	rs461097	chr5:122482505	6.49e-55	9.999e-05	3.27615e-48	rs451606
chr5:122460448	rs464481	chr5:122453664	6.49e-55	9.999e-05	3.27615e-48	rs451606
chr5:122460448	rs466097	chr5:122452339	6.49e-55	9.999e-05	3.27615e-48	rs451606
chr5:122460448	rs466686	chr5:122476620	6.49e-55	9.999e-05	3.27615e-48	rs451606
chr5:122460448	rs466712	chr5:122453652	6.49e-55	9.999e-05	3.27615e-48	rs451606
chr5:122460448	rs467221	chr5:122455569	6.49e-55	9.999e-05	3.27615e-48	rs451606
chr5:122460448	rs486888	chr5:122490305	6.49e-55	9.999e-05	3.27615e-48	rs451606
chr5:122460448	rs555625	chr5:122453145	6.49e-55	9.999e-05	3.27615e-48	rs451606
chr5:122460448	rs55650102	chr5:122501968	6.49e-55	9.999e-05	3.27615e-48	rs451606
chr5:122460448	rs59201928	chr5:122517654	6.49e-55	9.999e-05	3.27615e-48	rs451606
chr5:122460448	rs60711321	chr5:122518717	6.49e-55	9.999e-05	3.27615e-48	rs451606
chr5:122460448	rs60817479	chr5:122497546	6.49e-55	9.999e-05	3.27615e-48	rs451606
chr5:122460448	rs685779	chr5:122480675	6.49e-55	9.999e-05	3.27615e-48	rs451606
chr5:122460448	rs6862182	chr5:122513024	6.49e-55	9.999e-05	3.27615e-48	rs451606
chr5:122460448	rs6862193	chr5:122513098	6.49e-55	9.999e-05	3.27615e-48	rs451606
chr5:122460448	rs73799832	chr5:122494283	6.49e-55	9.999e-05	3.27615e-48	rs451606
chr5:122460448	rs73799834	chr5:122502622	6.49e-55	9.999e-05	3.27615e-48	rs451606
chr5:122460448	rs73799835	chr5:122503605	6.49e-55	9.999e-05	3.27615e-48	rs451606
chr5:122460448	rs73799836	chr5:122510920	6.49e-55	9.999e-05	3.27615e-48	rs451606
chr5:122460448	rs73799837	chr5:122511063	6.49e-55	9.999e-05	3.27615e-48	rs451606
chr5:122460448	rs77089700	chr5:122508612	6.49e-55	9.999e-05	3.27615e-48	rs451606
chr5:122460448	rs7716050	chr5:122496032	6.49e-55	9.999e-05	3.27615e-48	rs451606
chr5:122460448	rs7723425	chr5:122492232	6.49e-55	9.999e-05	3.27615e-48	rs451606
chr8:19543679	rs1492644	chr8:19545349	7.979e-55	9.999e-05	3.91344e-48	rs6586857
chr8:19543679	rs1492645	chr8:19545228	7.979e-55	9.999e-05	3.91344e-48	rs6586857
chr8:19543679	rs6586856	chr8:19543594	7.979e-55	9.999e-05	3.91344e-48	rs6586857
chr12:130937558	rs11060899	chr12:130940725	1.709e-54	9.999e-05	8.08609e-48	rs12298211
chr12:130937558	rs12297269	chr12:130941929	1.709e-54	9.999e-05	8.08609e-48	rs12298211
chr12:130937558	rs12299462	chr12:130943352	1.709e-54	9.999e-05	8.08609e-48	rs12298211
chr12:130937558	rs12312986	chr12:130942888	1.709e-54	9.999e-05	8.08609e-48	rs12298211
chr12:130937558	rs12315682	chr12:130939342	1.709e-54	9.999e-05	8.08609e-48	rs12298211
chr12:130937558	rs12319788	chr12:130942565	1.709e-54	9.999e-05	8.08609e-48	rs12298211
chr12:130937558	rs12321318	chr12:130942852	1.709e-54	9.999e-05	8.08609e-48	rs12298211
chr12:130937558	rs2398515	chr12:130943624	1.709e-54	9.999e-05	8.08609e-48	rs12298211
chr12:130937558	rs2895135	chr12:130943793	1.709e-54	9.999e-05	8.08609e-48	rs12298211
chr12:130937558	rs4759466	chr12:130943365	1.709e-54	9.999e-05	8.08609e-48	rs12298211
chr12:130937558	rs4759467	chr12:130944103	1.709e-54	9.999e-05	8.08609e-48	rs12298211
chr12:130937558	rs4759684	chr12:130938222	1.709e-54	9.999e-05	8.08609e-48	rs12298211
chr12:130937558	rs870597	chr12:130944499	1.709e-54	9.999e-05	8.08609e-48	rs12298211
chr10:12554191	rs1078774	chr10:12555739	3.028e-54	9.999e-05	1.4145e-47	rs2815652
chr10:12554191	rs10906159	chr10:12556962	3.028e-54	9.999e-05	1.4145e-47	rs2815652
chr10:12554191	rs1111731	chr10:12553761	3.028e-54	9.999e-05	1.4145e-47	rs2815652
chr10:12554191	rs11525302	chr10:12560390	3.028e-54	9.999e-05	1.4145e-47	rs2815652
chr10:12554191	rs12414967	chr10:12559231	3.028e-54	9.999e-05	1.4145e-47	rs2815652
chr10:12554191	rs2768449	chr10:12553491	3.028e-54	9.999e-05	1.4145e-47	rs2815652
chr10:12554191	rs2815651	chr10:12554449	3.028e-54	9.999e-05	1.4145e-47	rs2815652
chr10:12554191	rs2815655	chr10:12553172	3.028e-54	9.999e-05	1.4145e-47	rs2815652
chr10:12554191	rs7079117	chr10:12559124	3.028e-54	9.999e-05	1.4145e-47	rs2815652
chr10:12554191	rs7079144	chr10:12559194	3.028e-54	9.999e-05	1.4145e-47	rs2815652
chr10:12554191	rs7090626	chr10:12558767	3.028e-54	9.999e-05	1.4145e-47	rs2815652
chr10:12554191	rs7091058	chr10:12559096	3.028e-54	9.999e-05	1.4145e-47	rs2815652
chr10:12554191	rs7095541	chr10:12559191	3.028e-54	9.999e-05	1.4145e-47	rs2815652
chr10:12554191	rs7095660	chr10:12559238	3.028e-54	9.999e-05	1.4145e-47	rs2815652
chr10:12554191	rs78286061	chr10:12558826	3.028e-54	9.999e-05	1.4145e-47	rs2815652
chr10:95346427	rs10786115	chr10:95349365	3.063e-54	9.999e-05	1.42182e-47	rs12241416
chr10:95346427	rs10882271	chr10:95346067	3.063e-54	9.999e-05	1.42182e-47	rs12241416
chr10:95346427	rs11187533	chr10:95346340	3.063e-54	9.999e-05	1.42182e-47	rs12241416
chr10:95346427	rs11187535	chr10:95346739	3.063e-54	9.999e-05	1.42182e-47	rs12241416
chr10:95346427	rs11187536	chr10:95346761	3.063e-54	9.999e-05	1.42182e-47	rs12241416
chr10:95346427	rs11187537	chr10:95346805	3.063e-54	9.999e-05	1.42182e-47	rs12241416
chr10:95346427	rs7070492	chr10:95357918	3.063e-54	9.999e-05	1.42182e-47	rs12241416
chr4:37464111	rs1479765	chr4:37463593	7.083e-54	9.999e-05	3.26726e-47	rs2973230
chr4:37464111	rs2376752	chr4:37463363	7.083e-54	9.999e-05	3.26726e-47	rs2973230
chr4:37464111	rs2860264	chr4:37463417	7.083e-54	9.999e-05	3.26726e-47	rs2973230
chr4:37464111	rs2928300	chr4:37464159	7.083e-54	9.999e-05	3.26726e-47	rs2973230
chr4:37464111	rs2973227	chr4:37458205	7.083e-54	9.999e-05	3.26726e-47	rs2973230
chr4:37464111	rs2973228	chr4:37460591	7.083e-54	9.999e-05	3.26726e-47	rs2973230
chr4:37464111	rs2973234	chr4:37467173	7.083e-54	9.999e-05	3.26726e-47	rs2973230
chr8:11306845	rs11250136	chr8:11307469	8.499e-54	9.999e-05	3.90209e-47	rs3989103
chr8:11306845	rs2003422	chr8:11303137	8.499e-54	9.999e-05	3.90209e-47	rs3989103
chr8:11306845	rs2409773	chr8:11306615	8.499e-54	9.999e-05	3.90209e-47	rs3989103
chr8:11306845	rs6998387	chr8:11293458	8.499e-54	9.999e-05	3.90209e-47	rs3989103
chr8:11306845	rs9792227	chr8:11302833	8.499e-54	9.999e-05	3.90209e-47	rs3989103
chr3:112933283	rs9288979	chr3:112933975	1.723e-53	9.999e-05	7.89837e-47	rs9839912
chr2:44271481	rs62135536	chr2:44326028	1.935e-53	9.999e-05	8.8564e-47	rs76452508
chr2:44271481	rs62136969	chr2:44359876	1.935e-53	9.999e-05	8.8564e-47	rs76452508
chr22:50530650	rs11913905	chr22:50522153	2.887e-53	9.999e-05	1.30915e-46	rs738490
chr22:50530650	rs2272833	chr22:50563708	2.887e-53	9.999e-05	1.30915e-46	rs738490
chr22:50530650	rs3736686	chr22:50572406	2.887e-53	9.999e-05	1.30915e-46	rs738490
chr22:50530650	rs5771077	chr22:50564535	2.887e-53	9.999e-05	1.30915e-46	rs738490
chr22:50530650	rs5771190	chr22:50582237	2.887e-53	9.999e-05	1.30915e-46	rs738490
chr22:50530650	rs6010136	chr22:50531565	2.887e-53	9.999e-05	1.30915e-46	rs738490
chr22:50530650	rs760749	chr22:50555686	2.887e-53	9.999e-05	1.30915e-46	rs738490
chr22:50530650	rs9617077	chr22:50550413	2.887e-53	9.999e-05	1.30915e-46	rs738490
chr22:50530650	rs9617081	chr22:50557235	2.887e-53	9.999e-05	1.30915e-46	rs738490
chr22:50530650	rs9617084	chr22:50561222	2.887e-53	9.999e-05	1.30915e-46	rs738490
chr22:50530650	rs9617085	chr22:50561584	2.887e-53	9.999e-05	1.30915e-46	rs738490
chr12:123327143	rs10744422	chr12:123336789	6.183e-53	9.999e-05	2.68979e-46	rs12426809
chr12:123327143	rs10744434	chr12:123368419	6.183e-53	9.999e-05	2.68979e-46	rs12426809
chr12:123327143	rs10773627	chr12:123311853	6.183e-53	9.999e-05	2.68979e-46	rs12426809
chr12:123327143	rs10773657	chr12:123327900	6.183e-53	9.999e-05	2.68979e-46	rs12426809
chr12:123327143	rs10847826	chr12:123314899	6.183e-53	9.999e-05	2.68979e-46	rs12426809
chr12:123327143	rs10847869	chr12:123328359	6.183e-53	9.999e-05	2.68979e-46	rs12426809
chr12:123327143	rs12255	chr12:123350204	6.183e-53	9.999e-05	2.68979e-46	rs12426809
chr12:123327143	rs12369846	chr12:123335287	6.183e-53	9.999e-05	2.68979e-46	rs12426809
chr12:123327143	rs1532835	chr12:123330665	6.183e-53	9.999e-05	2.68979e-46	rs12426809
chr12:123327143	rs1587856	chr12:123342229	6.183e-53	9.999e-05	2.68979e-46	rs12426809
chr12:123327143	rs2061098	chr12:123349410	6.183e-53	9.999e-05	2.68979e-46	rs12426809
chr12:123327143	rs2061101	chr12:123348925	6.183e-53	9.999e-05	2.68979e-46	rs12426809
chr12:123327143	rs2135014	chr12:123333065	6.183e-53	9.999e-05	2.68979e-46	rs12426809
chr12:123327143	rs2292132	chr12:123332834	6.183e-53	9.999e-05	2.68979e-46	rs12426809
chr12:123327143	rs2292134	chr12:123334033	6.183e-53	9.999e-05	2.68979e-46	rs12426809
chr12:123327143	rs2292135	chr12:123334075	6.183e-53	9.999e-05	2.68979e-46	rs12426809
chr12:123327143	rs2292138	chr12:123339712	6.183e-53	9.999e-05	2.68979e-46	rs12426809
chr12:123327143	rs2343108	chr12:123331301	6.183e-53	9.999e-05	2.68979e-46	rs12426809
chr12:123327143	rs2343685	chr12:123317182	6.183e-53	9.999e-05	2.68979e-46	rs12426809
chr12:123327143	rs2880678	chr12:123317099	6.183e-53	9.999e-05	2.68979e-46	rs12426809
chr12:123327143	rs3817094	chr12:123332032	6.183e-53	9.999e-05	2.68979e-46	rs12426809
chr12:123327143	rs3825143	chr12:123352179	6.183e-53	9.999e-05	2.68979e-46	rs12426809
chr12:123327143	rs3852536	chr12:123333824	6.183e-53	9.999e-05	2.68979e-46	rs12426809
chr12:123327143	rs3852537	chr12:123361501	6.183e-53	9.999e-05	2.68979e-46	rs12426809
chr12:123327143	rs3896870	chr12:123333611	6.183e-53	9.999e-05	2.68979e-46	rs12426809
chr12:123327143	rs3896871	chr12:123333610	6.183e-53	9.999e-05	2.68979e-46	rs12426809
chr12:123327143	rs4759355	chr12:123316566	6.183e-53	9.999e-05	2.68979e-46	rs12426809
chr12:123327143	rs4759356	chr12:123382646	6.183e-53	9.999e-05	2.68979e-46	rs12426809
chr12:123327143	rs4759381	chr12:123348480	6.183e-53	9.999e-05	2.68979e-46	rs12426809
chr12:123327143	rs4759382	chr12:123347609	6.183e-53	9.999e-05	2.68979e-46	rs12426809
chr12:123327143	rs4759386	chr12:123377470	6.183e-53	9.999e-05	2.68979e-46	rs12426809
chr12:123327143	rs4759387	chr12:123377569	6.183e-53	9.999e-05	2.68979e-46	rs12426809
chr12:123327143	rs4759389	chr12:123308615	6.183e-53	9.999e-05	2.68979e-46	rs12426809
chr12:123327143	rs4759390	chr12:123302774	6.183e-53	9.999e-05	2.68979e-46	rs12426809
chr12:123327143	rs4759392	chr12:123285131	6.183e-53	9.999e-05	2.68979e-46	rs12426809
chr12:123327143	rs63586961	chr12:123335488	6.183e-53	9.999e-05	2.68979e-46	rs12426809
chr12:123327143	rs7138398	chr12:123341833	6.183e-53	9.999e-05	2.68979e-46	rs12426809
chr12:123327143	rs7139055	chr12:123364198	6.183e-53	9.999e-05	2.68979e-46	rs12426809
chr12:123327143	rs7294991	chr12:123286780	6.183e-53	9.999e-05	2.68979e-46	rs12426809
chr12:123327143	rs7309225	chr12:123288439	6.183e-53	9.999e-05	2.68979e-46	rs12426809
chr12:123327143	rs7398546	chr12:123309475	6.183e-53	9.999e-05	2.68979e-46	rs12426809
chr12:123327143	rs75678086	chr12:123341863	6.183e-53	9.999e-05	2.68979e-46	rs12426809
chr12:123327143	rs7954285	chr12:123307754	6.183e-53	9.999e-05	2.68979e-46	rs12426809
chr12:123327143	rs7959441	chr12:123363825	6.183e-53	9.999e-05	2.68979e-46	rs12426809
chr12:123327143	rs7972447	chr12:123354545	6.183e-53	9.999e-05	2.68979e-46	rs12426809
chr12:123327143	rs7980541	chr12:123379477	6.183e-53	9.999e-05	2.68979e-46	rs12426809
chr12:123327143	rs897385	chr12:123341297	6.183e-53	9.999e-05	2.68979e-46	rs12426809
chr12:123327143	rs897386	chr12:123341289	6.183e-53	9.999e-05	2.68979e-46	rs12426809
chr12:123327143	rs897391	chr12:123326374	6.183e-53	9.999e-05	2.68979e-46	rs12426809
chr12:123327143	rs897392	chr12:123326326	6.183e-53	9.999e-05	2.68979e-46	rs12426809
chr12:123327143	rs897393	chr12:123312051	6.183e-53	9.999e-05	2.68979e-46	rs12426809
chr12:123327143	rs921808	chr12:123323135	6.183e-53	9.999e-05	2.68979e-46	rs12426809
chr12:123327143	rs936083	chr12:123338964	6.183e-53	9.999e-05	2.68979e-46	rs12426809
chr12:123327143	rs937766	chr12:123331094	6.183e-53	9.999e-05	2.68979e-46	rs12426809
chr21:41285481	rs4818100	chr21:41286165	6.686e-53	9.999e-05	2.89151e-46	rs4143343
chr21:41285481	rs7275479	chr21:41285105	6.686e-53	9.999e-05	2.89151e-46	rs4143343
chr21:41285481	rs7275590	chr21:41285036	6.686e-53	9.999e-05	2.89151e-46	rs4143343
chr21:41285481	rs7276473	chr21:41285065	6.686e-53	9.999e-05	2.89151e-46	rs4143343
chr21:41285481	rs7279686	chr21:41285658	6.686e-53	9.999e-05	2.89151e-46	rs4143343
chr21:41285481	rs7279830	chr21:41285728	6.686e-53	9.999e-05	2.89151e-46	rs4143343
chr2:228006557	rs10498217	chr2:228010257	1.028e-52	9.999e-05	4.39736e-46	rs72971832
chr2:228006557	rs16823258	chr2:228010545	1.028e-52	9.999e-05	4.39736e-46	rs72971832
chr2:228006557	rs56047150	chr2:227993731	1.028e-52	9.999e-05	4.39736e-46	rs72971832
chr2:228006557	rs56139089	chr2:227998036	1.028e-52	9.999e-05	4.39736e-46	rs72971832
chr2:228006557	rs56263582	chr2:227997767	1.028e-52	9.999e-05	4.39736e-46	rs72971832
chr2:228006557	rs56343536	chr2:227984006	1.028e-52	9.999e-05	4.39736e-46	rs72971832
chr2:228006557	rs62277806	chr2:227991631	1.028e-52	9.999e-05	4.39736e-46	rs72971832
chr2:228006557	rs62277808	chr2:227994924	1.028e-52	9.999e-05	4.39736e-46	rs72971832
chr2:228006557	rs62277809	chr2:227996384	1.028e-52	9.999e-05	4.39736e-46	rs72971832
chr2:228006557	rs62277810	chr2:227996875	1.028e-52	9.999e-05	4.39736e-46	rs72971832
chr2:228006557	rs72971824	chr2:227998794	1.028e-52	9.999e-05	4.39736e-46	rs72971832
chr2:228006557	rs72971827	chr2:228003825	1.028e-52	9.999e-05	4.39736e-46	rs72971832
chr2:228006557	rs72971836	chr2:228011264	1.028e-52	9.999e-05	4.39736e-46	rs72971832
chr2:228006557	rs72971839	chr2:228015846	1.028e-52	9.999e-05	4.39736e-46	rs72971832
chr13:51019018	rs12428189	chr13:51039933	1.317e-52	9.999e-05	5.36457e-46	rs9562973
chr13:51019018	rs12431131	chr13:51039751	1.317e-52	9.999e-05	5.36457e-46	rs9562973
chr13:51019018	rs1327644	chr13:51033752	1.317e-52	9.999e-05	5.36457e-46	rs9562973
chr13:51019018	rs1359860	chr13:51031510	1.317e-52	9.999e-05	5.36457e-46	rs9562973
chr13:51019018	rs17074358	chr13:51030744	1.317e-52	9.999e-05	5.36457e-46	rs9562973
chr13:51019018	rs1924372	chr13:50945600	1.317e-52	9.999e-05	5.36457e-46	rs9562973
chr13:51019018	rs1924373	chr13:50945706	1.317e-52	9.999e-05	5.36457e-46	rs9562973
chr13:51019018	rs35824953	chr13:50975876	1.317e-52	9.999e-05	5.36457e-46	rs9562973
chr13:51019018	rs56023535	chr13:51017024	1.317e-52	9.999e-05	5.36457e-46	rs9562973
chr13:51019018	rs56075206	chr13:51015251	1.317e-52	9.999e-05	5.36457e-46	rs9562973
chr13:51019018	rs60174965	chr13:51004637	1.317e-52	9.999e-05	5.36457e-46	rs9562973
chr13:51019018	rs60379059	chr13:51048404	1.317e-52	9.999e-05	5.36457e-46	rs9562973
chr13:51019018	rs61962133	chr13:51018882	1.317e-52	9.999e-05	5.36457e-46	rs9562973
chr13:51019018	rs61962135	chr13:51035879	1.317e-52	9.999e-05	5.36457e-46	rs9562973
chr13:51019018	rs61964386	chr13:51054978	1.317e-52	9.999e-05	5.36457e-46	rs9562973
chr13:51019018	rs719103	chr13:50996660	1.317e-52	9.999e-05	5.36457e-46	rs9562973
chr13:51019018	rs7327154	chr13:50973962	1.317e-52	9.999e-05	5.36457e-46	rs9562973
chr13:51019018	rs7983762	chr13:51002526	1.317e-52	9.999e-05	5.36457e-46	rs9562973
chr13:51019018	rs7996632	chr13:51004824	1.317e-52	9.999e-05	5.36457e-46	rs9562973
chr13:51019018	rs8000329	chr13:51002005	1.317e-52	9.999e-05	5.36457e-46	rs9562973
chr13:51019018	rs8000875	chr13:50950604	1.317e-52	9.999e-05	5.36457e-46	rs9562973
chr13:51019018	rs8000921	chr13:51002280	1.317e-52	9.999e-05	5.36457e-46	rs9562973
chr13:51019018	rs9562962	chr13:50949857	1.317e-52	9.999e-05	5.36457e-46	rs9562973
chr13:51019018	rs9562963	chr13:50959168	1.317e-52	9.999e-05	5.36457e-46	rs9562973
chr13:51019018	rs9562964	chr13:50961598	1.317e-52	9.999e-05	5.36457e-46	rs9562973
chr13:51019018	rs9562965	chr13:50974292	1.317e-52	9.999e-05	5.36457e-46	rs9562973
chr13:51019018	rs9562966	chr13:50987152	1.317e-52	9.999e-05	5.36457e-46	rs9562973
chr13:51019018	rs9562967	chr13:50987202	1.317e-52	9.999e-05	5.36457e-46	rs9562973
chr13:51019018	rs9562968	chr13:51001285	1.317e-52	9.999e-05	5.36457e-46	rs9562973
chr13:51019018	rs9562970	chr13:51002615	1.317e-52	9.999e-05	5.36457e-46	rs9562973
chr13:51019018	rs9562972	chr13:51009962	1.317e-52	9.999e-05	5.36457e-46	rs9562973
chr13:51019018	rs9562974	chr13:51035079	1.317e-52	9.999e-05	5.36457e-46	rs9562973
chr13:51019018	rs9562975	chr13:51038887	1.317e-52	9.999e-05	5.36457e-46	rs9562973
chr13:51019018	rs9562976	chr13:51039576	1.317e-52	9.999e-05	5.36457e-46	rs9562973
chr13:51019018	rs9562980	chr13:51051302	1.317e-52	9.999e-05	5.36457e-46	rs9562973
chr13:51019018	rs9562981	chr13:51052353	1.317e-52	9.999e-05	5.36457e-46	rs9562973
chr13:51019018	rs9562982	chr13:51052475	1.317e-52	9.999e-05	5.36457e-46	rs9562973
chr13:51019018	rs9568397	chr13:50955295	1.317e-52	9.999e-05	5.36457e-46	rs9562973
chr13:51019018	rs9568398	chr13:50955983	1.317e-52	9.999e-05	5.36457e-46	rs9562973
chr13:51019018	rs9568399	chr13:50957052	1.317e-52	9.999e-05	5.36457e-46	rs9562973
chr13:51019018	rs9568400	chr13:50958930	1.317e-52	9.999e-05	5.36457e-46	rs9562973
chr13:51019018	rs9568401	chr13:50960296	1.317e-52	9.999e-05	5.36457e-46	rs9562973
chr13:51019018	rs9568402	chr13:50961957	1.317e-52	9.999e-05	5.36457e-46	rs9562973
chr13:51019018	rs9568403	chr13:50972634	1.317e-52	9.999e-05	5.36457e-46	rs9562973
chr13:51019018	rs9568404	chr13:50974915	1.317e-52	9.999e-05	5.36457e-46	rs9562973
chr13:51019018	rs9568406	chr13:50996895	1.317e-52	9.999e-05	5.36457e-46	rs9562973
chr13:51019018	rs9568407	chr13:51000697	1.317e-52	9.999e-05	5.36457e-46	rs9562973
chr13:51019018	rs9568408	chr13:51001048	1.317e-52	9.999e-05	5.36457e-46	rs9562973
chr13:51019018	rs9568409	chr13:51003531	1.317e-52	9.999e-05	5.36457e-46	rs9562973
chr13:51019018	rs9568410	chr13:51016936	1.317e-52	9.999e-05	5.36457e-46	rs9562973
chr13:51019018	rs9568412	chr13:51023025	1.317e-52	9.999e-05	5.36457e-46	rs9562973
chr13:51019018	rs9568413	chr13:51025399	1.317e-52	9.999e-05	5.36457e-46	rs9562973
chr13:51019018	rs9568414	chr13:51033268	1.317e-52	9.999e-05	5.36457e-46	rs9562973
chr13:51019018	rs9568415	chr13:51033391	1.317e-52	9.999e-05	5.36457e-46	rs9562973
chr13:51019018	rs9568417	chr13:51037894	1.317e-52	9.999e-05	5.36457e-46	rs9562973
chr13:51019018	rs9568419	chr13:51043194	1.317e-52	9.999e-05	5.36457e-46	rs9562973
chr13:51019018	rs9568422	chr13:51050640	1.317e-52	9.999e-05	5.36457e-46	rs9562973
chr13:51019018	rs9568423	chr13:51050749	1.317e-52	9.999e-05	5.36457e-46	rs9562973
chr13:51019018	rs9568424	chr13:51050978	1.317e-52	9.999e-05	5.36457e-46	rs9562973
chr13:51019018	rs9568425	chr13:51051074	1.317e-52	9.999e-05	5.36457e-46	rs9562973
chr13:51019018	rs9568427	chr13:51051311	1.317e-52	9.999e-05	5.36457e-46	rs9562973
chr13:51019018	rs9568428	chr13:51051321	1.317e-52	9.999e-05	5.36457e-46	rs9562973
chr13:51019018	rs9568429	chr13:51052741	1.317e-52	9.999e-05	5.36457e-46	rs9562973
chr13:51019018	rs9568430	chr13:51052821	1.317e-52	9.999e-05	5.36457e-46	rs9562973
chr13:51019018	rs9568431	chr13:51055647	1.317e-52	9.999e-05	5.36457e-46	rs9562973
chr13:51019018	rs9634832	chr13:50968844	1.317e-52	9.999e-05	5.36457e-46	rs9562973
chr13:51019018	rs9634833	chr13:50970886	1.317e-52	9.999e-05	5.36457e-46	rs9562973
chr13:51019018	rs9634834	chr13:51011458	1.317e-52	9.999e-05	5.36457e-46	rs9562973
chr7:108244973	rs117671357	chr7:108167969	1.42e-52	0.0002	5.77214e-46	rs12113215
chr7:108244973	rs17155981	chr7:108257753	1.42e-52	9.999e-05	5.77214e-46	rs12113215
chr7:108244973	rs35865891	chr7:108254333	1.42e-52	0.0002	5.77214e-46	rs12113215
chr16:50227889	rs11076519	chr16:50192143	1.57e-52	9.999e-05	6.2693e-46	rs1420687
chr16:50227889	rs11641530	chr16:50235184	1.57e-52	9.999e-05	6.2693e-46	rs1420687
chr16:50227889	rs12446025	chr16:50197895	1.57e-52	9.999e-05	6.2693e-46	rs1420687
chr16:50227889	rs12598291	chr16:50211701	1.57e-52	9.999e-05	6.2693e-46	rs1420687
chr16:50227889	rs12598338	chr16:50211944	1.57e-52	9.999e-05	6.2693e-46	rs1420687
chr16:50227889	rs12924597	chr16:50180712	1.57e-52	9.999e-05	6.2693e-46	rs1420687
chr16:50227889	rs12925311	chr16:50214083	1.57e-52	9.999e-05	6.2693e-46	rs1420687
chr16:50227889	rs12934054	chr16:50198251	1.57e-52	9.999e-05	6.2693e-46	rs1420687
chr16:50227889	rs1420686	chr16:50227986	1.57e-52	9.999e-05	6.2693e-46	rs1420687
chr16:50227889	rs1558812	chr16:50179875	1.57e-52	9.999e-05	6.2693e-46	rs1420687
chr16:50227889	rs2541559	chr16:50228906	1.57e-52	9.999e-05	6.2693e-46	rs1420687
chr16:50227889	rs2541561	chr16:50224723	1.57e-52	9.999e-05	6.2693e-46	rs1420687
chr16:50227889	rs2541563	chr16:50220301	1.57e-52	9.999e-05	6.2693e-46	rs1420687
chr16:50227889	rs2541706	chr16:50225105	1.57e-52	9.999e-05	6.2693e-46	rs1420687
chr16:50227889	rs2541707	chr16:50224931	1.57e-52	9.999e-05	6.2693e-46	rs1420687
chr16:50227889	rs2541708	chr16:50222926	1.57e-52	9.999e-05	6.2693e-46	rs1420687
chr16:50227889	rs4785391	chr16:50230183	1.57e-52	9.999e-05	6.2693e-46	rs1420687
chr16:50227889	rs55840035	chr16:50186482	1.57e-52	9.999e-05	6.2693e-46	rs1420687
chr16:50227889	rs62029917	chr16:50197677	1.57e-52	9.999e-05	6.2693e-46	rs1420687
chr16:50227889	rs6500298	chr16:50219449	1.57e-52	9.999e-05	6.2693e-46	rs1420687
chr16:50227889	rs7191171	chr16:50222121	1.57e-52	9.999e-05	6.2693e-46	rs1420687
chr16:50227889	rs7192476	chr16:50208910	1.57e-52	9.999e-05	6.2693e-46	rs1420687
chr16:50227889	rs7404952	chr16:50226813	1.57e-52	9.999e-05	6.2693e-46	rs1420687
chr16:50227889	rs8057633	chr16:50178524	1.57e-52	9.999e-05	6.2693e-46	rs1420687
chr16:50227889	rs8057842	chr16:50224383	1.57e-52	9.999e-05	6.2693e-46	rs1420687
chr10:131506192	rs12917	chr10:131506283	1.773e-52	9.999e-05	6.28113e-46	rs1803965
chr10:131506192	rs58271999	chr10:131511636	1.773e-52	9.999e-05	6.28113e-46	rs1803965
chr1:146670286	rs10494242	chr1:146670630	1.812e-52	9.999e-05	6.28113e-46	rs143776287
chr1:146670286	rs10494243	chr1:146679803	1.812e-52	9.999e-05	6.28113e-46	rs143776287
chr1:146670286	rs111233764	chr1:146590006	1.812e-52	9.999e-05	6.28113e-46	rs143776287
chr1:146670286	rs111873139	chr1:146666839	1.812e-52	9.999e-05	6.28113e-46	rs143776287
chr1:146670286	rs111992943	chr1:146652018	1.812e-52	0.0002	6.28113e-46	rs143776287
chr1:146670286	rs112129766	chr1:146676241	1.812e-52	9.999e-05	6.28113e-46	rs143776287
chr1:146670286	rs112196423	chr1:146649777	1.812e-52	9.999e-05	6.28113e-46	rs143776287
chr1:146670286	rs112312031	chr1:146654661	1.812e-52	9.999e-05	6.28113e-46	rs143776287
chr1:146670286	rs11239933	chr1:146579769	1.812e-52	9.999e-05	6.28113e-46	rs143776287
chr1:146670286	rs112863497	chr1:146654504	1.812e-52	9.999e-05	6.28113e-46	rs143776287
chr1:146670286	rs114221811	chr1:146665077	1.812e-52	9.999e-05	6.28113e-46	rs143776287
chr1:146670286	rs114731848	chr1:146664953	1.812e-52	9.999e-05	6.28113e-46	rs143776287
chr1:146670286	rs115000329	chr1:146651454	1.812e-52	9.999e-05	6.28113e-46	rs143776287
chr1:146670286	rs115365126	chr1:146651925	1.812e-52	9.999e-05	6.28113e-46	rs143776287
chr1:146670286	rs115390184	chr1:146664961	1.812e-52	9.999e-05	6.28113e-46	rs143776287
chr1:146670286	rs115428662	chr1:146651451	1.812e-52	9.999e-05	6.28113e-46	rs143776287
chr1:146670286	rs115956337	chr1:146584778	1.812e-52	9.999e-05	6.28113e-46	rs143776287
chr1:146670286	rs115958575	chr1:147005219	1.812e-52	9.999e-05	6.28113e-46	rs143776287
chr1:146670286	rs116055035	chr1:146651929	1.812e-52	9.999e-05	6.28113e-46	rs143776287
chr1:146670286	rs116516286	chr1:146660706	1.812e-52	9.999e-05	6.28113e-46	rs143776287
chr1:146670286	rs12089108	chr1:146574220	1.812e-52	9.999e-05	6.28113e-46	rs143776287
chr1:146670286	rs137862728	chr1:146636840	1.812e-52	9.999e-05	6.28113e-46	rs143776287
chr1:146670286	rs140114823	chr1:146665562	1.812e-52	9.999e-05	6.28113e-46	rs143776287
chr1:146670286	rs140147394	chr1:146669250	1.812e-52	9.999e-05	6.28113e-46	rs143776287
chr1:146670286	rs142542749	chr1:146665390	1.812e-52	9.999e-05	6.28113e-46	rs143776287
chr1:146670286	rs142878699	chr1:146651993	1.812e-52	9.999e-05	6.28113e-46	rs143776287
chr1:146670286	rs142953344	chr1:146670387	1.812e-52	9.999e-05	6.28113e-46	rs143776287
chr1:146670286	rs143916626	chr1:146665788	1.812e-52	9.999e-05	6.28113e-46	rs143776287
chr1:146670286	rs144086563	chr1:146652118	1.812e-52	9.999e-05	6.28113e-46	rs143776287
chr1:146670286	rs144519812	chr1:146664845	1.812e-52	9.999e-05	6.28113e-46	rs143776287
chr1:146670286	rs144635868	chr1:146660273	1.812e-52	9.999e-05	6.28113e-46	rs143776287
chr1:146670286	rs144826149	chr1:146594839	1.812e-52	9.999e-05	6.28113e-46	rs143776287
chr1:146670286	rs146501693	chr1:146666729	1.812e-52	9.999e-05	6.28113e-46	rs143776287
chr1:146670286	rs146607696	chr1:146665408	1.812e-52	9.999e-05	6.28113e-46	rs143776287
chr1:146670286	rs146721696	chr1:146578144	1.812e-52	9.999e-05	6.28113e-46	rs143776287
chr1:146670286	rs148149685	chr1:146678237	1.812e-52	9.999e-05	6.28113e-46	rs143776287
chr1:146670286	rs148582829	chr1:146670379	1.812e-52	9.999e-05	6.28113e-46	rs143776287
chr1:146670286	rs148953540	chr1:146586727	1.812e-52	9.999e-05	6.28113e-46	rs143776287
chr1:146670286	rs150035128	chr1:146662354	1.812e-52	9.999e-05	6.28113e-46	rs143776287
chr1:146670286	rs150401165	chr1:146665908	1.812e-52	9.999e-05	6.28113e-46	rs143776287
chr1:146670286	rs150601424	chr1:146652132	1.812e-52	9.999e-05	6.28113e-46	rs143776287
chr1:146670286	rs150705047	chr1:146678458	1.812e-52	9.999e-05	6.28113e-46	rs143776287
chr1:146670286	rs17159869	chr1:146581836	1.812e-52	9.999e-05	6.28113e-46	rs143776287
chr1:146670286	rs17159878	chr1:146595208	1.812e-52	9.999e-05	6.28113e-46	rs143776287
chr1:146670286	rs17159880	chr1:146595235	1.812e-52	9.999e-05	6.28113e-46	rs143776287
chr1:146670286	rs17159882	chr1:146625065	1.812e-52	9.999e-05	6.28113e-46	rs143776287
chr1:146670286	rs17159883	chr1:146625509	1.812e-52	9.999e-05	6.28113e-46	rs143776287
chr1:146670286	rs17159890	chr1:146628374	1.812e-52	9.999e-05	6.28113e-46	rs143776287
chr1:146670286	rs17160790	chr1:146580837	1.812e-52	9.999e-05	6.28113e-46	rs143776287
chr1:146670286	rs17355733	chr1:146654885	1.812e-52	9.999e-05	6.28113e-46	rs143776287
chr1:146670286	rs17355740	chr1:146655525	1.812e-52	9.999e-05	6.28113e-46	rs143776287
chr1:146670286	rs17355768	chr1:146660421	1.812e-52	0.0002	6.28113e-46	rs143776287
chr1:146670286	rs17355789	chr1:146662133	1.812e-52	9.999e-05	6.28113e-46	rs143776287
chr1:146670286	rs17355796	chr1:146662222	1.812e-52	9.999e-05	6.28113e-46	rs143776287
chr1:146670286	rs17355817	chr1:146669790	1.812e-52	9.999e-05	6.28113e-46	rs143776287
chr1:146670286	rs17355844	chr1:146673701	1.812e-52	9.999e-05	6.28113e-46	rs143776287
chr1:146670286	rs17355858	chr1:146673745	1.812e-52	9.999e-05	6.28113e-46	rs143776287
chr1:146670286	rs17355899	chr1:146681995	1.812e-52	9.999e-05	6.28113e-46	rs143776287
chr1:146670286	rs17355913	chr1:146682025	1.812e-52	9.999e-05	6.28113e-46	rs143776287
chr1:146670286	rs17355927	chr1:146682223	1.812e-52	9.999e-05	6.28113e-46	rs143776287
chr1:146670286	rs17355962	chr1:146687930	1.812e-52	9.999e-05	6.28113e-46	rs143776287
chr1:146670286	rs17355969	chr1:146688058	1.812e-52	9.999e-05	6.28113e-46	rs143776287
chr1:146670286	rs17356024	chr1:146695015	1.812e-52	9.999e-05	6.28113e-46	rs143776287
chr1:146670286	rs17356031	chr1:146696435	1.812e-52	0.0002	6.28113e-46	rs143776287
chr1:146670286	rs17359865	chr1:146655754	1.812e-52	9.999e-05	6.28113e-46	rs143776287
chr1:146670286	rs17359879	chr1:146657483	1.812e-52	9.999e-05	6.28113e-46	rs143776287
chr1:146670286	rs17360003	chr1:146676006	1.812e-52	9.999e-05	6.28113e-46	rs143776287
chr1:146670286	rs17360031	chr1:146681837	1.812e-52	9.999e-05	6.28113e-46	rs143776287
chr1:146670286	rs17360059	chr1:146683873	1.812e-52	9.999e-05	6.28113e-46	rs143776287
chr1:146670286	rs17360066	chr1:146684173	1.812e-52	9.999e-05	6.28113e-46	rs143776287
chr1:146670286	rs184149842	chr1:146666492	1.812e-52	9.999e-05	6.28113e-46	rs143776287
chr1:146670286	rs184692812	chr1:146677930	1.812e-52	9.999e-05	6.28113e-46	rs143776287
chr1:146670286	rs28381176	chr1:146688735	1.812e-52	9.999e-05	6.28113e-46	rs143776287
chr1:146670286	rs28381180	chr1:146686666	1.812e-52	9.999e-05	6.28113e-46	rs143776287
chr1:146670286	rs28381181	chr1:146685910	1.812e-52	9.999e-05	6.28113e-46	rs143776287
chr1:146670286	rs28381183	chr1:146685188	1.812e-52	9.999e-05	6.28113e-46	rs143776287
chr1:146670286	rs28381188	chr1:146683888	1.812e-52	9.999e-05	6.28113e-46	rs143776287
chr1:146670286	rs28381190	chr1:146683673	1.812e-52	9.999e-05	6.28113e-46	rs143776287
chr1:146670286	rs28381192	chr1:146680957	1.812e-52	9.999e-05	6.28113e-46	rs143776287
chr1:146670286	rs28381193	chr1:146680921	1.812e-52	9.999e-05	6.28113e-46	rs143776287
chr1:146670286	rs28381194	chr1:146680879	1.812e-52	9.999e-05	6.28113e-46	rs143776287
chr1:146670286	rs28381195	chr1:146680828	1.812e-52	9.999e-05	6.28113e-46	rs143776287
chr1:146670286	rs28381200	chr1:146679053	1.812e-52	9.999e-05	6.28113e-46	rs143776287
chr1:146670286	rs28381203	chr1:146678809	1.812e-52	9.999e-05	6.28113e-46	rs143776287
chr1:146670286	rs28381204	chr1:146674096	1.812e-52	9.999e-05	6.28113e-46	rs143776287
chr1:146670286	rs28381205	chr1:146673924	1.812e-52	9.999e-05	6.28113e-46	rs143776287
chr1:146670286	rs28381206	chr1:146673876	1.812e-52	9.999e-05	6.28113e-46	rs143776287
chr1:146670286	rs28381209	chr1:146673518	1.812e-52	9.999e-05	6.28113e-46	rs143776287
chr1:146670286	rs28381225	chr1:146657683	1.812e-52	9.999e-05	6.28113e-46	rs143776287
chr1:146670286	rs28381230	chr1:146656576	1.812e-52	9.999e-05	6.28113e-46	rs143776287
chr1:146670286	rs34838459	chr1:146643580	1.812e-52	9.999e-05	6.28113e-46	rs143776287
chr1:146670286	rs41295821	chr1:146645303	1.812e-52	9.999e-05	6.28113e-46	rs143776287
chr1:146670286	rs41312712	chr1:146662005	1.812e-52	9.999e-05	6.28113e-46	rs143776287
chr1:146670286	rs55653839	chr1:146656772	1.812e-52	9.999e-05	6.28113e-46	rs143776287
chr1:146670286	rs55701100	chr1:146636565	1.812e-52	9.999e-05	6.28113e-46	rs143776287
chr1:146670286	rs55705039	chr1:146601446	1.812e-52	9.999e-05	6.28113e-46	rs143776287
chr1:146670286	rs55710129	chr1:146671863	1.812e-52	9.999e-05	6.28113e-46	rs143776287
chr1:146670286	rs55797044	chr1:146639588	1.812e-52	9.999e-05	6.28113e-46	rs143776287
chr1:146670286	rs55983770	chr1:146676383	1.812e-52	9.999e-05	6.28113e-46	rs143776287
chr1:146670286	rs56004039	chr1:146603176	1.812e-52	9.999e-05	6.28113e-46	rs143776287
chr1:146670286	rs56017341	chr1:146672305	1.812e-52	0.0002	6.28113e-46	rs143776287
chr1:146670286	rs56047816	chr1:146675019	1.812e-52	9.999e-05	6.28113e-46	rs143776287
chr1:146670286	rs56053798	chr1:146633059	1.812e-52	9.999e-05	6.28113e-46	rs143776287
chr1:146670286	rs56074784	chr1:146638863	1.812e-52	9.999e-05	6.28113e-46	rs143776287
chr1:146670286	rs56079929	chr1:146648147	1.812e-52	9.999e-05	6.28113e-46	rs143776287
chr1:146670286	rs56163155	chr1:146603348	1.812e-52	9.999e-05	6.28113e-46	rs143776287
chr1:146670286	rs56175228	chr1:146603707	1.812e-52	9.999e-05	6.28113e-46	rs143776287
chr1:146670286	rs56182581	chr1:146648192	1.812e-52	9.999e-05	6.28113e-46	rs143776287
chr1:146670286	rs56291808	chr1:146614673	1.812e-52	9.999e-05	6.28113e-46	rs143776287
chr1:146670286	rs56400874	chr1:146674937	1.812e-52	9.999e-05	6.28113e-46	rs143776287
chr1:146670286	rs56410162	chr1:146671792	1.812e-52	9.999e-05	6.28113e-46	rs143776287
chr1:146670286	rs56743621	chr1:146620223	1.812e-52	9.999e-05	6.28113e-46	rs143776287
chr1:146670286	rs56833520	chr1:146609503	1.812e-52	9.999e-05	6.28113e-46	rs143776287
chr1:146670286	rs57211600	chr1:146590339	1.812e-52	9.999e-05	6.28113e-46	rs143776287
chr1:146670286	rs57247303	chr1:146644421	1.812e-52	9.999e-05	6.28113e-46	rs143776287
chr1:146670286	rs57570045	chr1:146642048	1.812e-52	9.999e-05	6.28113e-46	rs143776287
chr1:146670286	rs58423612	chr1:146620193	1.812e-52	9.999e-05	6.28113e-46	rs143776287
chr1:146670286	rs58742099	chr1:146610795	1.812e-52	9.999e-05	6.28113e-46	rs143776287
chr1:146670286	rs58785568	chr1:146617712	1.812e-52	9.999e-05	6.28113e-46	rs143776287
chr1:146670286	rs59665085	chr1:146590334	1.812e-52	9.999e-05	6.28113e-46	rs143776287
chr1:146670286	rs60280517	chr1:146623613	1.812e-52	9.999e-05	6.28113e-46	rs143776287
chr1:146670286	rs60603428	chr1:146593903	1.812e-52	9.999e-05	6.28113e-46	rs143776287
chr1:146670286	rs61374973	chr1:146602409	1.812e-52	9.999e-05	6.28113e-46	rs143776287
chr1:146670286	rs61549987	chr1:146644627	1.812e-52	9.999e-05	6.28113e-46	rs143776287
chr1:146670286	rs62623392	chr1:146650723	1.812e-52	9.999e-05	6.28113e-46	rs143776287
chr1:146670286	rs62623395	chr1:146650542	1.812e-52	9.999e-05	6.28113e-46	rs143776287
chr1:146670286	rs6658465	chr1:146640259	1.812e-52	0.0002	6.28113e-46	rs143776287
chr1:146670286	rs6659191	chr1:146659765	1.812e-52	9.999e-05	6.28113e-46	rs143776287
chr1:146670286	rs6660848	chr1:146667870	1.812e-52	9.999e-05	6.28113e-46	rs143776287
chr1:146670286	rs6663107	chr1:146601398	1.812e-52	9.999e-05	6.28113e-46	rs143776287
chr1:146670286	rs6665580	chr1:146667795	1.812e-52	9.999e-05	6.28113e-46	rs143776287
chr1:146670286	rs6665934	chr1:146668098	1.812e-52	9.999e-05	6.28113e-46	rs143776287
chr1:146670286	rs6668865	chr1:146668035	1.812e-52	9.999e-05	6.28113e-46	rs143776287
chr1:146670286	rs6674519	chr1:146680175	1.812e-52	9.999e-05	6.28113e-46	rs143776287
chr1:146670286	rs6674643	chr1:146680334	1.812e-52	9.999e-05	6.28113e-46	rs143776287
chr1:146670286	rs6678588	chr1:146626483	1.812e-52	9.999e-05	6.28113e-46	rs143776287
chr1:146670286	rs6679406	chr1:146606862	1.812e-52	9.999e-05	6.28113e-46	rs143776287
chr1:146670286	rs6681389	chr1:146679742	1.812e-52	9.999e-05	6.28113e-46	rs143776287
chr1:146670286	rs6684454	chr1:146680394	1.812e-52	9.999e-05	6.28113e-46	rs143776287
chr1:146670286	rs6690541	chr1:146659924	1.812e-52	9.999e-05	6.28113e-46	rs143776287
chr1:146670286	rs6700135	chr1:146668200	1.812e-52	9.999e-05	6.28113e-46	rs143776287
chr1:146670286	rs72706446	chr1:146596105	1.812e-52	9.999e-05	6.28113e-46	rs143776287
chr1:146670286	rs72706447	chr1:146602026	1.812e-52	9.999e-05	6.28113e-46	rs143776287
chr1:146670286	rs72706448	chr1:146604027	1.812e-52	9.999e-05	6.28113e-46	rs143776287
chr1:146670286	rs72706449	chr1:146604278	1.812e-52	9.999e-05	6.28113e-46	rs143776287
chr1:146670286	rs72706450	chr1:146605758	1.812e-52	9.999e-05	6.28113e-46	rs143776287
chr1:146670286	rs72706451	chr1:146605938	1.812e-52	9.999e-05	6.28113e-46	rs143776287
chr1:146670286	rs72706452	chr1:146606081	1.812e-52	0.0002	6.28113e-46	rs143776287
chr1:146670286	rs72706453	chr1:146606560	1.812e-52	9.999e-05	6.28113e-46	rs143776287
chr1:146670286	rs72706456	chr1:146607590	1.812e-52	9.999e-05	6.28113e-46	rs143776287
chr1:146670286	rs72706457	chr1:146607778	1.812e-52	9.999e-05	6.28113e-46	rs143776287
chr1:146670286	rs72706459	chr1:146612742	1.812e-52	9.999e-05	6.28113e-46	rs143776287
chr1:146670286	rs72706460	chr1:146613239	1.812e-52	9.999e-05	6.28113e-46	rs143776287
chr1:146670286	rs72706461	chr1:146613580	1.812e-52	0.0002	6.28113e-46	rs143776287
chr1:146670286	rs72706463	chr1:146615555	1.812e-52	9.999e-05	6.28113e-46	rs143776287
chr1:146670286	rs72706465	chr1:146617228	1.812e-52	9.999e-05	6.28113e-46	rs143776287
chr1:146670286	rs72706469	chr1:146621462	1.812e-52	9.999e-05	6.28113e-46	rs143776287
chr1:146670286	rs72706474	chr1:146624941	1.812e-52	9.999e-05	6.28113e-46	rs143776287
chr1:146670286	rs72706496	chr1:146638759	1.812e-52	9.999e-05	6.28113e-46	rs143776287
chr1:146670286	rs72706497	chr1:146641352	1.812e-52	9.999e-05	6.28113e-46	rs143776287
chr1:146670286	rs72706499	chr1:146641367	1.812e-52	9.999e-05	6.28113e-46	rs143776287
chr1:146670286	rs72706501	chr1:146641753	1.812e-52	9.999e-05	6.28113e-46	rs143776287
chr1:146670286	rs72706502	chr1:146641848	1.812e-52	9.999e-05	6.28113e-46	rs143776287
chr1:146670286	rs72708503	chr1:146643163	1.812e-52	9.999e-05	6.28113e-46	rs143776287
chr1:146670286	rs72708504	chr1:146643265	1.812e-52	9.999e-05	6.28113e-46	rs143776287
chr1:146670286	rs72708505	chr1:146643495	1.812e-52	9.999e-05	6.28113e-46	rs143776287
chr1:146670286	rs72708508	chr1:146645642	1.812e-52	9.999e-05	6.28113e-46	rs143776287
chr1:146670286	rs72708509	chr1:146645687	1.812e-52	9.999e-05	6.28113e-46	rs143776287
chr1:146670286	rs72708510	chr1:146645703	1.812e-52	9.999e-05	6.28113e-46	rs143776287
chr1:146670286	rs72708511	chr1:146645767	1.812e-52	9.999e-05	6.28113e-46	rs143776287
chr1:146670286	rs72708514	chr1:146646882	1.812e-52	9.999e-05	6.28113e-46	rs143776287
chr1:146670286	rs72708515	chr1:146647027	1.812e-52	9.999e-05	6.28113e-46	rs143776287
chr1:146670286	rs72708517	chr1:146647398	1.812e-52	9.999e-05	6.28113e-46	rs143776287
chr1:146670286	rs72708518	chr1:146647533	1.812e-52	9.999e-05	6.28113e-46	rs143776287
chr1:146670286	rs72708519	chr1:146647616	1.812e-52	9.999e-05	6.28113e-46	rs143776287
chr1:146670286	rs72708520	chr1:146647652	1.812e-52	9.999e-05	6.28113e-46	rs143776287
chr1:146670286	rs72708521	chr1:146647732	1.812e-52	9.999e-05	6.28113e-46	rs143776287
chr1:146670286	rs72708527	chr1:146650312	1.812e-52	9.999e-05	6.28113e-46	rs143776287
chr1:146670286	rs72708529	chr1:146651265	1.812e-52	9.999e-05	6.28113e-46	rs143776287
chr1:146670286	rs72708530	chr1:146651701	1.812e-52	9.999e-05	6.28113e-46	rs143776287
chr1:146670286	rs72708535	chr1:146652029	1.812e-52	9.999e-05	6.28113e-46	rs143776287
chr1:146670286	rs72708537	chr1:146652533	1.812e-52	9.999e-05	6.28113e-46	rs143776287
chr1:146670286	rs72708538	chr1:146652716	1.812e-52	9.999e-05	6.28113e-46	rs143776287
chr1:146670286	rs72708539	chr1:146652978	1.812e-52	0.0002	6.28113e-46	rs143776287
chr1:146670286	rs72708544	chr1:146653344	1.812e-52	9.999e-05	6.28113e-46	rs143776287
chr1:146670286	rs72708545	chr1:146653734	1.812e-52	9.999e-05	6.28113e-46	rs143776287
chr1:146670286	rs72708547	chr1:146654265	1.812e-52	9.999e-05	6.28113e-46	rs143776287
chr1:146670286	rs72708548	chr1:146654390	1.812e-52	9.999e-05	6.28113e-46	rs143776287
chr1:146670286	rs72708553	chr1:146656040	1.812e-52	9.999e-05	6.28113e-46	rs143776287
chr1:146670286	rs72708554	chr1:146656097	1.812e-52	9.999e-05	6.28113e-46	rs143776287
chr1:146670286	rs72708555	chr1:146656426	1.812e-52	9.999e-05	6.28113e-46	rs143776287
chr1:146670286	rs72708556	chr1:146658993	1.812e-52	9.999e-05	6.28113e-46	rs143776287
chr1:146670286	rs72708558	chr1:146659024	1.812e-52	9.999e-05	6.28113e-46	rs143776287
chr1:146670286	rs72708563	chr1:146660581	1.812e-52	9.999e-05	6.28113e-46	rs143776287
chr1:146670286	rs72708564	chr1:146660584	1.812e-52	9.999e-05	6.28113e-46	rs143776287
chr1:146670286	rs72708565	chr1:146660929	1.812e-52	9.999e-05	6.28113e-46	rs143776287
chr1:146670286	rs72708567	chr1:146666870	1.812e-52	9.999e-05	6.28113e-46	rs143776287
chr1:146670286	rs72708569	chr1:146666871	1.812e-52	9.999e-05	6.28113e-46	rs143776287
chr1:146670286	rs72708571	chr1:146666959	1.812e-52	9.999e-05	6.28113e-46	rs143776287
chr1:146670286	rs72708573	chr1:146667227	1.812e-52	9.999e-05	6.28113e-46	rs143776287
chr1:146670286	rs72708581	chr1:146669490	1.812e-52	9.999e-05	6.28113e-46	rs143776287
chr1:146670286	rs72708582	chr1:146669901	1.812e-52	9.999e-05	6.28113e-46	rs143776287
chr1:146670286	rs72708583	chr1:146669947	1.812e-52	9.999e-05	6.28113e-46	rs143776287
chr1:146670286	rs72708584	chr1:146669948	1.812e-52	9.999e-05	6.28113e-46	rs143776287
chr1:146670286	rs72708586	chr1:146670949	1.812e-52	9.999e-05	6.28113e-46	rs143776287
chr1:146670286	rs72708592	chr1:146675882	1.812e-52	9.999e-05	6.28113e-46	rs143776287
chr1:146670286	rs72708595	chr1:146676150	1.812e-52	9.999e-05	6.28113e-46	rs143776287
chr1:146670286	rs72708598	chr1:146676289	1.812e-52	9.999e-05	6.28113e-46	rs143776287
chr1:146670286	rs72708600	chr1:146681983	1.812e-52	9.999e-05	6.28113e-46	rs143776287
chr1:146670286	rs74119827	chr1:146602147	1.812e-52	9.999e-05	6.28113e-46	rs143776287
chr1:146670286	rs7513930	chr1:146615117	1.812e-52	0.0002	6.28113e-46	rs143776287
chr1:146670286	rs7520476	chr1:146672371	1.812e-52	9.999e-05	6.28113e-46	rs143776287
chr1:146670286	rs7521249	chr1:146572116	1.812e-52	9.999e-05	6.28113e-46	rs143776287
chr1:146670286	rs7528172	chr1:146677123	1.812e-52	9.999e-05	6.28113e-46	rs143776287
chr1:146670286	rs7532458	chr1:146676901	1.812e-52	9.999e-05	6.28113e-46	rs143776287
chr1:146670286	rs7541245	chr1:146681425	1.812e-52	9.999e-05	6.28113e-46	rs143776287
chr1:146670286	rs7547138	chr1:146661192	1.812e-52	9.999e-05	6.28113e-46	rs143776287
chr1:146670286	rs7547698	chr1:146588469	1.812e-52	9.999e-05	6.28113e-46	rs143776287
chr1:146670286	rs7556347	chr1:146661550	1.812e-52	9.999e-05	6.28113e-46	rs143776287
chr1:146670286	rs79402522	chr1:146635924	1.812e-52	9.999e-05	6.28113e-46	rs143776287
chr13:46706788	rs4941543	chr13:46708291	3.891e-52	9.999e-05	1.33794e-45	rs9534335
chr13:46706788	rs4942487	chr13:46709389	3.891e-52	9.999e-05	1.33794e-45	rs9534335
chr13:46706788	rs7323373	chr13:46707836	3.891e-52	9.999e-05	1.33794e-45	rs9534335
chr13:46706788	rs7324845	chr13:46703142	3.891e-52	0.0002	1.33794e-45	rs9534335
chr13:46706788	rs8001605	chr13:46706889	3.891e-52	9.999e-05	1.33794e-45	rs9534335
chr13:46706788	rs913094	chr13:46705728	3.891e-52	9.999e-05	1.33794e-45	rs9534335
chr13:46706788	rs9526151	chr13:46705873	3.891e-52	9.999e-05	1.33794e-45	rs9534335
chr8:1484195	rs140397195	chr8:1478087	3.912e-52	9.999e-05	1.33794e-45	rs74507189
chr8:1484195	rs17064068	chr8:1486112	3.912e-52	9.999e-05	1.33794e-45	rs74507189
chr8:1484195	rs17828263	chr8:1468360	3.912e-52	9.999e-05	1.33794e-45	rs74507189
chr8:1484195	rs56079817	chr8:1474150	3.912e-52	9.999e-05	1.33794e-45	rs74507189
chr8:1484195	rs7011731	chr8:1474981	3.912e-52	9.999e-05	1.33794e-45	rs74507189
chr8:1484195	rs7011875	chr8:1475027	3.912e-52	9.999e-05	1.33794e-45	rs74507189
chr8:1484195	rs73172589	chr8:1470704	3.912e-52	9.999e-05	1.33794e-45	rs74507189
chr8:1484195	rs73172594	chr8:1476236	3.912e-52	9.999e-05	1.33794e-45	rs74507189
chr8:1484195	rs73172597	chr8:1481746	3.912e-52	9.999e-05	1.33794e-45	rs74507189
chr8:1484195	rs73672791	chr8:1484184	3.912e-52	9.999e-05	1.33794e-45	rs74507189
chr8:1484195	rs73672801	chr8:1485413	3.912e-52	9.999e-05	1.33794e-45	rs74507189
chr8:1484195	rs9918757	chr8:1484290	3.912e-52	9.999e-05	1.33794e-45	rs74507189
chr8:1484195	rs9918795	chr8:1484778	3.912e-52	9.999e-05	1.33794e-45	rs74507189
chr10:102867298	rs10786619	chr10:102864050	4.902e-52	9.999e-05	1.66684e-45	rs4917922
chr10:102867298	rs10786620	chr10:102867868	4.902e-52	9.999e-05	1.66684e-45	rs4917922
chr10:102867298	rs10883582	chr10:102864928	4.902e-52	9.999e-05	1.66684e-45	rs4917922
chr10:102867298	rs10883583	chr10:102865989	4.902e-52	9.999e-05	1.66684e-45	rs4917922
chr10:102867298	rs10883585	chr10:102867057	4.902e-52	9.999e-05	1.66684e-45	rs4917922
chr10:102867298	rs10883586	chr10:102868170	4.902e-52	9.999e-05	1.66684e-45	rs4917922
chr10:102867298	rs17113707	chr10:102869774	4.902e-52	9.999e-05	1.66684e-45	rs4917922
chr10:102867298	rs4917923	chr10:102867417	4.902e-52	9.999e-05	1.66684e-45	rs4917922
chr10:102867298	rs7085631	chr10:102863097	4.902e-52	9.999e-05	1.66684e-45	rs4917922
chr13:30014616	rs7337496	chr13:30014373	4.975e-52	9.999e-05	1.68971e-45	rs7338026
chr2:240067821	rs1531687	chr2:240069775	7.971e-52	9.999e-05	2.69793e-45	rs3791487
chr2:240067821	rs1531688	chr2:240069800	7.971e-52	9.999e-05	2.69793e-45	rs3791487
chr2:240067821	rs2100171	chr2:240069503	7.971e-52	9.999e-05	2.69793e-45	rs3791487
chr2:240067821	rs2290087	chr2:240066417	7.971e-52	9.999e-05	2.69793e-45	rs3791487
chr2:240067821	rs3791483	chr2:240067008	7.971e-52	9.999e-05	2.69793e-45	rs3791487
chr13:30014373	rs7338026	chr13:30014616	1.091e-51	9.999e-05	3.6592e-45	rs7337496
chr7:100286434	rs10953300	chr7:100263784	1.101e-51	9.999e-05	3.6592e-45	rs62483567
chr7:100286434	rs11760602	chr7:100264128	1.101e-51	9.999e-05	3.6592e-45	rs62483567
chr7:100286434	rs11765509	chr7:100310990	1.101e-51	9.999e-05	3.6592e-45	rs62483567
chr7:100286434	rs11769012	chr7:100298743	1.101e-51	9.999e-05	3.6592e-45	rs62483567
chr7:100286434	rs11772052	chr7:100302179	1.101e-51	9.999e-05	3.6592e-45	rs62483567
chr7:100286434	rs11772849	chr7:100308412	1.101e-51	9.999e-05	3.6592e-45	rs62483567
chr7:100286434	rs11973874	chr7:100263272	1.101e-51	9.999e-05	3.6592e-45	rs62483567
chr7:100286434	rs11974395	chr7:100282538	1.101e-51	9.999e-05	3.6592e-45	rs62483567
chr7:100286434	rs11979818	chr7:100293639	1.101e-51	9.999e-05	3.6592e-45	rs62483567
chr7:100286434	rs11980509	chr7:100299738	1.101e-51	9.999e-05	3.6592e-45	rs62483567
chr7:100286434	rs11983334	chr7:100302434	1.101e-51	9.999e-05	3.6592e-45	rs62483567
chr7:100286434	rs11984421	chr7:100266633	1.101e-51	9.999e-05	3.6592e-45	rs62483567
chr7:100286434	rs12531792	chr7:100280624	1.101e-51	9.999e-05	3.6592e-45	rs62483567
chr7:100286434	rs141409258	chr7:100307142	1.101e-51	9.999e-05	3.6592e-45	rs62483567
chr7:100286434	rs149229367	chr7:100262172	1.101e-51	9.999e-05	3.6592e-45	rs62483567
chr7:100286434	rs2272572	chr7:100285888	1.101e-51	9.999e-05	3.6592e-45	rs62483567
chr7:100286434	rs3891039	chr7:100346654	1.101e-51	9.999e-05	3.6592e-45	rs62483567
chr7:100286434	rs4727459	chr7:100276821	1.101e-51	9.999e-05	3.6592e-45	rs62483567
chr7:100286434	rs4729602	chr7:100260591	1.101e-51	9.999e-05	3.6592e-45	rs62483567
chr7:100286434	rs4729605	chr7:100310333	1.101e-51	9.999e-05	3.6592e-45	rs62483567
chr7:100286434	rs4729606	chr7:100321790	1.101e-51	9.999e-05	3.6592e-45	rs62483567
chr7:100286434	rs4729607	chr7:100326744	1.101e-51	9.999e-05	3.6592e-45	rs62483567
chr7:100286434	rs62482249	chr7:100262357	1.101e-51	9.999e-05	3.6592e-45	rs62483567
chr7:100286434	rs62482250	chr7:100266057	1.101e-51	9.999e-05	3.6592e-45	rs62483567
chr7:100286434	rs62482251	chr7:100266166	1.101e-51	9.999e-05	3.6592e-45	rs62483567
chr7:100286434	rs62482252	chr7:100274063	1.101e-51	9.999e-05	3.6592e-45	rs62483567
chr7:100286434	rs62483569	chr7:100298043	1.101e-51	9.999e-05	3.6592e-45	rs62483567
chr7:100286434	rs62483570	chr7:100300649	1.101e-51	9.999e-05	3.6592e-45	rs62483567
chr7:100286434	rs78166503	chr7:100261953	1.101e-51	9.999e-05	3.6592e-45	rs62483567
chr2:44271649	rs62135536	chr2:44326028	1.17e-51	9.999e-05	3.88413e-45	non-SNP CpG
chr2:44271649	rs62136969	chr2:44359876	1.17e-51	9.999e-05	3.88413e-45	non-SNP CpG
chr17:63131608	rs1533336	chr17:63131112	1.193e-51	9.999e-05	3.93607e-45	rs1530351
chr17:63131608	rs1867212	chr17:63127606	1.193e-51	9.999e-05	3.93607e-45	rs1530351
chr17:63131608	rs1867213	chr17:63127571	1.193e-51	9.999e-05	3.93607e-45	rs1530351
chr17:63131608	rs299820	chr17:63130863	1.193e-51	9.999e-05	3.93607e-45	rs1530351
chr17:63131608	rs299821	chr17:63131749	1.193e-51	9.999e-05	3.93607e-45	rs1530351
chr17:63131608	rs414341	chr17:63128261	1.193e-51	9.999e-05	3.93607e-45	rs1530351
chr17:63131608	rs4791230	chr17:63132328	1.193e-51	9.999e-05	3.93607e-45	rs1530351
chr17:63131608	rs510199	chr17:63127630	1.193e-51	9.999e-05	3.93607e-45	rs1530351
chr17:63131608	rs6504279	chr17:63131814	1.193e-51	9.999e-05	3.93607e-45	rs1530351
chr17:63131608	rs8079386	chr17:63130005	1.193e-51	9.999e-05	3.93607e-45	rs1530351
chr5:7748131	rs10052245	chr5:7749319	1.579e-51	9.999e-05	5.19214e-45	rs10078378
chr5:7748131	rs10057901	chr5:7748261	1.579e-51	9.999e-05	5.19214e-45	rs10078378
chr5:7748131	rs12187226	chr5:7749008	1.579e-51	9.999e-05	5.19214e-45	rs10078378
chr5:7748131	rs6875924	chr5:7752241	1.579e-51	9.999e-05	5.19214e-45	rs10078378
chr5:7748131	rs72712211	chr5:7746883	1.579e-51	9.999e-05	5.19214e-45	rs10078378
chr7:37260712	rs10224438	chr7:37236581	1.637e-51	9.999e-05	5.24513e-45	rs10228928
chr7:37260712	rs10225116	chr7:37259857	1.637e-51	9.999e-05	5.24513e-45	rs10228928
chr7:37260712	rs10225764	chr7:37260393	1.637e-51	9.999e-05	5.24513e-45	rs10228928
chr7:37260712	rs10228985	chr7:37260545	1.637e-51	9.999e-05	5.24513e-45	rs10228928
chr7:37260712	rs10229046	chr7:37260786	1.637e-51	9.999e-05	5.24513e-45	rs10228928
chr7:37260712	rs10229122	chr7:37260665	1.637e-51	9.999e-05	5.24513e-45	rs10228928
chr7:37260712	rs10230588	chr7:37256016	1.637e-51	9.999e-05	5.24513e-45	rs10228928
chr7:37260712	rs10233014	chr7:37258521	1.637e-51	9.999e-05	5.24513e-45	rs10228928
chr7:37260712	rs10242334	chr7:37234304	1.637e-51	9.999e-05	5.24513e-45	rs10228928
chr7:37260712	rs10253991	chr7:37259537	1.637e-51	9.999e-05	5.24513e-45	rs10228928
chr7:37260712	rs10260079	chr7:37248838	1.637e-51	9.999e-05	5.24513e-45	rs10228928
chr7:37260712	rs10272131	chr7:37248265	1.637e-51	9.999e-05	5.24513e-45	rs10228928
chr7:37260712	rs10279544	chr7:37258712	1.637e-51	9.999e-05	5.24513e-45	rs10228928
chr7:37260712	rs1054297	chr7:37255832	1.637e-51	9.999e-05	5.24513e-45	rs10228928
chr7:37260712	rs1054298	chr7:37255830	1.637e-51	9.999e-05	5.24513e-45	rs10228928
chr7:37260712	rs11977609	chr7:37262901	1.637e-51	9.999e-05	5.24513e-45	rs10228928
chr7:37260712	rs2058731	chr7:37246248	1.637e-51	9.999e-05	5.24513e-45	rs10228928
chr7:37260712	rs2241169	chr7:37250727	1.637e-51	9.999e-05	5.24513e-45	rs10228928
chr7:37260712	rs2287124	chr7:37252170	1.637e-51	9.999e-05	5.24513e-45	rs10228928
chr7:37260712	rs2287125	chr7:37252588	1.637e-51	9.999e-05	5.24513e-45	rs10228928
chr7:37260712	rs2302668	chr7:37262140	1.637e-51	9.999e-05	5.24513e-45	rs10228928
chr7:37260712	rs28710369	chr7:37244767	1.637e-51	9.999e-05	5.24513e-45	rs10228928
chr7:37260712	rs35419442	chr7:37261464	1.637e-51	9.999e-05	5.24513e-45	rs10228928
chr7:37260712	rs55768188	chr7:37261880	1.637e-51	9.999e-05	5.24513e-45	rs10228928
chr7:37260712	rs62459315	chr7:37261549	1.637e-51	9.999e-05	5.24513e-45	rs10228928
chr7:37260712	rs6462738	chr7:37235191	1.637e-51	9.999e-05	5.24513e-45	rs10228928
chr7:37260712	rs6462740	chr7:37241917	1.637e-51	9.999e-05	5.24513e-45	rs10228928
chr7:37260712	rs6462742	chr7:37253258	1.637e-51	9.999e-05	5.24513e-45	rs10228928
chr7:37260712	rs6462743	chr7:37253291	1.637e-51	9.999e-05	5.24513e-45	rs10228928
chr7:37260712	rs6462744	chr7:37253448	1.637e-51	9.999e-05	5.24513e-45	rs10228928
chr7:37260712	rs6462745	chr7:37257580	1.637e-51	9.999e-05	5.24513e-45	rs10228928
chr7:37260712	rs6955405	chr7:37257809	1.637e-51	9.999e-05	5.24513e-45	rs10228928
chr7:37260712	rs6955621	chr7:37235037	1.637e-51	9.999e-05	5.24513e-45	rs10228928
chr7:37260712	rs6961963	chr7:37253576	1.637e-51	9.999e-05	5.24513e-45	rs10228928
chr7:37260712	rs6963276	chr7:37254465	1.637e-51	9.999e-05	5.24513e-45	rs10228928
chr7:37260712	rs6967358	chr7:37254671	1.637e-51	9.999e-05	5.24513e-45	rs10228928
chr7:37260712	rs6967403	chr7:37254807	1.637e-51	9.999e-05	5.24513e-45	rs10228928
chr7:37260712	rs6975871	chr7:37244208	1.637e-51	9.999e-05	5.24513e-45	rs10228928
chr7:37260712	rs75953778	chr7:37236071	1.637e-51	9.999e-05	5.24513e-45	rs10228928
chr7:37260712	rs7794176	chr7:37259093	1.637e-51	9.999e-05	5.24513e-45	rs10228928
chr7:37260712	rs7794188	chr7:37259160	1.637e-51	9.999e-05	5.24513e-45	rs10228928
chr7:37260712	rs7806425	chr7:37256392	1.637e-51	9.999e-05	5.24513e-45	rs10228928
chr7:37260712	rs7809365	chr7:37252929	1.637e-51	9.999e-05	5.24513e-45	rs10228928
chr7:37260712	rs7809548	chr7:37253093	1.637e-51	9.999e-05	5.24513e-45	rs10228928
chr7:37260712	rs7810459	chr7:37256650	1.637e-51	9.999e-05	5.24513e-45	rs10228928
chr7:37260712	rs7812116	chr7:37235581	1.637e-51	9.999e-05	5.24513e-45	rs10228928
chr11:114550320	rs111455075	chr11:114525416	1.693e-51	9.999e-05	5.39228e-45	rs17550338
chr11:114550320	rs1607260	chr11:114544426	1.693e-51	9.999e-05	5.39228e-45	rs17550338
chr11:114550320	rs17117261	chr11:114552277	1.693e-51	9.999e-05	5.39228e-45	rs17550338
chr11:114550320	rs74576611	chr11:114533100	1.693e-51	9.999e-05	5.39228e-45	rs17550338
chr11:114550320	rs75038871	chr11:114548946	1.693e-51	9.999e-05	5.39228e-45	rs17550338
chr11:114550320	rs75996501	chr11:114531301	1.693e-51	9.999e-05	5.39228e-45	rs17550338
chr11:114550320	rs77520681	chr11:114553812	1.693e-51	9.999e-05	5.39228e-45	rs17550338
chr11:114550320	rs78529656	chr11:114533610	1.693e-51	9.999e-05	5.39228e-45	rs17550338
chr11:114550320	rs78855277	chr11:114550144	1.693e-51	9.999e-05	5.39228e-45	rs17550338
chr11:114550320	rs80302170	chr11:114531968	1.693e-51	9.999e-05	5.39228e-45	rs17550338
chr11:70271926	rs10431177	chr11:70261536	2.032e-51	9.999e-05	6.40957e-45	rs3781650
chr11:70271926	rs11236240	chr11:70267026	2.032e-51	9.999e-05	6.40957e-45	rs3781650
chr11:70271926	rs11236254	chr11:70274491	2.032e-51	9.999e-05	6.40957e-45	rs3781650
chr11:70271926	rs11236256	chr11:70274742	2.032e-51	9.999e-05	6.40957e-45	rs3781650
chr11:70271926	rs12049828	chr11:70265594	2.032e-51	9.999e-05	6.40957e-45	rs3781650
chr11:70271926	rs12049839	chr11:70265436	2.032e-51	9.999e-05	6.40957e-45	rs3781650
chr11:70271926	rs12787159	chr11:70274191	2.032e-51	9.999e-05	6.40957e-45	rs3781650
chr11:70271926	rs12799046	chr11:70273001	2.032e-51	9.999e-05	6.40957e-45	rs3781650
chr11:70271926	rs12800449	chr11:70275975	2.032e-51	9.999e-05	6.40957e-45	rs3781650
chr11:70271926	rs12801756	chr11:70272042	2.032e-51	9.999e-05	6.40957e-45	rs3781650
chr11:70271926	rs12803975	chr11:70274979	2.032e-51	9.999e-05	6.40957e-45	rs3781650
chr11:70271926	rs12804757	chr11:70276009	2.032e-51	9.999e-05	6.40957e-45	rs3781650
chr11:70271926	rs12808511	chr11:70264690	2.032e-51	9.999e-05	6.40957e-45	rs3781650
chr11:70271926	rs35617256	chr11:70266246	2.032e-51	9.999e-05	6.40957e-45	rs3781650
chr11:70271926	rs3781651	chr11:70270644	2.032e-51	9.999e-05	6.40957e-45	rs3781650
chr11:70271926	rs4570606	chr11:70263716	2.032e-51	9.999e-05	6.40957e-45	rs3781650
chr11:70271926	rs7932550	chr11:70260609	2.032e-51	9.999e-05	6.40957e-45	rs3781650
chr17:8275067	rs112140547	chr17:8258554	2.099e-51	9.999e-05	6.57861e-45	rs61432928
chr17:8275067	rs112339599	chr17:8253228	2.099e-51	9.999e-05	6.57861e-45	rs61432928
chr17:8275067	rs112649120	chr17:8258445	2.099e-51	9.999e-05	6.57861e-45	rs61432928
chr17:8275067	rs113798879	chr17:8250534	2.099e-51	9.999e-05	6.57861e-45	rs61432928
chr17:8275067	rs113978301	chr17:8289699	2.099e-51	9.999e-05	6.57861e-45	rs61432928
chr17:8275067	rs55728196	chr17:8271805	2.099e-51	9.999e-05	6.57861e-45	rs61432928
chr17:8275067	rs55802422	chr17:8266388	2.099e-51	9.999e-05	6.57861e-45	rs61432928
chr17:8275067	rs60683053	chr17:8278956	2.099e-51	9.999e-05	6.57861e-45	rs61432928
chr17:8275067	rs73250854	chr17:8243598	2.099e-51	9.999e-05	6.57861e-45	rs61432928
chr17:8275067	rs73250865	chr17:8251290	2.099e-51	9.999e-05	6.57861e-45	rs61432928
chr17:8275067	rs8074854	chr17:8244878	2.099e-51	9.999e-05	6.57861e-45	rs61432928
chr12:53373962	rs57674411	chr12:53371940	2.893e-51	9.999e-05	9.05749e-45	rs949734
chr17:26694660	rs1053195	chr17:26674713	3.786e-51	9.999e-05	1.15462e-44	rs2227726
chr17:26694660	rs113635549	chr17:26698781	3.786e-51	9.999e-05	1.15462e-44	rs2227726
chr17:26694660	rs11554038	chr17:26654991	3.786e-51	9.999e-05	1.15462e-44	rs2227726
chr17:26694660	rs11870667	chr17:26702851	3.786e-51	9.999e-05	1.15462e-44	rs2227726
chr17:26694660	rs11871069	chr17:26702478	3.786e-51	9.999e-05	1.15462e-44	rs2227726
chr17:26694660	rs13339695	chr17:26708075	3.786e-51	9.999e-05	1.15462e-44	rs2227726
chr17:26694660	rs145923966	chr17:26706361	3.786e-51	9.999e-05	1.15462e-44	rs2227726
chr17:26694660	rs16964224	chr17:26658162	3.786e-51	9.999e-05	1.15462e-44	rs2227726
chr17:26694660	rs2006232	chr17:26710311	3.786e-51	9.999e-05	1.15462e-44	rs2227726
chr17:26694660	rs2071377	chr17:26696482	3.786e-51	9.999e-05	1.15462e-44	rs2227726
chr17:26694660	rs2071378	chr17:26696477	3.786e-51	9.999e-05	1.15462e-44	rs2227726
chr17:26694660	rs2227718	chr17:26698104	3.786e-51	9.999e-05	1.15462e-44	rs2227726
chr17:26694660	rs2227720	chr17:26697521	3.786e-51	9.999e-05	1.15462e-44	rs2227726
chr17:26694660	rs2227721	chr17:26697451	3.786e-51	9.999e-05	1.15462e-44	rs2227726
chr17:26694660	rs2227728	chr17:26694483	3.786e-51	9.999e-05	1.15462e-44	rs2227726
chr17:26694660	rs2227729	chr17:26694296	3.786e-51	9.999e-05	1.15462e-44	rs2227726
chr17:26694660	rs2234117	chr17:26668560	3.786e-51	9.999e-05	1.15462e-44	rs2227726
chr17:26694660	rs2269741	chr17:26709445	3.786e-51	9.999e-05	1.15462e-44	rs2227726
chr17:26694660	rs2269742	chr17:26707595	3.786e-51	9.999e-05	1.15462e-44	rs2227726
chr17:26694660	rs2277667	chr17:26691916	3.786e-51	9.999e-05	1.15462e-44	rs2227726
chr17:26694660	rs2277668	chr17:26691760	3.786e-51	9.999e-05	1.15462e-44	rs2227726
chr17:26694660	rs2285409	chr17:26671200	3.786e-51	9.999e-05	1.15462e-44	rs2227726
chr17:26694660	rs3093679	chr17:26664215	3.786e-51	9.999e-05	1.15462e-44	rs2227726
chr17:26694660	rs3093681	chr17:26665982	3.786e-51	9.999e-05	1.15462e-44	rs2227726
chr17:26694660	rs3093704	chr17:26673316	3.786e-51	9.999e-05	1.15462e-44	rs2227726
chr17:26694660	rs56720088	chr17:26678386	3.786e-51	9.999e-05	1.15462e-44	rs2227726
chr17:26694660	rs58244608	chr17:26648562	3.786e-51	9.999e-05	1.15462e-44	rs2227726
chr17:26694660	rs59005037	chr17:26704592	3.786e-51	9.999e-05	1.15462e-44	rs2227726
chr17:26694660	rs59046213	chr17:26706435	3.786e-51	9.999e-05	1.15462e-44	rs2227726
chr17:26694660	rs59893557	chr17:26704283	3.786e-51	9.999e-05	1.15462e-44	rs2227726
chr17:26694660	rs60676033	chr17:26713210	3.786e-51	9.999e-05	1.15462e-44	rs2227726
chr17:26694660	rs7210719	chr17:26686218	3.786e-51	9.999e-05	1.15462e-44	rs2227726
chr17:26694660	rs7215936	chr17:26716646	3.786e-51	9.999e-05	1.15462e-44	rs2227726
chr17:26694660	rs7216657	chr17:26712389	3.786e-51	9.999e-05	1.15462e-44	rs2227726
chr17:26694660	rs7218131	chr17:26712595	3.786e-51	9.999e-05	1.15462e-44	rs2227726
chr17:26694660	rs7218615	chr17:26705260	3.786e-51	9.999e-05	1.15462e-44	rs2227726
chr17:26694660	rs7226182	chr17:26653207	3.786e-51	9.999e-05	1.15462e-44	rs2227726
chr17:26694660	rs730331	chr17:26689432	3.786e-51	9.999e-05	1.15462e-44	rs2227726
chr17:26694660	rs74256937	chr17:26648010	3.786e-51	9.999e-05	1.15462e-44	rs2227726
chr17:26694660	rs75697736	chr17:26645033	3.786e-51	9.999e-05	1.15462e-44	rs2227726
chr17:26694660	rs77433182	chr17:26714416	3.786e-51	9.999e-05	1.15462e-44	rs2227726
chr17:26694660	rs8064654	chr17:26645753	3.786e-51	9.999e-05	1.15462e-44	rs2227726
chr17:26694660	rs8081705	chr17:26645560	3.786e-51	9.999e-05	1.15462e-44	rs2227726
chr17:26694660	rs9893650	chr17:26703376	3.786e-51	9.999e-05	1.15462e-44	rs2227726
chr17:26694660	rs9894260	chr17:26719625	3.786e-51	9.999e-05	1.15462e-44	rs2227726
chr17:26694660	rs9896248	chr17:26658658	3.786e-51	9.999e-05	1.15462e-44	rs2227726
chr17:26694660	rs9909629	chr17:26712804	3.786e-51	9.999e-05	1.15462e-44	rs2227726
chr17:26694660	rs9914239	chr17:26709913	3.786e-51	9.999e-05	1.15462e-44	rs2227726
chr17:26694660	rs9916226	chr17:26684181	3.786e-51	9.999e-05	1.15462e-44	rs2227726
chr13:111805411	rs1164267	chr13:111870722	6.708e-51	9.999e-05	2.00218e-44	rs3809341
chr13:111805411	rs1408725	chr13:111905432	6.708e-51	9.999e-05	2.00218e-44	rs3809341
chr13:111805411	rs1536046	chr13:111829658	6.708e-51	9.999e-05	2.00218e-44	rs3809341
chr13:111805411	rs1536050	chr13:111966303	6.708e-51	9.999e-05	2.00218e-44	rs3809341
chr13:111805411	rs1555751	chr13:111955465	6.708e-51	9.999e-05	2.00218e-44	rs3809341
chr13:111805411	rs1555753	chr13:111914592	6.708e-51	9.999e-05	2.00218e-44	rs3809341
chr13:111805411	rs1891958	chr13:111817665	6.708e-51	9.999e-05	2.00218e-44	rs3809341
chr13:111805411	rs1891962	chr13:111809528	6.708e-51	9.999e-05	2.00218e-44	rs3809341
chr13:111805411	rs2057574	chr13:111934888	6.708e-51	9.999e-05	2.00218e-44	rs3809341
chr13:111805411	rs2147681	chr13:111962604	6.708e-51	9.999e-05	2.00218e-44	rs3809341
chr13:111805411	rs2147684	chr13:111867911	6.708e-51	9.999e-05	2.00218e-44	rs3809341
chr13:111805411	rs2182064	chr13:111904034	6.708e-51	9.999e-05	2.00218e-44	rs3809341
chr13:111805411	rs2296352	chr13:111938889	6.708e-51	9.999e-05	2.00218e-44	rs3809341
chr13:111805411	rs3803225	chr13:111934624	6.708e-51	9.999e-05	2.00218e-44	rs3809341
chr13:111805411	rs4238285	chr13:111894294	6.708e-51	9.999e-05	2.00218e-44	rs3809341
chr13:111805411	rs4771740	chr13:111961979	6.708e-51	9.999e-05	2.00218e-44	rs3809341
chr13:111805411	rs4773330	chr13:111818832	6.708e-51	9.999e-05	2.00218e-44	rs3809341
chr13:111805411	rs4773338	chr13:111885110	6.708e-51	9.999e-05	2.00218e-44	rs3809341
chr13:111805411	rs4773348	chr13:111963921	6.708e-51	9.999e-05	2.00218e-44	rs3809341
chr13:111805411	rs4773349	chr13:111964015	6.708e-51	9.999e-05	2.00218e-44	rs3809341
chr13:111805411	rs6492351	chr13:111943039	6.708e-51	9.999e-05	2.00218e-44	rs3809341
chr13:111805411	rs6492353	chr13:111965052	6.708e-51	9.999e-05	2.00218e-44	rs3809341
chr13:111805411	rs7139979	chr13:111951052	6.708e-51	9.999e-05	2.00218e-44	rs3809341
chr13:111805411	rs7317902	chr13:111916231	6.708e-51	9.999e-05	2.00218e-44	rs3809341
chr13:111805411	rs7320688	chr13:111875827	6.708e-51	9.999e-05	2.00218e-44	rs3809341
chr13:111805411	rs7324170	chr13:111858432	6.708e-51	9.999e-05	2.00218e-44	rs3809341
chr13:111805411	rs7324253	chr13:111903230	6.708e-51	9.999e-05	2.00218e-44	rs3809341
chr13:111805411	rs7328930	chr13:111938980	6.708e-51	9.999e-05	2.00218e-44	rs3809341
chr13:111805411	rs7331226	chr13:111814205	6.708e-51	9.999e-05	2.00218e-44	rs3809341
chr13:111805411	rs7333394	chr13:111965811	6.708e-51	9.999e-05	2.00218e-44	rs3809341
chr13:111805411	rs7981684	chr13:111967204	6.708e-51	9.999e-05	2.00218e-44	rs3809341
chr13:111805411	rs7999555	chr13:111963063	6.708e-51	9.999e-05	2.00218e-44	rs3809341
chr13:111805411	rs8001712	chr13:111839478	6.708e-51	9.999e-05	2.00218e-44	rs3809341
chr13:111805411	rs8002458	chr13:111967065	6.708e-51	9.999e-05	2.00218e-44	rs3809341
chr13:111805411	rs831167	chr13:111795544	6.708e-51	9.999e-05	2.00218e-44	rs3809341
chr13:111805411	rs831169	chr13:111797920	6.708e-51	9.999e-05	2.00218e-44	rs3809341
chr13:111805411	rs9301494	chr13:111821289	6.708e-51	9.999e-05	2.00218e-44	rs3809341
chr13:111805411	rs942649	chr13:111954556	6.708e-51	9.999e-05	2.00218e-44	rs3809341
chr13:111805411	rs942656	chr13:111888826	6.708e-51	9.999e-05	2.00218e-44	rs3809341
chr13:111805411	rs9522167	chr13:111884477	6.708e-51	9.999e-05	2.00218e-44	rs3809341
chr2:240030283	rs3791406	chr2:240030484	9.559e-51	9.999e-05	2.84305e-44	rs3791405
chr2:240030283	rs3791408	chr2:240030591	9.559e-51	9.999e-05	2.84305e-44	rs3791405
chr2:240030283	rs3791416	chr2:240034187	9.559e-51	9.999e-05	2.84305e-44	rs3791405
chr2:240030283	rs3791419	chr2:240035378	9.559e-51	9.999e-05	2.84305e-44	rs3791405
chr2:240030283	rs3828202	chr2:240030122	9.559e-51	9.999e-05	2.84305e-44	rs3791405
chr2:240030283	rs4852021	chr2:240033685	9.559e-51	9.999e-05	2.84305e-44	rs3791405
chr11:13982059	rs146812427	chr11:13967869	9.819e-51	9.999e-05	2.91595e-44	rs117138499
chr11:13982059	rs79436296	chr11:13982569	9.819e-51	9.999e-05	2.91595e-44	rs117138499
chr19:5076777	rs10401977	chr19:5038785	1.062e-50	9.999e-05	3.138e-44	rs2613776
chr19:5076777	rs10411421	chr19:5036564	1.062e-50	9.999e-05	3.138e-44	rs2613776
chr19:5076777	rs10419990	chr19:5037083	1.062e-50	9.999e-05	3.138e-44	rs2613776
chr19:5076777	rs11666210	chr19:5081231	1.062e-50	9.999e-05	3.138e-44	rs2613776
chr19:5076777	rs2249152	chr19:5061052	1.062e-50	9.999e-05	3.138e-44	rs2613776
chr19:5076777	rs2613769	chr19:5075034	1.062e-50	9.999e-05	3.138e-44	rs2613776
chr19:5076777	rs35218861	chr19:5074003	1.062e-50	9.999e-05	3.138e-44	rs2613776
chr19:5076777	rs36115836	chr19:5063649	1.062e-50	9.999e-05	3.138e-44	rs2613776
chr19:5076777	rs4807684	chr19:5065780	1.062e-50	9.999e-05	3.138e-44	rs2613776
chr6:167720043	rs2072767	chr6:167719436	1.097e-50	9.999e-05	3.23816e-44	rs1883177
chr18:10936513	rs113202269	chr18:10906598	1.744e-50	9.999e-05	5.06951e-44	rs8094691
chr18:10936513	rs146763333	chr18:10944569	1.744e-50	9.999e-05	5.06951e-44	rs8094691
chr18:10936513	rs16975569	chr18:10924340	1.744e-50	9.999e-05	5.06951e-44	rs8094691
chr18:10936513	rs16975571	chr18:10924558	1.744e-50	9.999e-05	5.06951e-44	rs8094691
chr18:10936513	rs2102358	chr18:10922212	1.744e-50	9.999e-05	5.06951e-44	rs8094691
chr18:10936513	rs2170665	chr18:10952343	1.744e-50	9.999e-05	5.06951e-44	rs8094691
chr18:10936513	rs28676452	chr18:10922492	1.744e-50	9.999e-05	5.06951e-44	rs8094691
chr18:10936513	rs6416985	chr18:10952221	1.744e-50	9.999e-05	5.06951e-44	rs8094691
chr18:10936513	rs6505603	chr18:10943357	1.744e-50	9.999e-05	5.06951e-44	rs8094691
chr18:10936513	rs6505604	chr18:10949004	1.744e-50	9.999e-05	5.06951e-44	rs8094691
chr18:10936513	rs7227073	chr18:10937493	1.744e-50	9.999e-05	5.06951e-44	rs8094691
chr18:10936513	rs7232149	chr18:10947468	1.744e-50	9.999e-05	5.06951e-44	rs8094691
chr18:10936513	rs7243607	chr18:10949865	1.744e-50	9.999e-05	5.06951e-44	rs8094691
chr18:10936513	rs75128576	chr18:10926214	1.744e-50	0.0002	5.06951e-44	rs8094691
chr18:10936513	rs75171089	chr18:10928208	1.744e-50	9.999e-05	5.06951e-44	rs8094691
chr18:10936513	rs75393461	chr18:10994023	1.744e-50	9.999e-05	5.06951e-44	rs8094691
chr18:10936513	rs75663919	chr18:10925726	1.744e-50	9.999e-05	5.06951e-44	rs8094691
chr18:10936513	rs76435403	chr18:10924676	1.744e-50	9.999e-05	5.06951e-44	rs8094691
chr18:10936513	rs77778788	chr18:10925858	1.744e-50	9.999e-05	5.06951e-44	rs8094691
chr18:10936513	rs79299250	chr18:10982200	1.744e-50	9.999e-05	5.06951e-44	rs8094691
chr18:10936513	rs8082732	chr18:10930372	1.744e-50	9.999e-05	5.06951e-44	rs8094691
chr18:10936513	rs8083622	chr18:10946632	1.744e-50	9.999e-05	5.06951e-44	rs8094691
chr18:10936513	rs8095239	chr18:10945400	1.744e-50	9.999e-05	5.06951e-44	rs8094691
chr18:10936513	rs8095513	chr18:10945541	1.744e-50	9.999e-05	5.06951e-44	rs8094691
chr18:10936513	rs8097709	chr18:10942327	1.744e-50	0.0002	5.06951e-44	rs8094691
chr18:10936513	rs9950334	chr18:10948670	1.744e-50	9.999e-05	5.06951e-44	rs8094691
chr18:10936513	rs9952954	chr18:10949093	1.744e-50	9.999e-05	5.06951e-44	rs8094691
chr18:10936513	rs9953691	chr18:10951507	1.744e-50	9.999e-05	5.06951e-44	rs8094691
chr18:10936513	rs9954582	chr18:10930313	1.744e-50	9.999e-05	5.06951e-44	rs8094691
chr14:21155107	rs11844459	chr14:21143692	1.751e-50	9.999e-05	5.06951e-44	rs10220701
chr14:21155107	rs11844670	chr14:21143659	1.751e-50	9.999e-05	5.06951e-44	rs10220701
chr14:21155107	rs11851044	chr14:21154495	1.751e-50	9.999e-05	5.06951e-44	rs10220701
chr14:21155107	rs17114671	chr14:21155270	1.751e-50	9.999e-05	5.06951e-44	rs10220701
chr14:21155107	rs28589501	chr14:21152604	1.751e-50	9.999e-05	5.06951e-44	rs10220701
chr14:21155107	rs4982325	chr14:21156836	1.751e-50	9.999e-05	5.06951e-44	rs10220701
chr14:21155107	rs4982326	chr14:21157936	1.751e-50	9.999e-05	5.06951e-44	rs10220701
chr14:21155107	rs8008227	chr14:21156304	1.751e-50	9.999e-05	5.06951e-44	rs10220701
chr17:59281034	rs11079422	chr17:59270616	1.886e-50	9.999e-05	5.43896e-44	rs145260099
chr17:59281034	rs11651885	chr17:59286263	1.886e-50	9.999e-05	5.43896e-44	rs145260099
chr17:59281034	rs11867840	chr17:59273265	1.886e-50	9.999e-05	5.43896e-44	rs145260099
chr17:59281034	rs12935896	chr17:59279706	1.886e-50	9.999e-05	5.43896e-44	rs145260099
chr17:59281034	rs12940987	chr17:59269257	1.886e-50	9.999e-05	5.43896e-44	rs145260099
chr17:59281034	rs723835	chr17:59282508	1.886e-50	9.999e-05	5.43896e-44	rs145260099
chr17:59281034	rs8068952	chr17:59286644	1.886e-50	9.999e-05	5.43896e-44	rs145260099
chr6:144354302	rs111755100	chr6:144387364	2.806e-50	9.999e-05	7.95952e-44	rs17616841
chr6:144354302	rs112371822	chr6:144388902	2.806e-50	9.999e-05	7.95952e-44	rs17616841
chr6:144354302	rs112696066	chr6:144377808	2.806e-50	9.999e-05	7.95952e-44	rs17616841
chr6:144354302	rs112937053	chr6:144348429	2.806e-50	9.999e-05	7.95952e-44	rs17616841
chr6:144354302	rs113502560	chr6:144351418	2.806e-50	9.999e-05	7.95952e-44	rs17616841
chr6:144354302	rs11757814	chr6:144373918	2.806e-50	9.999e-05	7.95952e-44	rs17616841
chr6:144354302	rs117818420	chr6:144387150	2.806e-50	9.999e-05	7.95952e-44	rs17616841
chr6:144354302	rs12525521	chr6:144371265	2.806e-50	9.999e-05	7.95952e-44	rs17616841
chr6:144354302	rs12529969	chr6:144351715	2.806e-50	9.999e-05	7.95952e-44	rs17616841
chr6:144354302	rs138437628	chr6:144362698	2.806e-50	9.999e-05	7.95952e-44	rs17616841
chr6:144354302	rs139885814	chr6:144364128	2.806e-50	9.999e-05	7.95952e-44	rs17616841
chr6:144354302	rs140602014	chr6:144365488	2.806e-50	9.999e-05	7.95952e-44	rs17616841
chr6:144354302	rs17073300	chr6:144349648	2.806e-50	9.999e-05	7.95952e-44	rs17616841
chr6:144354302	rs17073303	chr6:144356037	2.806e-50	9.999e-05	7.95952e-44	rs17616841
chr6:144354302	rs186672300	chr6:144363745	2.806e-50	9.999e-05	7.95952e-44	rs17616841
chr6:144354302	rs2143151	chr6:144368898	2.806e-50	9.999e-05	7.95952e-44	rs17616841
chr6:144354302	rs2144571	chr6:144359926	2.806e-50	9.999e-05	7.95952e-44	rs17616841
chr6:144354302	rs4621647	chr6:144367344	2.806e-50	9.999e-05	7.95952e-44	rs17616841
chr6:144354302	rs57174808	chr6:144362078	2.806e-50	9.999e-05	7.95952e-44	rs17616841
chr6:144354302	rs59176596	chr6:144362359	2.806e-50	9.999e-05	7.95952e-44	rs17616841
chr6:144354302	rs6923789	chr6:144358535	2.806e-50	9.999e-05	7.95952e-44	rs17616841
chr6:144354302	rs6930286	chr6:144355740	2.806e-50	9.999e-05	7.95952e-44	rs17616841
chr6:144354302	rs6930429	chr6:144355674	2.806e-50	9.999e-05	7.95952e-44	rs17616841
chr6:144354302	rs74662085	chr6:144354125	2.806e-50	9.999e-05	7.95952e-44	rs17616841
chr6:144354302	rs74948904	chr6:144394152	2.806e-50	9.999e-05	7.95952e-44	rs17616841
chr6:144354302	rs75215261	chr6:144350310	2.806e-50	9.999e-05	7.95952e-44	rs17616841
chr6:144354302	rs75547109	chr6:144358483	2.806e-50	9.999e-05	7.95952e-44	rs17616841
chr6:144354302	rs75949649	chr6:144372180	2.806e-50	9.999e-05	7.95952e-44	rs17616841
chr6:144354302	rs77516841	chr6:144342222	2.806e-50	9.999e-05	7.95952e-44	rs17616841
chr6:144354302	rs7752731	chr6:144372848	2.806e-50	9.999e-05	7.95952e-44	rs17616841
chr6:144354302	rs77691416	chr6:144354119	2.806e-50	9.999e-05	7.95952e-44	rs17616841
chr6:144354302	rs77853621	chr6:144357876	2.806e-50	9.999e-05	7.95952e-44	rs17616841
chr6:144354302	rs9399470	chr6:144367133	2.806e-50	9.999e-05	7.95952e-44	rs17616841
chr11:5277236	rs151107995	chr11:5283206	3.656e-50	9.999e-05	1.03557e-43	rs2855122
chr11:5277236	rs7480802	chr11:5282508	3.656e-50	9.999e-05	1.03557e-43	rs2855122
chr18:74693395	rs470797	chr18:74701984	4.067e-50	9.999e-05	1.15143e-43	rs139440192
chr20:17435564	rs2269026	chr20:17442609	4.104e-50	9.999e-05	1.16023e-43	rs2269025
chr20:17435564	rs6075212	chr20:17443362	4.104e-50	9.999e-05	1.16023e-43	rs2269025
chr10:1591800	rs10736942	chr10:1594301	5.929e-50	9.999e-05	1.64924e-43	rs10903477
chr10:1591800	rs10751803	chr10:1593994	5.929e-50	9.999e-05	1.64924e-43	rs10903477
chr10:1591800	rs10794756	chr10:1588730	5.929e-50	9.999e-05	1.64924e-43	rs10903477
chr10:1591800	rs10794757	chr10:1593961	5.929e-50	9.999e-05	1.64924e-43	rs10903477
chr10:1591800	rs10903476	chr10:1590874	5.929e-50	9.999e-05	1.64924e-43	rs10903477
chr10:1591800	rs10903478	chr10:1591836	5.929e-50	9.999e-05	1.64924e-43	rs10903477
chr10:1591800	rs10903479	chr10:1591881	5.929e-50	9.999e-05	1.64924e-43	rs10903477
chr10:1591800	rs10903481	chr10:1594022	5.929e-50	9.999e-05	1.64924e-43	rs10903477
chr10:1591800	rs11250607	chr10:1588878	5.929e-50	9.999e-05	1.64924e-43	rs10903477
chr10:1591800	rs11250608	chr10:1588977	5.929e-50	9.999e-05	1.64924e-43	rs10903477
chr10:1591800	rs11250609	chr10:1590440	5.929e-50	9.999e-05	1.64924e-43	rs10903477
chr10:1591800	rs11250610	chr10:1590985	5.929e-50	9.999e-05	1.64924e-43	rs10903477
chr10:1591800	rs11250613	chr10:1591804	5.929e-50	9.999e-05	1.64924e-43	rs10903477
chr10:1591800	rs11250614	chr10:1591901	5.929e-50	9.999e-05	1.64924e-43	rs10903477
chr10:1591800	rs11250615	chr10:1591971	5.929e-50	9.999e-05	1.64924e-43	rs10903477
chr10:1591800	rs11250616	chr10:1592406	5.929e-50	9.999e-05	1.64924e-43	rs10903477
chr10:1591800	rs11250619	chr10:1593698	5.929e-50	9.999e-05	1.64924e-43	rs10903477
chr10:1591800	rs11250623	chr10:1599550	5.929e-50	9.999e-05	1.64924e-43	rs10903477
chr10:1591800	rs12220558	chr10:1573754	5.929e-50	9.999e-05	1.64924e-43	rs10903477
chr10:1591800	rs12412937	chr10:1589564	5.929e-50	9.999e-05	1.64924e-43	rs10903477
chr10:1591800	rs2676776	chr10:1570086	5.929e-50	9.999e-05	1.64924e-43	rs10903477
chr10:1591800	rs2813461	chr10:1578728	5.929e-50	9.999e-05	1.64924e-43	rs10903477
chr10:1591800	rs2944604	chr10:1582680	5.929e-50	9.999e-05	1.64924e-43	rs10903477
chr10:1591800	rs4253993	chr10:1580662	5.929e-50	9.999e-05	1.64924e-43	rs10903477
chr10:1591800	rs4880864	chr10:1592023	5.929e-50	9.999e-05	1.64924e-43	rs10903477
chr10:1591800	rs4880867	chr10:1593558	5.929e-50	9.999e-05	1.64924e-43	rs10903477
chr10:1591800	rs4880868	chr10:1593588	5.929e-50	9.999e-05	1.64924e-43	rs10903477
chr10:1591800	rs4880869	chr10:1593891	5.929e-50	9.999e-05	1.64924e-43	rs10903477
chr10:1591800	rs61831943	chr10:1589241	5.929e-50	9.999e-05	1.64924e-43	rs10903477
chr10:1591800	rs7070465	chr10:1594334	5.929e-50	9.999e-05	1.64924e-43	rs10903477
chr10:1591800	rs7080610	chr10:1588870	5.929e-50	9.999e-05	1.64924e-43	rs10903477
chr10:1591800	rs7095474	chr10:1593087	5.929e-50	9.999e-05	1.64924e-43	rs10903477
chr10:1591800	rs7099162	chr10:1593116	5.929e-50	9.999e-05	1.64924e-43	rs10903477
chr19:38375666	rs1056405	chr19:38313021	6.039e-50	9.999e-05	1.64943e-43	rs73027451
chr19:38375666	rs11083434	chr19:38283953	6.039e-50	9.999e-05	1.64943e-43	rs73027451
chr19:38375666	rs111615426	chr19:38341339	6.039e-50	9.999e-05	1.64943e-43	rs73027451
chr19:38375666	rs111666194	chr19:38254564	6.039e-50	9.999e-05	1.64943e-43	rs73027451
chr19:38375666	rs111790493	chr19:38248413	6.039e-50	9.999e-05	1.64943e-43	rs73027451
chr19:38375666	rs112570636	chr19:38255337	6.039e-50	9.999e-05	1.64943e-43	rs73027451
chr19:38375666	rs112628349	chr19:38268238	6.039e-50	9.999e-05	1.64943e-43	rs73027451
chr19:38375666	rs113690074	chr19:38375393	6.039e-50	9.999e-05	1.64943e-43	rs73027451
chr19:38375666	rs11665869	chr19:38354491	6.039e-50	9.999e-05	1.64943e-43	rs73027451
chr19:38375666	rs11666021	chr19:38323184	6.039e-50	9.999e-05	1.64943e-43	rs73027451
chr19:38375666	rs11672163	chr19:38373856	6.039e-50	9.999e-05	1.64943e-43	rs73027451
chr19:38375666	rs11672440	chr19:38250958	6.039e-50	9.999e-05	1.64943e-43	rs73027451
chr19:38375666	rs12460363	chr19:38335590	6.039e-50	9.999e-05	1.64943e-43	rs73027451
chr19:38375666	rs12460735	chr19:38313550	6.039e-50	9.999e-05	1.64943e-43	rs73027451
chr19:38375666	rs17249047	chr19:38336563	6.039e-50	9.999e-05	1.64943e-43	rs73027451
chr19:38375666	rs183195865	chr19:38334120	6.039e-50	9.999e-05	1.64943e-43	rs73027451
chr19:38375666	rs2382624	chr19:38419025	6.039e-50	9.999e-05	1.64943e-43	rs73027451
chr19:38375666	rs241935	chr19:38293963	6.039e-50	9.999e-05	1.64943e-43	rs73027451
chr19:38375666	rs241952	chr19:38274649	6.039e-50	9.999e-05	1.64943e-43	rs73027451
chr19:38375666	rs241954	chr19:38277530	6.039e-50	9.999e-05	1.64943e-43	rs73027451
chr19:38375666	rs241955	chr19:38278677	6.039e-50	9.999e-05	1.64943e-43	rs73027451
chr19:38375666	rs3848624	chr19:38262816	6.039e-50	9.999e-05	1.64943e-43	rs73027451
chr19:38375666	rs4088299	chr19:38272014	6.039e-50	9.999e-05	1.64943e-43	rs73027451
chr19:38375666	rs4356596	chr19:38272143	6.039e-50	9.999e-05	1.64943e-43	rs73027451
chr19:38375666	rs4510143	chr19:38272136	6.039e-50	9.999e-05	1.64943e-43	rs73027451
chr19:38375666	rs60731897	chr19:38269259	6.039e-50	9.999e-05	1.64943e-43	rs73027451
chr19:38375666	rs7254809	chr19:38365695	6.039e-50	9.999e-05	1.64943e-43	rs73027451
chr19:38375666	rs73025630	chr19:38351284	6.039e-50	9.999e-05	1.64943e-43	rs73027451
chr19:38375666	rs73027418	chr19:38361020	6.039e-50	9.999e-05	1.64943e-43	rs73027451
chr19:38375666	rs73029180	chr19:38420406	6.039e-50	9.999e-05	1.64943e-43	rs73027451
chr19:38375666	rs73041004	chr19:38263430	6.039e-50	9.999e-05	1.64943e-43	rs73027451
chr19:38375666	rs73041022	chr19:38272394	6.039e-50	9.999e-05	1.64943e-43	rs73027451
chr19:38375666	rs73041034	chr19:38286272	6.039e-50	9.999e-05	1.64943e-43	rs73027451
chr19:38375666	rs73041045	chr19:38296026	6.039e-50	9.999e-05	1.64943e-43	rs73027451
chr19:38375666	rs73041047	chr19:38299289	6.039e-50	9.999e-05	1.64943e-43	rs73027451
[truncated: 642,776+ more rows]
