# Supplementary material for: Characterization of Genome-Methylome Interactions in 22 Nuclear Pedigrees
Source: PLoS One. 2014 Jul 14;9(7):e99313. doi: 10.1371/journal.pone.0099313 (PMC4096397; doi:10.1371/journal.pone.0099313)
Supplement: Table S10 — VMRs and their associated vSNPs. (XLSX) [file pone.0099313.s010.xlsx]

## Sheet: VMRs_vSNPs.txt
Table S10. VMRs and their associated vSNPs
VMRs	Number of variable CpGs in VMRs	Variable CpG coordinates	Number of vSNPs	vSNP coordinates
chr8:0145164465-0145164623	20	chr8:145164465,145164590,145164473,145164623,145164583,145164487,145164467,145164598,145164503,145164570,145164484,145164581,145164471,145164587,145164559,145164493,145164575,145164613,145164593,145164568	2	chr8:144654594,144517562
chr21:0034405506-0034405661	19	chr21:34405560,34405513,34405539,34405627,34405640,34405543,34405509,34405545,34405553,34405562,34405661,34405555,34405637,34405506,34405613,34405557,34405618,34405629,34405622	2	chr21:33818070,33814378
chr8:0145164465-0145164598	18	chr8:145164465,145164590,145164473,145164583,145164487,145164467,145164598,145164503,145164570,145164484,145164581,145164471,145164587,145164559,145164493,145164575,145164593,145164568	2	chr8:144655315,144637257
chr20:0032255315-0032255491	18	chr20:32255326,32255342,32255315,32255317,32255360,32255461,32255372,32255351,32255344,32255374,32255339,32255368,32255433,32255378,32255491,32255488,32255463,32255472	4	chr20:31569422,31571485,31567023,31812923
chr21:0034405513-0034405661	17	chr21:34405560,34405513,34405539,34405627,34405640,34405543,34405545,34405553,34405562,34405661,34405555,34405637,34405613,34405557,34405618,34405629,34405622	1	chr21:33838857
chr20:0032255317-0032255488	16	chr20:32255326,32255342,32255317,32255360,32255461,32255372,32255351,32255344,32255374,32255339,32255368,32255433,32255378,32255488,32255463,32255472	1	chr20:32354990
chr6:0157041239-0157041377	15	chr6:157041337,157041350,157041308,157041244,157041372,157041327,157041250,157041357,157041321,157041265,157041257,157041377,157041330,157041239,157041325	1	chr6:156285880
chr5:0135415591-0135416033	15	chr5:135416029,135415715,135416033,135415728,135415925,135415906,135415698,135415918,135415932,135415927,135416001,135415591,135415948,135415892,135415968	1	chr5:134896833
chr20:0032255667-0032255936	15	chr20:32255775,32255769,32255692,32255726,32255936,32255831,32255916,32255667,32255828,32255675,32255804,32255801,32255764,32255789,32255728	1	chr20:31897554
chr8:0145164467-0145164587	14	chr8:145164473,145164583,145164487,145164467,145164503,145164570,145164484,145164581,145164471,145164587,145164559,145164493,145164575,145164568	1	chr8:145955543
chr7:0027183465-0027183591	14	chr7:27183541,27183492,27183488,27183477,27183465,27183494,27183483,27183591,27183571,27183560,27183575,27183534,27183481,27183479	1	chr7:28003516
chr20:0032255342-0032255491	14	chr20:32255342,32255360,32255461,32255372,32255351,32255344,32255374,32255368,32255433,32255378,32255491,32255488,32255463,32255472	1	chr20:32738335
chr6:0157041206-0157041337	13	chr6:157041337,157041308,157041206,157041244,157041327,157041250,157041321,157041211,157041265,157041257,157041330,157041239,157041325	2	chr6:156142928,156139842
chr6:0033560939-0033561105	13	chr6:33561099,33560990,33560965,33560953,33561049,33560957,33560979,33560939,33561044,33561091,33561105,33560967,33561082	1	chr6:33869806
chr20:0057464422-0057464571	13	chr20:57464450,57464479,57464437,57464454,57464457,57464435,57464571,57464422,57464470,57464425,57464445,57464530,57464473	6	chr20:57427132,56515919,58326432,58291961,57426726,58332625
chr1:0146549517-0146550003	13	chr1:146549890,146549922,146549909,146550003,146549546,146549517,146549583,146550000,146549896,146549872,146549682,146549662,146549986	6	chr1:146703737,146709784,146997245,146560564,146510112,146707564
chr7:0027183465-0027183571	12	chr7:27183541,27183492,27183488,27183477,27183465,27183494,27183483,27183571,27183560,27183534,27183481,27183479	6	chr7:27770863,27749846,27778885,27754487,27775894,27782891
chr6:0160182430-0160182574	12	chr6:160182527,160182525,160182495,160182568,160182430,160182447,160182574,160182500,160182444,160182457,160182531,160182542	7	chr6:160610124,159962962,160582460,159985424,160587521,160583048,160596712
chr6:0157041257-0157041377	12	chr6:157041337,157041350,157041308,157041372,157041327,157041357,157041321,157041265,157041257,157041377,157041330,157041325	4	chr6:156695781,156706749,156709413,156705461
chr20:0057464425-0057464571	12	chr20:57464450,57464479,57464437,57464454,57464457,57464435,57464571,57464470,57464425,57464445,57464530,57464473	3	chr20:57378217,57426528,56466239
chr20:0057464422-0057464530	12	chr20:57464450,57464479,57464437,57464454,57464457,57464435,57464422,57464470,57464425,57464445,57464530,57464473	3	chr20:57115446,58348589,58289968
chr1:0248100407-0248100545	12	chr1:248100501,248100459,248100427,248100494,248100407,248100545,248100526,248100511,248100503,248100422,248100482,248100523	1	chr1:247749572
chr1:0205818899-0205819058	12	chr1:205819053,205819051,205818916,205819023,205819056,205818966,205818899,205819058,205818956,205818911,205818950,205818947	2	chr1:205615442,205607227
chr10:0082295789-0082295940	12	chr10:82295789,82295935,82295908,82295813,82295933,82295850,82295927,82295896,82295825,82295940,82295910,82295921	2	chr10:82044920,82241930
chr7:0150019951-0150020108	11	chr7:150019995,150020102,150020108,150020065,150019973,150020078,150019951,150020075,150020072,150019975,150019955	1	chr7:150533765
chr6:0160182444-0160182574	11	chr6:160182527,160182525,160182495,160182568,160182447,160182574,160182500,160182444,160182457,160182531,160182542	3	chr6:159556357,159590086,159589126
chr6:0160182430-0160182568	11	chr6:160182527,160182525,160182495,160182568,160182430,160182447,160182500,160182444,160182457,160182531,160182542	2	chr6:159853900,160583904
chr6:0157041257-0157041372	11	chr6:157041337,157041350,157041308,157041372,157041327,157041357,157041321,157041265,157041257,157041330,157041325	1	chr6:156711543
chr6:0157041239-0157041337	11	chr6:157041337,157041308,157041244,157041327,157041250,157041321,157041265,157041257,157041330,157041239,157041325	1	chr6:156673243
chr3:0128722737-0128722794	11	chr3:128722740,128722777,128722794,128722757,128722750,128722748,128722737,128722763,128722790,128722784,128722787	1	chr3:128218410
chr22:0031318240-0031318391	11	chr22:31318262,31318373,31318286,31318291,31318271,31318240,31318391,31318276,31318256,31318282,31318289	1	chr22:31160539
chr20:0057464422-0057464479	11	chr20:57464450,57464479,57464437,57464454,57464457,57464435,57464422,57464470,57464425,57464445,57464473	2	chr20:57160641,58155800
chr20:0003732817-0003732883	11	chr20:3732817,3732822,3732847,3732863,3732827,3732853,3732825,3732819,3732883,3732839,3732836	3	chr20:3436231,3287121,3231340
chr18:0077280193-0077292597	11	chr18:77292537,77280271,77292597,77280254,77292523,77280305,77292583,77292474,77280232,77292543,77280193	1	chr18:77473127
chr17:0045924781-0045924915	11	chr17:45924915,45924908,45924888,45924832,45924898,45924817,45924781,45924902,45924822,45924906,45924834	1	chr17:46877882
chr17:0008130103-0008130356	11	chr17:8130116,8130167,8130356,8130325,8130314,8130255,8130173,8130331,8130241,8130108,8130103	11	chr17:8934763,8107979,7417663,7899310,7414958,8938648,7411447,8161149,8173767,8129160,7929777
chr1:0248100511-0248100600	11	chr1:248100585,248100553,248100578,248100545,248100526,248100591,248100511,248100600,248100582,248100523,248100576	1	chr1:247129945
chr1:0205818911-0205819058	11	chr1:205819053,205819051,205818916,205819023,205819056,205818966,205819058,205818956,205818911,205818950,205818947	1	chr1:205236233
chr10:0082295813-0082295940	11	chr10:82295935,82295908,82295813,82295933,82295850,82295927,82295896,82295825,82295940,82295910,82295921	2	chr10:82256258,82264813
chr8:0145164467-0145164570	10	chr8:145164473,145164487,145164467,145164503,145164570,145164484,145164471,145164559,145164493,145164568	1	chr8:144573123
chr7:0150019955-0150020108	10	chr7:150019995,150020102,150020108,150020065,150019973,150020078,150020075,150020072,150019975,150019955	1	chr7:150542515
chr7:0027183483-0027183591	10	chr7:27183541,27183492,27183488,27183494,27183483,27183591,27183571,27183560,27183575,27183534	1	chr7:27391584
chr7:0027183436-0027183534	10	chr7:27183492,27183488,27183477,27183465,27183494,27183483,27183534,27183481,27183436,27183479	1	chr7:26729740
chr6:0160182444-0160182568	10	chr6:160182527,160182525,160182495,160182568,160182447,160182500,160182444,160182457,160182531,160182542	2	chr6:159340025,159343610
chr6:0157041308-0157041377	10	chr6:157041337,157041350,157041308,157041372,157041327,157041357,157041321,157041377,157041330,157041325	4	chr6:156692804,156713154,156502670,156501132
chr6:0157041257-0157041357	10	chr6:157041337,157041350,157041308,157041327,157041357,157041321,157041265,157041257,157041330,157041325	1	chr6:156641429
chr5:0135416249-0135416398	10	chr5:135416286,135416249,135416364,135416388,135416398,135416300,135416266,135416281,135416394,135416381	1	chr5:135583912
chr4:0074847435-0074847675	10	chr4:74847541,74847544,74847639,74847655,74847634,74847435,74847529,74847675,74847646,74847661	3	chr4:75206039,75208519,75216238
chr3:0183734991-0183735154	10	chr3:183735094,183734991,183735154,183735032,183735141,183735110,183735012,183735148,183735122,183734993	1	chr3:183203034
chr22:0039784782-0039784944	10	chr22:39784894,39784944,39784810,39784804,39784908,39784796,39784913,39784836,39784832,39784782	1	chr22:39685832
chr2:0020864891-0020869848	10	chr2:20869835,20869740,20865037,20869717,20865010,20864891,20864920,20869848,20869771,20865035	1	chr2:20882949
chr20:0057464425-0057464479	10	chr20:57464450,57464479,57464437,57464454,57464457,57464435,57464470,57464425,57464445,57464473	3	chr20:58299485,56776961,58196424
chr20:0057464422-0057464473	10	chr20:57464450,57464437,57464454,57464457,57464435,57464422,57464470,57464425,57464445,57464473	1	chr20:57317503
chr20:0032255675-0032255804	10	chr20:32255775,32255769,32255692,32255726,32255675,32255804,32255801,32255764,32255789,32255728	1	chr20:31945364
chr20:0032255326-0032255378	10	chr20:32255326,32255342,32255360,32255372,32255351,32255344,32255374,32255339,32255368,32255378	1	chr20:31611438
chr20:0032255315-0032255372	10	chr20:32255326,32255342,32255315,32255317,32255360,32255372,32255351,32255344,32255339,32255368	1	chr20:31610065
chr20:0003732817-0003732863	10	chr20:3732817,3732822,3732847,3732863,3732827,3732853,3732825,3732819,3732839,3732836	1	chr20:4473609
chr19:0037825320-0037825741	10	chr19:37825388,37825735,37825741,37825455,37825651,37825720,37825320,37825469,37825406,37825360	7	chr19:38307904,38378539,38377564,38376485,38384421,38456823,38308016
chr19:0037825273-0037825651	10	chr19:37825388,37825273,37825455,37825651,37825320,37825298,37825469,37825318,37825406,37825360	1	chr19:38746272
chr17:0080708247-0080708400	10	chr17:80708360,80708303,80708266,80708247,80708379,80708288,80708367,80708382,80708346,80708400	1	chr17:80783009
chr17:0056355441-0056355653	10	chr17:56355641,56355623,56355487,56355501,56355451,56355441,56355631,56355470,56355653,56355539	1	chr17:56125274
chr17:0008130108-0008130356	10	chr17:8130116,8130167,8130356,8130325,8130314,8130255,8130173,8130331,8130241,8130108	1	chr17:9072013
chr17:0008130103-0008130331	10	chr17:8130116,8130167,8130325,8130314,8130255,8130173,8130331,8130241,8130108,8130103	6	chr17:8036628,8038634,8792029,8792514,8040294,8043753
chr14:0070038266-0070038382	10	chr14:70038290,70038382,70038274,70038364,70038377,70038322,70038304,70038366,70038292,70038266	1	chr14:69406825
chr13:0110522145-0110522255	10	chr13:110522222,110522149,110522248,110522231,110522213,110522200,110522173,110522145,110522162,110522255	1	chr13:111471350
chr13:0100218131-0100218235	10	chr13:100218225,100218166,100218213,100218156,100218235,100218144,100218232,100218153,100218136,100218131	1	chr13:99225940
chr12:0075785061-0075785168	10	chr12:75785097,75785138,75785107,75785145,75785153,75785168,75785122,75785067,75785094,75785061	1	chr12:76632590
chr1:0248100511-0248100591	10	chr1:248100585,248100553,248100578,248100545,248100526,248100591,248100511,248100582,248100523,248100576	2	chr1:248496863,248493511
chr1:0205819251-0205819600	10	chr1:205819406,205819251,205819423,205819492,205819293,205819463,205819600,205819571,205819383,205819263	3	chr1:205762139,206736573,205744546
chr1:0158147649-0158147788	10	chr1:158147690,158147675,158147701,158147677,158147658,158147649,158147784,158147704,158147788,158147775	1	chr1:158029021
chr1:0146549583-0146550000	10	chr1:146549890,146549922,146549909,146549583,146550000,146549896,146549872,146549682,146549662,146549986	2	chr1:147375981,147375707
chr10:0096990752-0096990899	10	chr10:96990810,96990840,96990823,96990813,96990899,96990891,96990893,96990752,96990858,96990897	3	chr10:97210264,97039458,97035475
chr8:0145164484-0145164581	9	chr8:145164487,145164503,145164570,145164484,145164581,145164559,145164493,145164575,145164568	1	chr8:145509128
chr7:0150019951-0150020078	9	chr7:150019995,150020065,150019973,150020078,150019951,150020075,150020072,150019975,150019955	1	chr7:150542646
chr7:0027183488-0027183591	9	chr7:27183541,27183492,27183488,27183494,27183591,27183571,27183560,27183575,27183534	1	chr7:28009981
chr7:0027183436-0027183494	9	chr7:27183492,27183488,27183477,27183465,27183494,27183483,27183481,27183436,27183479	3	chr7:27566147,27823243,27775705
chr7:0023530056-0023530100	9	chr7:23530076,23530070,23530100,23530062,23530084,23530056,23530097,23530072,23530080	1	chr7:24142977
chr7:0023529999-0023530097	9	chr7:23530076,23530070,23530062,23530084,23530056,23530097,23530072,23529999,23530080	2	chr7:22918729,24152741
chr6:0157041265-0157041357	9	chr6:157041337,157041350,157041308,157041327,157041357,157041321,157041265,157041330,157041325	1	chr6:156137875
chr6:0157041257-0157041350	9	chr6:157041337,157041350,157041308,157041327,157041321,157041265,157041257,157041330,157041325	1	chr6:156427957
chr6:0152130044-0152130207	9	chr6:152130044,152130188,152130207,152130058,152130129,152130082,152130159,152130151,152130149	1	chr6:151929942
chr6:0033560967-0033561105	9	chr6:33561099,33560990,33561049,33560979,33561044,33561091,33561105,33560967,33561082	1	chr6:33050024
chr6:0033560929-0033561044	9	chr6:33560990,33560965,33560953,33560957,33560979,33560939,33561044,33560929,33560967	2	chr6:32998564,32998729
chr5:0135416266-0135416398	9	chr5:135416286,135416364,135416388,135416398,135416300,135416266,135416281,135416394,135416381	1	chr5:136021073
chr4:0081117976-0081119366	9	chr4:81117982,81118005,81119349,81118094,81118064,81119366,81119361,81117976,81119354	1	chr4:80778464
chr3:0183734819-0183735122	9	chr3:183735094,183734991,183735032,183735110,183735012,183734819,183735122,183734993,183734911	1	chr3:183784743
chr3:0159557686-0159557817	9	chr3:159557714,159557790,159557817,159557697,159557779,159557754,159557788,159557686,159557797	1	chr3:158681384
chr22:0031317994-0031318271	9	chr22:31318262,31318229,31318019,31318271,31318240,31317994,31318103,31318256,31318011	1	chr22:30833372
chr21:0034405513-0034405562	9	chr21:34405560,34405513,34405539,34405543,34405545,34405553,34405562,34405555,34405557	1	chr21:34345967
chr2:0115420010-0115420125	9	chr2:115420051,115420041,115420058,115420010,115420053,115420107,115420038,115420020,115420125	1	chr2:114870510
chr20:0057464425-0057464473	9	chr20:57464450,57464437,57464454,57464457,57464435,57464470,57464425,57464445,57464473	1	chr20:58088597
chr20:0032255315-0032255368	9	chr20:32255326,32255342,32255315,32255317,32255360,32255351,32255344,32255339,32255368	2	chr20:31938046,31921539
chr2:0001370524-0001370852	9	chr2:1370557,1370660,1370616,1370715,1370541,1370524,1370657,1370852,1370718	2	chr2:584523,1407628
chr19:0037825360-0037825741	9	chr19:37825388,37825735,37825741,37825455,37825651,37825720,37825469,37825406,37825360	2	chr19:38292369,38283790
chr19:0037825320-0037825735	9	chr19:37825388,37825735,37825455,37825651,37825720,37825320,37825469,37825406,37825360	1	chr19:36978184
chr19:0037825318-0037825720	9	chr19:37825388,37825455,37825651,37825720,37825320,37825469,37825318,37825406,37825360	1	chr19:38735613
chr19:0021264933-0021265243	9	chr19:21264988,21264973,21264982,21265243,21265207,21264999,21265139,21264948,21264933	1	chr19:21798521
chr19:0021264896-0021265139	9	chr19:21264988,21264973,21264982,21264930,21264999,21264896,21265139,21264948,21264933	1	chr19:21143930
chr17:0075452178-0075452403	9	chr17:75452178,75452293,75452376,75452254,75452403,75452311,75452383,75452184,75452324	1	chr17:74463388
chr17:0019628110-0019628165	9	chr17:19628165,19628110,19628148,19628119,19628144,19628115,19628150,19628141,19628158	1	chr17:18807078
chr17:0008130116-0008130356	9	chr17:8130116,8130167,8130356,8130325,8130314,8130255,8130173,8130331,8130241	1	chr17:7363088
chr17:0008130103-0008130325	9	chr17:8130116,8130167,8130325,8130314,8130255,8130173,8130241,8130108,8130103	12	chr17:7801509,7825574,7840679,7830610,7854830,7843053,7841805,8648103,7833280,7820183,7858958,7835659
chr17:0006558222-0006558596	9	chr17:6558421,6558258,6558596,6558440,6558222,6558225,6558427,6558578,6558546	1	chr17:5830838
chr17:0001962083-0001962204	9	chr17:1962199,1962204,1962190,1962202,1962083,1962112,1962087,1962193,1962176	2	chr17:965314,964621
chr14:0024779959-0024780077	9	chr14:24779990,24780074,24780040,24780077,24780064,24779959,24779962,24779984,24780046	1	chr14:24830850
chr12:0075785094-0075785179	9	chr12:75785097,75785138,75785179,75785107,75785145,75785153,75785168,75785122,75785094	1	chr12:76167924
chr11:0072533297-0072533330	9	chr11:72533330,72533299,72533326,72533312,72533321,72533304,72533308,72533297,72533302	4	chr11:72905310,72906128,72196620,72198359
chr1:0248100503-0248100582	9	chr1:248100553,248100578,248100545,248100526,248100511,248100503,248100582,248100523,248100576	1	chr1:247614617
chr1:0248100459-0248100545	9	chr1:248100501,248100459,248100494,248100545,248100526,248100511,248100503,248100482,248100523	6	chr1:247338764,247340784,247339768,247338187,247338427,247340756
chr1:0205819263-0205819600	9	chr1:205819406,205819423,205819492,205819293,205819463,205819600,205819571,205819383,205819263	1	chr1:204930143
chr1:0205819251-0205819571	9	chr1:205819406,205819251,205819423,205819492,205819293,205819463,205819571,205819383,205819263	1	chr1:204954993
chr1:0201619482-0201619610	9	chr1:201619571,201619607,201619482,201619573,201619493,201619610,201619555,201619584,201619505	1	chr1:201041198
chr1:0158147658-0158147788	9	chr1:158147690,158147675,158147701,158147677,158147658,158147784,158147704,158147788,158147775	2	chr1:157607377,157596390
chr1:0158147649-0158147784	9	chr1:158147690,158147675,158147701,158147677,158147658,158147649,158147784,158147704,158147775	2	chr1:158036373,158040193
chr1:0075590960-0075591248	9	chr1:75591241,75591248,75591190,75591180,75590960,75591168,75591134,75591159,75591174	1	chr1:75982426
chr10:0096990810-0096990899	9	chr10:96990810,96990840,96990823,96990813,96990899,96990891,96990893,96990858,96990897	1	chr10:97266538
chr9:0136435523-0136435580	8	chr9:136435554,136435523,136435542,136435580,136435531,136435548,136435569,136435529	1	chr9:136590369
chr9:0124989075-0124989195	8	chr9:124989080,124989190,124989087,124989104,124989100,124989195,124989075,124989092	6	chr9:125330678,125330739,125331205,125316752,125318782,124977621
chr9:0098274539-0098274671	8	chr9:98274639,98274539,98274601,98274630,98274622,98274671,98274643,98274615	1	chr9:98518373
chr9:0006716410-0006716538	8	chr9:6716538,6716454,6716461,6716525,6716423,6716466,6716417,6716410	2	chr9:5901100,5971977
chr8:0144371644-0144371851	8	chr8:144371845,144371841,144371644,144371664,144371691,144371826,144371682,144371851	1	chr8:144110454
chr8:0144371447-0144371553	8	chr8:144371537,144371518,144371513,144371506,144371488,144371447,144371553,144371511	2	chr8:143961005,143969032
chr8:0144358632-0144358728	8	chr8:144358702,144358712,144358659,144358728,144358693,144358653,144358650,144358632	3	chr8:144732450,143879927,144733805
chr8:0127568765-0127568810	8	chr8:127568768,127568765,127568807,127568791,127568777,127568782,127568775,127568810	3	chr8:127946773,127932940,127422790
chr7:0039873681-0039874101	8	chr7:39874101,39873734,39874092,39873977,39874097,39874082,39873681,39873788	1	chr7:39516722
chr7:0027183465-0027183494	8	chr7:27183492,27183488,27183477,27183465,27183494,27183483,27183481,27183479	1	chr7:26586734
chr7:0027183266-0027183465	8	chr7:27183375,27183369,27183465,27183401,27183266,27183274,27183436,27183382	1	chr7:27730193
chr7:0023530062-0023530100	8	chr7:23530076,23530070,23530100,23530062,23530084,23530097,23530072,23530080	1	chr7:22998887
chr7:0023530056-0023530097	8	chr7:23530076,23530070,23530062,23530084,23530056,23530097,23530072,23530080	1	chr7:23647378
chr6:0157041325-0157041377	8	chr6:157041337,157041350,157041372,157041327,157041357,157041377,157041330,157041325	3	chr6:156363648,156351816,156141694
chr6:0157041308-0157041357	8	chr6:157041337,157041350,157041308,157041327,157041357,157041321,157041330,157041325	1	chr6:157334519
chr6:0157041200-0157041265	8	chr6:157041206,157041244,157041250,157041211,157041265,157041257,157041239,157041200	2	chr6:156299960,156296781
chr6:0033561082-0033590328	8	chr6:33561099,33561109,33590278,33590328,33590180,33561091,33561105,33561082	1	chr6:32696157
chr6:0033560953-0033561049	8	chr6:33560990,33560965,33560953,33561049,33560957,33560979,33561044,33560967	1	chr6:33627573
chr6:0026233350-0026233442	8	chr6:26233442,26233421,26233412,26233352,26233380,26233350,26233378,26233438	1	chr6:27070543
chr5:0135415927-0135416172	8	chr5:135416029,135416033,135416172,135415932,135415927,135416001,135415948,135415968	2	chr5:135414866,135411281
chr5:0033937719-0033937800	8	chr5:33937734,33937800,33937783,33937727,33937796,33937787,33937730,33937719	1	chr5:32984015
chr4:0081119354-0081119390	8	chr4:81119372,81119385,81119366,81119390,81119361,81119387,81119376,81119354	2	chr4:80770939,80750928
chr4:0074847639-0074847824	8	chr4:74847814,74847824,74847639,74847655,74847675,74847646,74847661,74847794	1	chr4:75268730
chr4:0074847544-0074847794	8	chr4:74847544,74847639,74847655,74847634,74847675,74847646,74847661,74847794	1	chr4:74592161
chr4:0074847541-0074847675	8	chr4:74847541,74847544,74847639,74847655,74847634,74847675,74847646,74847661	6	chr4:75110540,75133151,75184049,75132798,75168785,75102993
chr3:0183735012-0183735154	8	chr3:183735094,183735154,183735032,183735141,183735110,183735012,183735148,183735122	1	chr3:184504435
chr3:0183734819-0183735110	8	chr3:183735094,183734991,183735032,183735110,183735012,183734819,183734993,183734911	1	chr3:184198797
chr3:0159557697-0159557817	8	chr3:159557714,159557790,159557817,159557697,159557779,159557754,159557788,159557797	2	chr3:158731015,158765538
chr3:0159557686-0159557797	8	chr3:159557714,159557790,159557697,159557779,159557754,159557788,159557686,159557797	3	chr3:159459059,159461456,159462903
chr3:0128722832-0128722889	8	chr3:128722857,128722838,128722851,128722880,128722870,128722832,128722889,128722834	2	chr3:128292858,128290848
chr3:0065342523-0065342574	8	chr3:65342539,65342568,65342574,65342542,65342546,65342558,65342523,65342531	1	chr3:64543563
chr3:0065342514-0065342558	8	chr3:65342539,65342514,65342542,65342546,65342521,65342558,65342523,65342531	1	chr3:64620883
chr22:0039784804-0039784944	8	chr22:39784894,39784944,39784810,39784804,39784908,39784913,39784836,39784832	2	chr22:39732171,38833266
chr21:0040285052-0040285170	8	chr21:40285067,40285170,40285160,40285117,40285057,40285134,40285129,40285052	1	chr21:39800226
chr21:0034405613-0034405661	8	chr21:34405627,34405640,34405661,34405637,34405613,34405618,34405629,34405622	1	chr21:33956579
chr2:0136783232-0136783372	8	chr2:136783332,136783250,136783356,136783296,136783256,136783372,136783232,136783282	1	chr2:137325995
chr2:0074357511-0074357610	8	chr2:74357603,74357596,74357527,74357575,74357511,74357610,74357582,74357594	1	chr2:73421207
chr20:0057464435-0057464473	8	chr20:57464450,57464437,57464454,57464457,57464435,57464470,57464445,57464473	1	chr20:58029596
chr20:0057464425-0057464470	8	chr20:57464450,57464437,57464454,57464457,57464435,57464470,57464425,57464445	1	chr20:58323914
chr20:0042142494-0042142617	8	chr20:42142596,42142617,42142604,42142578,42142559,42142572,42142614,42142494	1	chr20:42703197
chr20:0036149112-0036149388	8	chr20:36149112,36149194,36149119,36149357,36149121,36149388,36149188,36149185	1	chr20:35556192
chr20:0033064220-0033064257	8	chr20:33064248,33064225,33064257,33064220,33064246,33064243,33064235,33064228	1	chr20:32512044
chr20:0032255764-0032255831	8	chr20:32255775,32255769,32255831,32255828,32255804,32255801,32255764,32255789	1	chr20:32542814
chr20:0032255611-0032255728	8	chr20:32255692,32255726,32255667,32255675,32255661,32255611,32255728,32255624	3	chr20:31569422,31571485,31567023
chr20:0032255360-0032255463	8	chr20:32255360,32255461,32255372,32255374,32255368,32255433,32255378,32255463	1	chr20:31739515
chr20:0003732817-0003732847	8	chr20:3732817,3732822,3732847,3732827,3732825,3732819,3732839,3732836	1	chr20:4259775
chr19:0057351965-0057352021	8	chr19:57352018,57351973,57352014,57352007,57351965,57351994,57352011,57352021	1	chr19:57271392
chr19:0052390962-0052391013	8	chr19:52391002,52390973,52390995,52390984,52391013,52390969,52391011,52390962	1	chr19:51523277
chr19:0037825248-0037825388	8	chr19:37825388,37825273,37825320,37825298,37825318,37825248,37825360,37825263	10	chr19:37103229,37126617,37123595,37164653,37157601,37117302,37210805,37187740,37178347,37056330
chr19:0021264982-0021265268	8	chr19:21265268,21264988,21264982,21265243,21265207,21265264,21264999,21265139	4	chr19:21079346,21105097,21009270,21088856
chr19:0021264973-0021265264	8	chr19:21264988,21264973,21264982,21265243,21265207,21265264,21264999,21265139	1	chr19:21579538
chr19:0021264933-0021265207	8	chr19:21264988,21264973,21264982,21265207,21264999,21265139,21264948,21264933	2	chr19:22096519,22114704
chr19:0021264896-0021264999	8	chr19:21264988,21264973,21264982,21264930,21264999,21264896,21264948,21264933	1	chr19:21164399
chr19:0006273803-0006273930	8	chr19:6273840,6273928,6273930,6273844,6273803,6273825,6273852,6273809	1	chr19:6790326
chr18:0060278485-0060278633	8	chr18:60278591,60278625,60278521,60278488,60278597,60278532,60278485,60278633	1	chr18:60000477
chr17:0076037018-0076037127	8	chr17:76037108,76037018,76037127,76037075,76037082,76037035,76037095,76037022	1	chr17:76217845
chr17:0076036997-0076037035	8	chr17:76036997,76037009,76037018,76037007,76037003,76036999,76037035,76037022	2	chr17:75227252,75228871
chr17:0017108772-0017108839	8	chr17:17108786,17108792,17108772,17108802,17108839,17108776,17108824,17108808	1	chr17:17253288
chr17:0008130167-0008130356	8	chr17:8130167,8130356,8130325,8130314,8130255,8130173,8130331,8130241	1	chr17:8613830
chr17:0008130103-0008130314	8	chr17:8130116,8130167,8130314,8130255,8130173,8130241,8130108,8130103	11	chr17:8368590,8362581,8428939,8376954,8377201,8419594,8416901,8378932,8340866,8363624,8397315
chr17:0006558225-0006558596	8	chr17:6558421,6558258,6558596,6558440,6558225,6558427,6558578,6558546	1	chr17:6062981
chr17:0003819384-0003819557	8	chr17:3819384,3819419,3819527,3819557,3819429,3819509,3819390,3819512	1	chr17:4739161
chr16:0000646395-0000646549	8	chr16:646438,646513,646494,646549,646395,646473,646466,646516	1	chr16:1579151
chr16:0000646362-0000646516	8	chr16:646438,646513,646494,646395,646362,646473,646466,646516	4	chr16:1499377,360303,432751,1501375
chr15:0092938850-0092939052	8	chr15:92939006,92938850,92938947,92938989,92938976,92938884,92939052,92938895	1	chr15:93060990
chr14:0024779962-0024780077	8	chr14:24779990,24780074,24780040,24780077,24780064,24779962,24779984,24780046	2	chr14:24847951,24843620
chr13:0110522162-0110522255	8	chr13:110522222,110522248,110522231,110522213,110522200,110522173,110522162,110522255	1	chr13:110966349
chr12:0133050987-0133051111	8	chr12:133051030,133051005,133051092,133051071,133051051,133051078,133050987,133051111	1	chr12:133179464
chr12:0075785067-0075785153	8	chr12:75785097,75785138,75785107,75785145,75785153,75785122,75785067,75785094	1	chr12:76117636
chr12:0075784975-0075785122	8	chr12:75785097,75785107,75785019,75784975,75785122,75785067,75785094,75785061	2	chr12:76310936,76313528
chr12:0049627579-0049627746	8	chr12:49627710,49627618,49627612,49627746,49627739,49627696,49627624,49627579	2	chr12:49847570,50260825
chr11:0133994903-0133994932	8	chr11:133994905,133994930,133994903,133994924,133994914,133994932,133994918,133994907	1	chr11:133696258
chr11:0072533607-0072533664	8	chr11:72533607,72533633,72533651,72533638,72533612,72533664,72533648,72533621	2	chr11:72197635,72201835
chr1:0248100523-0248100585	8	chr1:248100585,248100553,248100578,248100545,248100526,248100582,248100523,248100576	1	chr1:247728684
chr1:0248100459-0248100526	8	chr1:248100501,248100459,248100494,248100526,248100511,248100503,248100482,248100523	2	chr1:248429719,248428227
chr1:0248100427-0248100523	8	chr1:248100501,248100459,248100427,248100494,248100511,248100503,248100482,248100523	1	chr1:247117271
chr1:0205819293-0205819600	8	chr1:205819406,205819423,205819492,205819293,205819463,205819600,205819571,205819383	1	chr1:205318321
chr1:0205818947-0205819056	8	chr1:205819053,205819051,205819023,205819056,205818966,205818956,205818950,205818947	2	chr1:204973922,204973138
chr1:0075591174-0075591266	8	chr1:75591266,75591261,75591180,75591174,75591241,75591248,75591190,75591256	1	chr1:75170143
chr1:0017287205-0017287373	8	chr1:17287310,17287225,17287369,17287338,17287340,17287205,17287373,17287313	6	chr1:16797756,17425829,17397704,17429185,17417253,17418894
chr10:0123355277-0123355576	8	chr10:123355576,123355371,123355548,123355358,123355467,123355513,123355454,123355277	1	chr10:123701359
chr10:0096990813-0096990899	8	chr10:96990840,96990823,96990813,96990899,96990891,96990893,96990858,96990897	2	chr10:97002701,97070661
chr10:0096990752-0096990893	8	chr10:96990810,96990840,96990823,96990813,96990891,96990893,96990752,96990858	1	chr10:97698370
chr10:0073723254-0073723465	8	chr10:73723254,73723465,73723335,73723355,73723274,73723460,73723435,73723341	1	chr10:74647824
chr10:0000835481-0000835647	8	chr10:835490,835647,835606,835505,835481,835615,835596,835645	1	chr10:836115
chr9:0136844426-0136844590	7	chr9:136844426,136844481,136844461,136844540,136844437,136844590,136844463	1	chr9:137098042
chr9:0136435569-0136435800	7	chr9:136435681,136435687,136435788,136435800,136435580,136435587,136435569	1	chr9:136909261
chr9:0129884104-0129884457	7	chr9:129884443,129884457,129884134,129884242,129884432,129884121,129884104	1	chr9:130115259
chr9:0124989075-0124989190	7	chr9:124989080,124989190,124989087,124989104,124989100,124989075,124989092	1	chr9:124998225
chr9:0115652459-0115652520	7	chr9:115652488,115652499,115652520,115652479,115652459,115652466,115652511	1	chr9:114902932
chr9:0098274643-0098274917	7	chr9:98274791,98274847,98274671,98274643,98274917,98274865,98274853	2	chr9:98006368,97913026
chr9:0098274601-0098274671	7	chr9:98274639,98274601,98274630,98274622,98274671,98274643,98274615	1	chr9:98371810
chr9:0006716417-0006716538	7	chr9:6716538,6716454,6716461,6716525,6716423,6716466,6716417	1	chr9:5877948
chr9:0006716410-0006716525	7	chr9:6716454,6716461,6716525,6716423,6716466,6716417,6716410	1	chr9:7682860
chr8:0144371851-0144371985	7	chr8:144371958,144371931,144371981,144371873,144371965,144371851,144371985	7	chr8:144002283,143960597,143982831,143967432,143971760,143999600,143974787
chr8:0144371506-0144371627	7	chr8:144371537,144371518,144371513,144371506,144371627,144371553,144371511	1	chr8:144008181
chr8:0144371488-0144371553	7	chr8:144371537,144371518,144371513,144371506,144371488,144371553,144371511	2	chr8:145044749,145034852
chr8:0144371411-0144371518	7	chr8:144371518,144371513,144371506,144371488,144371447,144371411,144371511	1	chr8:144912303
chr8:0144360897-0144360966	7	chr8:144360939,144360950,144360922,144360966,144360960,144360897,144360912	17	chr8:144357772,144379252,144387919,143780775,143762724,144392368,144345973,144387485,144364579,144376881,144530651,144526905,144372531,144379934,144518660,144517562,144358381
chr8:0144358650-0144358728	7	chr8:144358702,144358712,144358659,144358728,144358693,144358653,144358650	1	chr8:143845269
chr8:0144358618-0144358702	7	chr8:144358702,144358659,144358693,144358618,144358653,144358650,144358632	1	chr8:144517562
chr8:0144358566-0144358618	7	chr8:144358575,144358581,144358607,144358566,144358618,144358579,144358598	2	chr8:143920340,144557036
chr8:0141109169-0141109244	7	chr8:141109176,141109169,141109186,141109189,141109227,141109195,141109244	3	chr8:140594432,140417049,140417073
chr8:0127568765-0127568807	7	chr8:127568768,127568765,127568807,127568791,127568777,127568782,127568775	10	chr8:127306602,128295710,127833841,127309930,127263042,127291414,127058751,127403650,127264002,127422090
chr8:0004853742-0004854095	7	chr8:4853742,4853950,4854095,4853791,4853903,4853971,4854078	1	chr8:3855302
chr8:0001972264-0001972405	7	chr8:1972264,1972405,1972371,1972400,1972326,1972277,1972388	57	chr8:1866796,2796810,2667530,1178457,2013234,2956478,2391471,1171532,1484887,2380877,1116809,1252450,1124032,1579614,2376118,1114849,1408448,2054171,1867510,1156972,2966328,2958909,1566505,2129547,1284332,2384721,2362875,2901470,2356921,2903097,2346867,1868842,2376531,1072775,2050240,2770936,1161954,1465824,2370882,1133355,2011098,1457027,1913134,2392794,2903020,1154309,1868413,1463750,1226530,15…
chr7:0150019973-0150020078	7	chr7:150019995,150020065,150019973,150020078,150020075,150020072,150019975	1	chr7:150538501
chr7:0112725807-0112727214	7	chr7:112725895,112725862,112725807,112727204,112725899,112725833,112727214	1	chr7:113364319
chr7:0027184625-0027184750	7	chr7:27184667,27184657,27184737,27184669,27184630,27184750,27184625	1	chr7:27051961
chr7:0027183494-0027183591	7	chr7:27183541,27183494,27183591,27183571,27183560,27183575,27183534	1	chr7:27379499
chr7:0027183483-0027183560	7	chr7:27183541,27183492,27183488,27183494,27183483,27183560,27183534	1	chr7:26590298
chr7:0027183465-0027183492	7	chr7:27183492,27183488,27183477,27183465,27183483,27183481,27183479	1	chr7:27916218
chr7:0027183266-0027183436	7	chr7:27183375,27183369,27183401,27183266,27183274,27183436,27183382	1	chr7:26642070
chr7:0027183262-0027183401	7	chr7:27183375,27183369,27183401,27183266,27183262,27183274,27183382	1	chr7:27787703
chr7:0027183260-0027183382	7	chr7:27183375,27183369,27183260,27183266,27183262,27183274,27183382	1	chr7:27988862
chr7:0027183100-0027183266	7	chr7:27183260,27183116,27183266,27183133,27183100,27183262,27183113	2	chr7:26462580,26432924
chr7:0027181614-0027183113	7	chr7:27181614,27181656,27181658,27181723,27183100,27183113,27181756	1	chr7:27787703
chr7:0023530070-0023530100	7	chr7:23530076,23530070,23530100,23530084,23530097,23530072,23530080	1	chr7:24183209
chr7:0023530062-0023530097	7	chr7:23530076,23530070,23530062,23530084,23530097,23530072,23530080	1	chr7:22914712
chr7:0023530056-0023530084	7	chr7:23530076,23530070,23530062,23530084,23530056,23530072,23530080	3	chr7:24187619,23380185,23720720
chr6:0160182495-0160182568	7	chr6:160182527,160182525,160182495,160182568,160182500,160182531,160182542	3	chr6:160353822,160490314,159634608
chr6:0160182444-0160182527	7	chr6:160182527,160182525,160182495,160182447,160182500,160182444,160182457	1	chr6:161015762
chr6:0157041327-0157041377	7	chr6:157041337,157041350,157041372,157041327,157041357,157041377,157041330	3	chr6:156127811,156118979,156120363
chr6:0157041206-0157041265	7	chr6:157041206,157041244,157041250,157041211,157041265,157041257,157041239	1	chr6:156337865
chr6:0157041132-0157041239	7	chr6:157041206,157041159,157041211,157041239,157041200,157041162,157041132	2	chr6:156397532,156439521
chr6:0152130129-0152130209	7	chr6:152130188,152130207,152130129,152130209,152130159,152130151,152130149	1	chr6:152492517
chr6:0152130058-0152130188	7	chr6:152130188,152130058,152130129,152130082,152130159,152130151,152130149	2	chr6:152542548,152643365
chr6:0108883770-0108883927	7	chr6:108883909,108883876,108883881,108883770,108883820,108883927,108883822	1	chr6:108068003
chr6:0033561082-0033590278	7	chr6:33561099,33561109,33590278,33590180,33561091,33561105,33561082	1	chr6:32709309
chr6:0033560990-0033561105	7	chr6:33561099,33560990,33561049,33561044,33561091,33561105,33561082	64	chr6:32696354,32699197,32708504,32703021,32708736,32685652,32701064,32685953,32697100,32696238,32693752,32702470,33724004,32702891,32693182,32694759,32719028,32702813,32703186,33948624,32713188,32699116,32700700,32693566,32702769,32692493,32702527,32693681,32695264,32692553,32706234,32695082,32695168,32686661,32695022,32702745,32692745,32709363,32705002,32706334,32697426,32689324,32706480,3269424…
chr6:0028351128-0028351283	7	chr6:28351276,28351283,28351128,28351162,28351132,28351194,28351148	15	chr6:28970100,29021017,29025680,29011960,29052572,28982287,28949904,28946253,28987058,28964872,28962604,29047203,28949606,28945959,29040786
chr6:0026233350-0026233438	7	chr6:26233421,26233412,26233352,26233380,26233350,26233378,26233438	8	chr6:27119826,27114052,27080205,27132529,27138529,27128806,27121325,27129757
chr6:0026233282-0026233412	7	chr6:26233412,26233352,26233380,26233350,26233282,26233329,26233378	1	chr6:25367710
chr6:0025882349-0025882463	7	chr6:25882373,25882381,25882460,25882376,25882414,25882463,25882349	1	chr6:25418571
chr6:0025882335-0025882414	7	chr6:25882373,25882381,25882337,25882335,25882376,25882414,25882349	2	chr6:25094953,25078882
chr5:0176046787-0176046844	7	chr5:176046809,176046821,176046844,176046793,176046787,176046795,176046819	1	chr5:176798306
chr5:0175273955-0175274258	7	chr5:175273955,175274258,175274163,175274027,175274198,175274149,175274152	1	chr5:174766694
chr5:0140552768-0140553118	7	chr5:140552768,140553055,140552865,140553097,140553101,140552803,140553118	2	chr5:141380348,141367898
chr5:0140480770-0140480881	7	chr5:140480786,140480881,140480829,140480770,140480780,140480833,140480865	1	chr5:139664820
chr5:0135416300-0135416405	7	chr5:135416364,135416388,135416398,135416300,135416394,135416405,135416381	3	chr5:135281494,134574232,134514658
chr5:0135416266-0135416388	7	chr5:135416286,135416364,135416388,135416300,135416266,135416281,135416381	1	chr5:134456005
chr5:0135416249-0135416381	7	chr5:135416286,135416249,135416364,135416300,135416266,135416281,135416381	1	chr5:135266859
chr5:0135416172-0135416364	7	chr5:135416286,135416249,135416364,135416300,135416266,135416172,135416281	1	chr5:134979444
chr5:0135415728-0135415932	7	chr5:135415728,135415925,135415906,135415918,135415932,135415927,135415892	1	chr5:134908402
chr5:0126408822-0126409119	7	chr5:126409051,126409053,126409069,126409119,126409061,126409007,126408822	1	chr5:126172195
chr5:0076373602-0076373639	7	chr5:76373623,76373608,76373611,76373634,76373605,76373639,76373602	1	chr5:76460800
chr5:0056594910-0056595105	7	chr5:56594910,56594947,56595077,56595105,56594939,56594971,56594993	1	chr5:57107989
chr5:0043037457-0043037611	7	chr5:43037592,43037470,43037457,43037611,43037460,43037582,43037606	1	chr5:43199867
chr5:0002515588-0002515708	7	chr5:2515680,2515705,2515676,2515619,2515622,2515708,2515588	1	chr5:2056446
chr4:0184018607-0184018873	7	chr4:184018733,184018740,184018618,184018873,184018665,184018607,184018627	1	chr4:183324280
chr4:0183060861-0183060977	7	chr4:183060881,183060977,183060943,183060967,183060861,183060960,183060975	3	chr4:182065314,182065258,183161620
chr4:0155702700-0155702805	7	chr4:155702805,155702760,155702775,155702755,155702700,155702785,155702802	1	chr4:155379883
chr4:0155702664-0155702760	7	chr4:155702688,155702760,155702755,155702700,155702667,155702691,155702664	2	chr4:156081675,156648354
chr4:0108852002-0108852084	7	chr4:108852062,108852069,108852038,108852055,108852048,108852002,108852084	1	chr4:108797741
chr4:0081119361-0081119390	7	chr4:81119372,81119385,81119366,81119390,81119361,81119387,81119376	1	chr4:81397872
chr4:0081119349-0081119385	7	chr4:81119372,81119349,81119385,81119366,81119361,81119376,81119354	2	chr4:80688131,80688257
chr4:0007043599-0007043849	7	chr4:7043614,7043599,7043840,7043725,7043849,7043831,7043618	1	chr4:7709880
chr4:0003043251-0003043356	7	chr4:3043324,3043251,3043356,3043308,3043320,3043295,3043310	1	chr4:3651101
chr3:0183735012-0183735148	7	chr3:183735094,183735032,183735141,183735110,183735012,183735148,183735122	1	chr3:183161510
chr3:0183734819-0183735094	7	chr3:183735094,183734991,183735032,183735012,183734819,183734993,183734911	1	chr3:183786537
chr3:0160168056-0160168176	7	chr3:160168087,160168095,160168071,160168176,160168149,160168152,160168056	2	chr3:159728987,159720271
chr3:0159557788-0159558114	7	chr3:159558114,159557790,159557817,159557831,159557788,159557797,159558087	1	chr3:160557063
chr3:0138763121-0138763216	7	chr3:138763159,138763216,138763141,138763121,138763214,138763138,138763135	1	chr3:139026525
chr3:0128722748-0128722787	7	chr3:128722777,128722757,128722750,128722748,128722763,128722784,128722787	3	chr3:129044900,129043582,128085090
chr3:0128722737-0128722777	7	chr3:128722740,128722777,128722757,128722750,128722748,128722737,128722763	1	chr3:128182074
chr3:0128722719-0128722757	7	chr3:128722740,128722757,128722750,128722748,128722737,128722726,128722719	1	chr3:128162235
chr3:0065342514-0065342546	7	chr3:65342539,65342514,65342542,65342546,65342521,65342523,65342531	1	chr3:65153699
chr3:0016925569-0016925650	7	chr3:16925650,16925635,16925618,16925626,16925569,16925623,16925620	1	chr3:16793773
chr22:0039784782-0039784894	7	chr22:39784894,39784810,39784804,39784796,39784836,39784832,39784782	1	chr22:39219932
chr22:0036600472-0036600861	7	chr22:36600861,36600582,36600770,36600630,36600472,36600531,36600803	2	chr22:37592504,37081397
chr22:0029866482-0029866612	7	chr22:29866560,29866516,29866497,29866612,29866597,29866520,29866482	3	chr22:29410104,29420482,29446611
chr21:0048081315-0048081383	7	chr21:48081380,48081315,48081371,48081383,48081377,48081369,48081365	1	chr21:47589156
chr21:0048081257-0048081304	7	chr21:48081291,48081287,48081281,48081304,48081279,48081257,48081277	3	chr21:47589156,47599176,47590975
chr21:0044579696-0044579850	7	chr21:44579841,44579850,44579696,44579829,44579805,44579758,44579819	3	chr21:44139957,44142979,44141357
chr21:0040285052-0040285160	7	chr21:40285067,40285160,40285117,40285057,40285134,40285129,40285052	2	chr21:40359005,40361928
chr21:0034405618-0034405661	7	chr21:34405627,34405640,34405661,34405637,34405618,34405629,34405622	1	chr21:34343828
chr21:0034405553-0034405618	7	chr21:34405560,34405553,34405562,34405555,34405613,34405557,34405618	1	chr21:33478686
chr21:0034405506-0034405553	7	chr21:34405513,34405539,34405543,34405509,34405545,34405553,34405506	1	chr21:33523381
chr2:0206628454-0206628553	7	chr2:206628454,206628525,206628521,206628529,206628531,206628539,206628553	1	chr2:207307823
chr2:0130345046-0130345112	7	chr2:130345057,130345100,130345094,130345112,130345046,130345086,130345048	1	chr2:129978391
chr2:0074643178-0074643306	7	chr2:74643178,74643288,74643227,74643212,74643209,74643306,74643218	1	chr2:74970393
chr2:0031806704-0031807008	7	chr2:31806992,31806704,31806892,31806941,31806898,31807008,31806867	1	chr2:31018602
chr20:0061596060-0061596298	7	chr20:61596290,61596103,61596080,61596206,61596060,61596078,61596298	1	chr20:61527563
chr20:0061327312-0061342077	7	chr20:61327356,61327402,61342077,61327312,61327328,61341906,61327465	1	chr20:60430927
chr20:0057464454-0057464571	7	chr20:57464479,57464454,57464457,57464571,57464470,57464530,57464473	2	chr20:57961572,57967906
chr20:0057464437-0057464473	7	chr20:57464450,57464437,57464454,57464457,57464470,57464445,57464473	1	chr20:58078847
chr20:0057430313-0057430624	7	chr20:57430507,57430345,57430624,57430313,57430368,57430559,57430327	1	chr20:57195469
chr20:0057427706-0057427754	7	chr20:57427754,57427713,57427706,57427730,57427725,57427718,57427738	1	chr20:57361999
chr20:0042142494-0042142614	7	chr20:42142596,42142604,42142578,42142559,42142572,42142614,42142494	1	chr20:41403176
chr20:0033064133-0033064174	7	chr20:33064158,33064174,33064133,33064139,33064141,33064151,33064146	1	chr20:32622608
chr20:0032255769-0032255831	7	chr20:32255775,32255769,32255831,32255828,32255804,32255801,32255789	5	chr20:31673846,31465450,31457887,31676804,31664933
chr20:0032255675-0032255775	7	chr20:32255775,32255769,32255692,32255726,32255675,32255764,32255728	1	chr20:31939710
chr20:0032255372-0032255472	7	chr20:32255461,32255372,32255374,32255433,32255378,32255463,32255472	1	chr20:31646528
chr20:0032255326-0032255368	7	chr20:32255326,32255342,32255360,32255351,32255344,32255339,32255368	1	chr20:31572438
chr20:0005485245-0005485347	7	chr20:5485294,5485268,5485284,5485347,5485270,5485278,5485245	7	chr20:5289718,5848517,5291041,5291143,5290658,5289891,5289644
chr20:0003732825-0003732863	7	chr20:3732847,3732863,3732827,3732853,3732825,3732839,3732836	1	chr20:3667198
chr20:0003732819-0003732847	7	chr20:3732822,3732847,3732827,3732825,3732819,3732839,3732836	2	chr20:3039115,4731547
chr20:0003732817-0003732839	7	chr20:3732817,3732822,3732827,3732825,3732819,3732839,3732836	3	chr20:3942178,3965054,3838807
chr19:0057352014-0057352134	7	chr19:57352018,57352014,57352097,57352134,57352112,57352109,57352021	1	chr19:57433871
chr19:0057351973-0057352021	7	chr19:57352018,57351973,57352014,57352007,57351994,57352011,57352021	1	chr19:56413212
chr19:0057349099-0057349388	7	chr19:57349215,57349204,57349107,57349099,57349241,57349388,57349232	4	chr19:57646570,57647015,57642098,57643099
chr19:0051373778-0051373912	7	chr19:51373884,51373778,51373889,51373873,51373875,51373858,51373912	1	chr19:52240842
chr19:0045720813-0045737833	7	chr19:45720813,45720816,45737831,45737833,45720895,45720871,45720818	2	chr19:45853413,45857049
chr19:0030251152-0030251246	7	chr19:30251152,30251230,30251214,30251211,30251246,30251225,30251239	10	chr19:29313466,29312402,29305946,29311328,29313978,29312167,29315337,29311713,29313060,29311855
chr19:0030251146-0030251239	7	chr19:30251152,30251230,30251214,30251211,30251146,30251225,30251239	4	chr19:29304286,29270788,29277208,29645920
chr19:0021264973-0021265243	7	chr19:21264988,21264973,21264982,21265243,21265207,21264999,21265139	2	chr19:21740932,21384253
chr19:0019221231-0019221331	7	chr19:19221312,19221231,19221241,19221308,19221310,19221331,19221329	1	chr19:20125791
chr19:0006273844-0006274152	7	chr19:6274145,6274003,6274152,6273928,6273930,6273844,6273852	1	chr19:5968688
chr19:0006273803-0006273928	7	chr19:6273840,6273928,6273844,6273803,6273825,6273852,6273809	1	chr19:7114288
chr19:0000518967-0000519061	7	chr19:519061,519046,518982,518971,519035,519038,518967	2	chr19:319822,326481
chr18:0077280159-0077280271	7	chr18:77280159,77280182,77280171,77280271,77280254,77280232,77280193	2	chr18:76570960,77861659
chr18:0077280145-0077280254	7	chr18:77280159,77280182,77280171,77280254,77280232,77280145,77280193	1	chr18:76295271
chr18:0074798821-0074798942	7	chr18:74798841,74798868,74798942,74798883,74798930,74798888,74798821	1	chr18:74874809
chr18:0074332449-0074332539	7	chr18:74332496,74332522,74332449,74332533,74332520,74332539,74332491	2	chr18:75023043,75020170
chr18:0029304397-0029304621	7	chr18:29304621,29304397,29304545,29304503,29304584,29304491,29304482	3	chr18:29204210,29220918,29230411
chr17:0080708367-0080708484	7	chr17:80708427,80708405,80708484,80708379,80708367,80708382,80708400	3	chr17:80177852,80176641,80185188
chr17:0076354927-0076354984	7	chr17:76354955,76354984,76354963,76354927,76354965,76354934,76354947	1	chr17:76497778
chr17:0076354851-0076354965	7	chr17:76354955,76354851,76354963,76354927,76354965,76354934,76354947	1	chr17:75712159
chr17:0075452178-0075452376	7	chr17:75452178,75452293,75452376,75452254,75452311,75452184,75452324	1	chr17:75661063
chr17:0075452162-0075452324	7	chr17:75452162,75452178,75452293,75452254,75452311,75452184,75452324	1	chr17:74939060
chr17:0072915624-0072915769	7	chr17:72915640,72915651,72915624,72915769,72915658,72915758,72915685	1	chr17:71931278
chr17:0056355539-0056355770	7	chr17:56355767,56355641,56355623,56355770,56355631,56355653,56355539	1	chr17:56404349
chr17:0045924832-0045924908	7	chr17:45924908,45924888,45924832,45924898,45924902,45924906,45924834	1	chr17:45007213
chr17:0042432252-0042432289	7	chr17:42432289,42432281,42432267,42432252,42432279,42432273,42432264	2	chr17:42085972,42109826
chr17:0026708616-0026708675	7	chr17:26708670,26708675,26708632,26708636,26708620,26708616,26708626	15	chr17:27130520,27085564,27187636,27081160,27072463,27185827,27077331,27131095,27080049,27129562,27082710,27147248,27189774,27182944,27075423
chr17:0017108776-0017108839	7	chr17:17108786,17108792,17108802,17108839,17108776,17108824,17108808	3	chr17:16337288,16346757,16359014
chr17:0017108772-0017108824	7	chr17:17108786,17108792,17108772,17108802,17108776,17108824,17108808	3	chr17:16325968,16331820,16326005
chr17:0017108683-0017108802	7	chr17:17108786,17108683,17108792,17108772,17108731,17108802,17108776	1	chr17:16879070
chr17:0014213096-0014213200	7	chr17:14213200,14213114,14213148,14213158,14213191,14213096,14213177	2	chr17:14514409,14536760
chr17:0008130167-0008130331	7	chr17:8130167,8130325,8130314,8130255,8130173,8130331,8130241	3	chr17:7923564,7922767,7922051
chr17:0008130103-0008130255	7	chr17:8130116,8130167,8130255,8130173,8130241,8130108,8130103	1	chr17:9102169
chr17:0007761927-0007762015	7	chr17:7761927,7761992,7762015,7761981,7761943,7761973,7761997	1	chr17:8215534
chr17:0006558421-0006558709	7	chr17:6558421,6558596,6558440,6558709,6558427,6558578,6558546	1	chr17:7285831
chr17:0001962087-0001962202	7	chr17:1962199,1962190,1962202,1962112,1962087,1962193,1962176	1	chr17:1424948
chr17:0001962083-0001962199	7	chr17:1962199,1962190,1962083,1962112,1962087,1962193,1962176	1	chr17:2302387
chr16:0088672687-0088672779	7	chr16:88672687,88672732,88672779,88672717,88672768,88672744,88672753	1	chr16:87788864
chr16:0085513942-0085513992	7	chr16:85513959,85513945,85513990,85513942,85513992,85513988,85513978	1	chr16:84771304
chr16:0000646395-0000646516	7	chr16:646438,646513,646494,646395,646473,646466,646516	2	chr16:1605051,1605537
chr16:0000646362-0000646513	7	chr16:646438,646513,646494,646395,646362,646473,646466	4	chr16:360888,1114107,418462,1120213
chr16:0000642655-0000642736	7	chr16:642655,642736,642712,642686,642660,642682,642679	1	chr16:1493151
chr15:0098963850-0098963997	7	chr15:98963881,98963850,98963997,98963984,98963855,98963890,98963987	1	chr15:98049275
chr15:0025018407-0025068738	7	chr15:25068732,25068738,25018503,25018407,25018494,25018416,25018469	1	chr15:24978912
chr14:0098444378-0098444513	7	chr14:98444388,98444513,98444476,98444417,98444480,98444378,98444422	1	chr14:97667587
chr14:0078108571-0078108661	7	chr14:78108576,78108645,78108650,78108574,78108661,78108598,78108571	1	chr14:77788838
chr14:0078108562-0078108645	7	chr14:78108576,78108645,78108574,78108562,78108598,78108567,78108571	1	chr14:78699895
chr14:0077499339-0077499391	7	chr14:77499339,77499359,77499344,77499341,77499351,77499389,77499391	1	chr14:78493306
chr14:0077499246-0077499359	7	chr14:77499246,77499337,77499339,77499359,77499344,77499341,77499351	1	chr14:77239567
chr14:0061746715-0061746854	7	chr14:61746844,61746854,61746827,61746715,61746824,61746734,61746738	1	chr14:61630720
chr13:0110522173-0110522255	7	chr13:110522222,110522248,110522231,110522213,110522200,110522173,110522255	1	chr13:110658084
chr13:0110522121-0110522213	7	chr13:110522149,110522213,110522200,110522173,110522121,110522145,110522162	2	chr13:110553801,110564269
chr13:0110522047-0110522149	7	chr13:110522097,110522149,110522047,110522086,110522121,110522145,110522055	1	chr13:110823340
chr13:0100218136-0100218225	7	chr13:100218225,100218166,100218213,100218156,100218144,100218153,100218136	1	chr13:99315652
chr13:0100218131-0100218213	7	chr13:100218166,100218213,100218156,100218144,100218153,100218136,100218131	1	chr13:100480664
chr13:0048893174-0048893215	7	chr13:48893215,48893176,48893189,48893193,48893174,48893178,48893208	2	chr13:48460299,49389309
chr13:0023412075-0023412332	7	chr13:23412307,23412311,23412278,23412275,23412075,23412332,23412324	1	chr13:23409170
chr12:0133051051-0133051141	7	chr12:133051092,133051071,133051051,133051078,133051141,133051136,133051111	1	chr12:133324216
chr12:0075785145-0075876344	7	chr12:75876344,75785179,75785194,75785145,75785153,75876306,75785168	1	chr12:76611883
chr12:0075785107-0075785179	7	chr12:75785138,75785179,75785107,75785145,75785153,75785168,75785122	2	chr12:75458164,76177158
chr12:0075785094-0075785153	7	chr12:75785097,75785138,75785107,75785145,75785153,75785122,75785094	3	chr12:75163028,74826350,74831961
chr12:0047219721-0047219890	7	chr12:47219841,47219877,47219731,47219890,47219737,47219721,47219723	1	chr12:47798724
chr11:0133994903-0133994930	7	chr11:133994905,133994930,133994903,133994924,133994914,133994918,133994907	1	chr11:134518738
chr11:0133994710-0133994884	7	chr11:133994710,133994762,133994759,133994730,133994716,133994884,133994881	1	chr11:134193829
chr11:0072533612-0072533664	7	chr11:72533633,72533651,72533638,72533612,72533664,72533648,72533621	1	chr11:72954449
chr11:0018433781-0018433857	7	chr11:18433806,18433803,18433781,18433857,18433792,18433813,18433794	1	chr11:18300954
chr11:0007110408-0007110456	7	chr11:7110408,7110453,7110423,7110456,7110448,7110429,7110411	2	chr11:7384411,7379647
chr11:0007110294-0007110340	7	chr11:7110294,7110322,7110340,7110301,7110304,7110332,7110312	2	chr11:8007515,8006713
chr11:0007110214-0007110301	7	chr11:7110294,7110220,7110226,7110234,7110214,7110245,7110301	1	chr11:6794304
chr11:0000397385-0000407862	7	chr11:397410,407862,397420,397385,397534,397443,407817	1	chr11:1292831
chr1:0235254230-0235254367	7	chr1:235254283,235254244,235254230,235254367,235254358,235254351,235254254	1	chr1:234792524
chr1:0235254163-0235254283	7	chr1:235254283,235254217,235254244,235254180,235254230,235254163,235254254	1	chr1:235790922
chr1:0205819383-0205819600	7	chr1:205819406,205819423,205819492,205819463,205819600,205819571,205819383	1	chr1:206618799
chr1:0205818916-0205819051	7	chr1:205819051,205818916,205819023,205818966,205818956,205818950,205818947	2	chr1:206637133,205685352
chr1:0205818899-0205818966	7	chr1:205818916,205818966,205818899,205818956,205818911,205818950,205818947	1	chr1:205908186
chr1:0204599653-0204633970	7	chr1:204599682,204599658,204599653,204633886,204599656,204633970,204599716	1	chr1:204014607
chr1:0201619505-0201619610	7	chr1:201619571,201619607,201619573,201619610,201619555,201619584,201619505	1	chr1:201075796
chr1:0201619303-0201619471	7	chr1:201619400,201619343,201619328,201619341,201619471,201619407,201619303	2	chr1:202405671,202364505
chr1:0167487032-0167487354	7	chr1:167487032,167487259,167487269,167487330,167487079,167487354,167487218	1	chr1:166852434
chr1:0158147658-0158147775	7	chr1:158147690,158147675,158147701,158147677,158147658,158147704,158147775	5	chr1:158415517,158425271,158381815,158023515,158390834
chr1:0156261207-0156261303	7	chr1:156261230,156261238,156261216,156261256,156261207,156261303,156261224	2	chr1:156024373,156022802
chr1:0154839717-0154839831	7	chr1:154839831,154839823,154839748,154839754,154839717,154839734,154839813	1	chr1:154811127
chr1:0154474132-0154474220	7	chr1:154474189,154474132,154474220,154474198,154474217,154474187,154474214	1	chr1:154766100
chr1:0146549662-0146549922	7	chr1:146549890,146549922,146549909,146549896,146549872,146549682,146549662	1	chr1:147087721
chr1:0111216033-0111216187	7	chr1:111216033,111216187,111216174,111216136,111216090,111216087,111216165	1	chr1:111916670
chr1:0075591180-0075591266	7	chr1:75591266,75591261,75591180,75591241,75591248,75591190,75591256	1	chr1:76091427
chr1:0075591174-0075591261	7	chr1:75591241,75591248,75591261,75591190,75591180,75591256,75591174	1	chr1:76398305
chr1:0025291472-0025291697	7	chr1:25291695,25291602,25291584,25291586,25291697,25291682,25291472	1	chr1:25193155
chr1:0016554902-0016554938	7	chr1:16554918,16554938,16554926,16554932,16554902,16554915,16554904	2	chr1:15797670,15796808
chr10:0133793483-0133793529	7	chr10:133793483,133793502,133793519,133793529,133793527,133793499,133793493	1	chr10:133300258
chr10:0133793475-0133793519	7	chr10:133793483,133793477,133793502,133793519,133793499,133793493,133793475	1	chr10:133511236
chr10:0131697218-0131697347	7	chr10:131697345,131697305,131697347,131697249,131697302,131697218,131697312	2	chr10:132077284,131572285
chr10:0123355277-0123355548	7	chr10:123355371,123355548,123355358,123355467,123355513,123355454,123355277	1	chr10:123491643
chr10:0082295908-0082295940	7	chr10:82295935,82295908,82295933,82295927,82295940,82295910,82295921	2	chr10:82254490,82279927
chr10:0082295896-0082295935	7	chr10:82295935,82295908,82295933,82295927,82295896,82295910,82295921	3	chr10:83239566,83203474,83199854
chr10:0025010738-0025010905	7	chr10:25010748,25010768,25010759,25010879,25010757,25010738,25010905	1	chr10:25111910
chr10:0016561939-0016562043	7	chr10:16561939,16561963,16561951,16561955,16562043,16561942,16562018	1	chr10:16526840
chr10:0001402860-0001402956	7	chr10:1402891,1402928,1402860,1402926,1402956,1402917,1402893	1	chr10:423671
chr9:0138590854-0138592701	6	chr9:138590863,138590900,138590871,138590893,138590854,138592701	1	chr9:137789793
chr9:0138590155-0138590370	6	chr9:138590270,138590263,138590370,138590155,138590260,138590290	1	chr9:138039129
chr9:0138003016-0138003222	6	chr9:138003222,138003184,138003016,138003206,138003181,138003076	1	chr9:138182186
chr9:0136844461-0136844595	6	chr9:136844481,136844461,136844595,136844540,136844590,136844463	1	chr9:137552398
chr9:0136435542-0136435587	6	chr9:136435554,136435542,136435580,136435548,136435587,136435569	6	chr9:136133743,136898922,136925451,136913355,136133699,136138125
chr9:0136435531-0136435580	6	chr9:136435554,136435542,136435580,136435531,136435548,136435569	3	chr9:136155444,136864858,136171344
chr9:0136435529-0136435569	6	chr9:136435554,136435542,136435531,136435548,136435569,136435529	1	chr9:136084941
chr9:0136435523-0136435554	6	chr9:136435554,136435523,136435542,136435531,136435548,136435529	1	chr9:136571886
chr9:0136435486-0136435548	6	chr9:136435523,136435542,136435531,136435548,136435486,136435529	1	chr9:136161837
chr9:0135754557-0135895732	6	chr9:135895732,135754601,135754672,135754557,135754665,135754581	1	chr9:135682019
chr9:0135406753-0135424626	6	chr9:135406762,135406775,135424626,135406760,135406772,135406753	11	chr9:136132303,136135238,136131437,136131472,136131347,136128772,136136770,136132608,136135659,136139617,136133034
chr9:0134379489-0134379578	6	chr9:134379554,134379504,134379489,134379497,134379578,134379535	1	chr9:134591644
chr9:0134379302-0134379468	6	chr9:134379450,134379302,134379304,134379468,134379313,134379319	1	chr9:134470351
chr9:0129884443-0129884798	6	chr9:129884556,129884443,129884457,129884798,129884536,129884545	2	chr9:129269846,129270986
chr9:0129883986-0129884242	6	chr9:129884134,129883986,129884242,129884032,129884121,129884104	3	chr9:129789615,129849880,129826261
chr9:0128651435-0129088647	6	chr9:129088647,128651478,128651466,128651644,128651435,128651650	2	chr9:129083845,129141450
chr9:0124989542-0124989577	6	chr9:124989550,124989567,124989577,124989570,124989542,124989574	11	chr9:125298845,125314400,125315557,125330678,125330739,125315778,125331205,125316752,125318782,125315107,125316042
chr9:0124989479-0124989570	6	chr9:124989550,124989567,124989570,124989497,124989542,124989479	4	chr9:124445115,125044448,125340264,125314885
chr9:0124989429-0124989550	6	chr9:124989550,124989497,124989432,124989542,124989429,124989479	1	chr9:125261468
chr9:0124989087-0124989195	6	chr9:124989190,124989087,124989104,124989100,124989195,124989092	6	chr9:125314400,125315557,125315778,125002275,125315107,125316042
chr9:0124989080-0124989190	6	chr9:124989080,124989190,124989087,124989104,124989100,124989092	1	chr9:124072652
chr9:0115821602-0115821765	6	chr9:115821602,115821765,115821661,115821647,115821619,115821659	1	chr9:116530593
chr9:0115652539-0115653531	6	chr9:115652542,115652598,115652545,115652539,115652626,115653531	1	chr9:115645184
chr9:0115652488-0115652532	6	chr9:115652532,115652488,115652499,115652520,115652523,115652511	2	chr9:116421786,115610876
chr9:0115652459-0115652511	6	chr9:115652488,115652499,115652479,115652459,115652466,115652511	5	chr9:115768575,114844883,114877392,114845493,114850190
chr9:0100069808-0100070100	6	chr9:100070100,100069961,100069909,100069906,100069808,100069897	1	chr9:100327714
chr9:0098274615-0098274671	6	chr9:98274639,98274630,98274622,98274671,98274643,98274615	1	chr9:98516196
chr9:0098274423-0098274615	6	chr9:98274539,98274601,98274535,98274508,98274615,98274423	1	chr9:98534372
chr9:0090622445-0091002325	6	chr9:90622445,90622448,90622456,90622509,91002325,90622473	1	chr9:90034729
chr9:0090386212-0090386268	6	chr9:90386212,90386228,90386263,90386265,90386268,90386246	1	chr9:90066956
chr9:0090386135-0090386263	6	chr9:90386212,90386145,90386228,90386263,90386246,90386135	1	chr9:89959906
chr9:0006716423-0006716538	6	chr9:6716538,6716454,6716461,6716525,6716423,6716466	1	chr9:7187799
chr9:0006716410-0006716466	6	chr9:6716454,6716461,6716423,6716466,6716417,6716410	3	chr9:7558182,6459274,6704475
chr9:0006715839-0006716079	6	chr9:6716076,6716063,6715934,6715839,6715941,6716079	1	chr9:7487974
chr8:0145750203-0145750260	6	chr8:145750240,145750203,145750229,145750232,145750224,145750260	5	chr8:145631197,145615776,145618309,145618597,145618312
chr8:0145162974-0145163102	6	chr8:145163089,145163102,145162983,145163083,145162980,145162974	2	chr8:144520147,144518049
chr8:0144371845-0144371965	6	chr8:144371958,144371845,144371931,144371873,144371965,144371851	1	chr8:144557036
chr8:0144371826-0144371931	6	chr8:144371845,144371931,144371841,144371873,144371826,144371851	4	chr8:143903612,144735347,143879927,144729639
chr8:0144371506-0144371553	6	chr8:144371537,144371518,144371513,144371506,144371553,144371511	1	chr8:143992218
chr8:0144360950-0144361035	6	chr8:144361004,144360950,144361035,144360966,144360960,144361016	6	chr8:143785549,143785345,143782044,143806896,143784885,143785659
chr8:0144358653-0144358728	6	chr8:144358702,144358712,144358659,144358728,144358693,144358653	1	chr8:144110454
chr8:0144358579-0144358632	6	chr8:144358581,144358607,144358618,144358579,144358598,144358632	1	chr8:143408785
chr8:0144358575-0144358618	6	chr8:144358575,144358581,144358607,144358618,144358579,144358598	1	chr8:143707473
chr8:0144358566-0144358607	6	chr8:144358575,144358581,144358607,144358566,144358579,144358598	7	chr8:144621035,144568375,144638839,144599178,144621091,144613084,144621839
chr8:0139508796-0139509909	6	chr8:139508896,139508796,139509029,139508799,139508901,139509909	4	chr8:140180024,140179693,140200107,140169439
chr8:0132051645-0132052822	6	chr8:132051645,132051716,132052822,132051722,132051680,132051694	1	chr8:131844517
chr8:0127568768-0127568807	6	chr8:127568768,127568807,127568791,127568777,127568782,127568775	6	chr8:127478325,127045555,127620361,127603549,127036938,127050415
chr8:0127568765-0127568791	6	chr8:127568768,127568765,127568791,127568777,127568782,127568775	1	chr8:127901649
chr8:0096085436-0096085475	6	chr8:96085473,96085448,96085436,96085439,96085465,96085475	1	chr8:95701885
chr8:0074004855-0074005104	6	chr8:74004855,74004934,74004938,74004928,74005104,74004951	1	chr8:73020254
chr8:0065711630-0065711680	6	chr8:65711666,65711658,65711641,65711644,65711630,65711680	1	chr8:65402084
chr8:0065711625-0065711666	6	chr8:65711666,65711625,65711658,65711641,65711644,65711630	1	chr8:64907701
chr8:0041347461-0041348972	6	chr8:41347464,41347492,41348972,41347481,41347461,41347499	1	chr8:41406773
chr8:0038832267-0038832423	6	chr8:38832267,38832372,38832423,38832326,38832273,38832299	1	chr8:38552757
chr8:0029210784-0029211411	6	chr8:29210798,29210792,29210800,29210790,29210784,29211411	1	chr8:28707570
chr8:0022548374-0022548529	6	chr8:22548380,22548427,22548529,22548400,22548374,22548403	1	chr8:21717529
chr8:0022548299-0022548374	6	chr8:22548316,22548312,22548374,22548324,22548303,22548299	1	chr8:22703333
chr8:0021905360-0021905490	6	chr8:21905360,21905400,21905490,21905472,21905369,21905462	1	chr8:21884544
chr8:0017271022-0017271051	6	chr8:17271032,17271027,17271030,17271022,17271051,17271025	1	chr8:17377242
chr8:0017270973-0017271027	6	chr8:17270977,17270975,17271027,17270973,17271022,17271025	1	chr8:17899172
chr8:0017017479-0017017849	6	chr8:17017479,17017591,17017642,17017849,17017583,17017514	1	chr8:17503431
chr8:0017017304-0017017591	6	chr8:17017479,17017591,17017304,17017313,17017583,17017514	1	chr8:17899172
chr8:0006691488-0006691691	6	chr8:6691488,6691691,6691686,6691535,6691528,6691513	2	chr8:6386250,6390530
chr8:0006419718-0006419857	6	chr8:6419755,6419718,6419857,6419839,6419765,6419739	3	chr8:5850509,5852840,5848670
chr8:0004853742-0004854078	6	chr8:4853742,4853950,4853791,4853903,4853971,4854078	6	chr8:5249426,5253577,5257588,5251062,5249754,5251578
chr8:0001972277-0001972405	6	chr8:1972405,1972371,1972400,1972326,1972277,1972388	2	chr8:2671510,2780312
chr8:0001972264-0001972400	6	chr8:1972264,1972371,1972400,1972326,1972277,1972388	3	chr8:1865887,1942272,2143681
chr8:0001365417-0001365473	6	chr8:1365456,1365440,1365473,1365431,1365417,1365453	2	chr8:1146100,2147744
chr7:0150019975-0150020078	6	chr7:150019995,150020065,150020078,150020075,150020072,150019975	2	chr7:150523061,150522565
chr7:0150019973-0150020075	6	chr7:150019995,150020065,150019973,150020075,150020072,150019975	4	chr7:150235783,150238170,150249492,150233827
chr7:0148768503-0148769047	6	chr7:148768503,148768541,148768561,148768530,148769047,148768519	1	chr7:148878620
chr7:0114055385-0114055795	6	chr7:114055795,114055419,114055569,114055474,114055581,114055385	1	chr7:114735547
chr7:0101461212-0101461389	6	chr7:101461329,101461234,101461212,101461389,101461340,101461320	1	chr7:101127455
chr7:0100610552-0100661996	6	chr7:100610611,100610608,100661996,100610647,100610666,100610552	1	chr7:100931663
chr7:0094285873-0094285931	6	chr7:94285902,94285887,94285931,94285873,94285889,94285911	5	chr7:93452850,94253617,94281335,94949928,93448448
chr7:0064541602-0064541636	6	chr7:64541610,64541636,64541630,64541606,64541628,64541602	2	chr7:64150010,64154862
chr7:0063924199-0063924238	6	chr7:63924226,63924219,63924236,63924210,63924199,63924238	1	chr7:64225274
chr7:0054827514-0054827645	6	chr7:54827645,54827629,54827639,54827528,54827641,54827514	4	chr7:55291056,54926166,54930362,55292883
chr7:0050132874-0050132920	6	chr7:50132903,50132874,50132920,50132917,50132882,50132890	1	chr7:50661735
chr7:0050132509-0050132653	6	chr7:50132634,50132622,50132648,50132651,50132509,50132653	1	chr7:49711297
chr7:0044104760-0044105092	6	chr7:44104852,44104779,44104760,44104771,44104872,44105092	1	chr7:43564142
chr7:0027184630-0027184750	6	chr7:27184667,27184657,27184737,27184669,27184630,27184750	1	chr7:26644642
chr7:0027183492-0027183571	6	chr7:27183541,27183492,27183494,27183571,27183560,27183534	1	chr7:28042363
chr7:0027183481-0027183534	6	chr7:27183492,27183488,27183494,27183483,27183534,27183481	1	chr7:26594315
chr7:0027183479-0027183494	6	chr7:27183492,27183488,27183494,27183483,27183481,27183479	2	chr7:27533292,26592617
chr7:0027183375-0027183477	6	chr7:27183375,27183477,27183465,27183401,27183436,27183382	1	chr7:26658640
chr7:0027183113-0027183266	6	chr7:27183260,27183116,27183266,27183133,27183262,27183113	2	chr7:28152675,28161379
chr7:0027143384-0027143674	6	chr7:27143478,27143384,27143465,27143450,27143674,27143459	2	chr7:27578405,27658801
chr7:0027143381-0027143478	6	chr7:27143478,27143384,27143465,27143450,27143381,27143459	1	chr7:27172571
chr7:0027143370-0027143465	6	chr7:27143384,27143465,27143450,27143381,27143370,27143459	1	chr7:26601316
chr7:0024796189-0025018568	6	chr7:24796203,24796189,25018568,24796207,24796355,24796194	2	chr7:24152917,25295346
chr7:0023530070-0023530097	6	chr7:23530076,23530070,23530084,23530097,23530072,23530080	3	chr7:22988381,22932736,24251799
chr7:0023530062-0023530084	6	chr7:23530076,23530070,23530062,23530084,23530072,23530080	1	chr7:23741943
chr7:0023530056-0023530080	6	chr7:23530076,23530070,23530062,23530056,23530072,23530080	1	chr7:24133719
chr7:0002773824-0002773918	6	chr7:2773877,2773832,2773841,2773918,2773852,2773824	7	chr7:3613667,2167978,3368197,3351810,2968361,3307922,3335041
chr7:0002757515-0002757613	6	chr7:2757597,2757567,2757603,2757613,2757515,2757572	1	chr7:2004421
chr7:0000948583-0001081033	6	chr7:948583,1081033,948614,948636,948587,948616	4	chr7:1203957,1213127,1203841,1216438
chr7:0000948501-0000948616	6	chr7:948583,948567,948501,948614,948587,948616	1	chr7:1627632
chr7:0000948482-0000948614	6	chr7:948482,948583,948567,948501,948614,948587	1	chr7:884665
chr7:0000948465-0000948587	6	chr7:948482,948465,948583,948567,948501,948587	1	chr7:1009337
chr6:0160182525-0160182574	6	chr6:160182527,160182525,160182568,160182574,160182531,160182542	2	chr6:159563494,159423454
chr6:0160182500-0160182568	6	chr6:160182527,160182525,160182568,160182500,160182531,160182542	5	chr6:160501707,160514541,160465054,160508172,160491741
chr6:0160182495-0160182542	6	chr6:160182527,160182525,160182495,160182500,160182531,160182542	2	chr6:160574535,160572866
chr6:0160182430-0160182500	6	chr6:160182495,160182430,160182447,160182500,160182444,160182457	15	chr6:160646173,159338019,160653927,160645832,160646612,160646280,160659723,160653981,160660694,160658704,160668041,160648267,160665461,160666356,160662143
chr6:0158068419-0158068521	6	chr6:158068521,158068472,158068446,158068419,158068459,158068455	1	chr6:158208870
chr6:0157041330-0157041377	6	chr6:157041337,157041350,157041372,157041357,157041377,157041330	2	chr6:156712682,157432660
chr6:0157041325-0157041357	6	chr6:157041337,157041350,157041327,157041357,157041330,157041325	1	chr6:156787460
chr6:0157041321-0157041350	6	chr6:157041337,157041350,157041327,157041321,157041330,157041325	1	chr6:157059428
chr6:0157041308-0157041337	6	chr6:157041337,157041308,157041327,157041321,157041330,157041325	1	chr6:156868092
chr6:0157041211-0157041265	6	chr6:157041244,157041250,157041211,157041265,157041257,157041239	2	chr6:156916754,157020791
chr6:0157041206-0157041257	6	chr6:157041206,157041244,157041250,157041211,157041257,157041239	2	chr6:156540417,156392232
chr6:0157041200-0157041250	6	chr6:157041206,157041244,157041250,157041211,157041239,157041200	1	chr6:156137875
chr6:0157041132-0157041211	6	chr6:157041206,157041159,157041211,157041200,157041162,157041132	2	chr6:158022695,156427957
chr6:0152130149-0152130209	6	chr6:152130188,152130207,152130209,152130159,152130151,152130149	1	chr6:152841248
chr6:0152130129-0152130207	6	chr6:152130188,152130207,152130129,152130159,152130151,152130149	3	chr6:152024985,152024415,152802114
chr6:0152130044-0152130151	6	chr6:152130044,152130058,152130129,152130082,152130151,152130149	3	chr6:152615200,151266717,152618420
chr6:0147124876-0147124986	6	chr6:147124949,147124986,147124876,147124878,147124982,147124976	1	chr6:146672103
chr6:0110678078-0110736632	6	chr6:110678085,110678116,110678101,110678092,110678078,110736632	5	chr6:111100687,110991916,111055531,111107737,111081133
chr6:0110301011-0110301080	6	chr6:110301029,110301075,110301080,110301050,110301054,110301011	1	chr6:110889538
chr6:0108883770-0108883909	6	chr6:108883909,108883876,108883881,108883770,108883820,108883822	2	chr6:108451893,108069833
chr6:0106551825-0106582496	6	chr6:106551916,106551848,106551827,106551825,106551895,106582496	1	chr6:106799104
chr6:0100915379-0100915712	6	chr6:100915379,100915395,100915712,100915710,100915512,100915532	1	chr6:100249106
chr6:0078174267-0078176929	6	chr6:78174414,78174278,78176929,78174267,78174286,78174441	2	chr6:77949743,77943178
chr6:0074064404-0074064465	6	chr6:74064436,74064414,74064465,74064404,74064453,74064434	1	chr6:74871231
chr6:0041376966-0041610891	6	chr6:41376995,41376985,41610891,41377021,41376966,41376990	1	chr6:40679739
chr6:0041376672-0041376907	6	chr6:41376672,41376904,41376749,41376799,41376907,41376708	1	chr6:42084516
chr6:0039196189-0039196691	6	chr6:39196189,39196246,39196290,39196691,39196238,39196376	1	chr6:39138337
chr6:0033560965-0033561049	6	chr6:33560990,33560965,33561049,33560979,33561044,33560967	1	chr6:33464061
chr6:0033560957-0033561044	6	chr6:33560990,33560965,33560957,33560979,33561044,33560967	2	chr6:33867461,33717770
chr6:0033560953-0033560990	6	chr6:33560990,33560965,33560953,33560957,33560979,33560967	4	chr6:33115606,32693918,32710119,32693861
chr6:0033560939-0033560979	6	chr6:33560965,33560953,33560957,33560979,33560939,33560967	2	chr6:32706801,33012405
chr6:0033560929-0033560967	6	chr6:33560965,33560953,33560957,33560939,33560929,33560967	2	chr6:33890451,33650621
chr6:0028351128-0028351276	6	chr6:28351276,28351128,28351162,28351132,28351194,28351148	9	chr6:28663530,28650353,28606662,28668480,28645170,28665944,28664631,28643896,28665109
chr6:0028351123-0028351194	6	chr6:28351123,28351128,28351162,28351132,28351194,28351148	2	chr6:28457818,28738609
chr6:0027114238-0027115703	6	chr6:27114279,27114247,27115703,27114287,27114244,27114238	1	chr6:27217719
chr6:0026522556-0026522599	6	chr6:26522556,26522599,26522578,26522567,26522563,26522559	1	chr6:25665041
chr6:0026233412-0026270652	6	chr6:26233442,26233421,26233412,26270652,26233473,26233438	1	chr6:25393306
chr6:0026233350-0026233421	6	chr6:26233421,26233412,26233352,26233380,26233350,26233378	2	chr6:25414846,25361055
chr6:0026233282-0026233380	6	chr6:26233352,26233380,26233350,26233282,26233329,26233378	1	chr6:25475131
chr6:0025882463-0025882516	6	chr6:25882516,25882500,25882485,25882511,25882481,25882463	1	chr6:24996338
chr6:0025882349-0025882460	6	chr6:25882373,25882381,25882460,25882376,25882414,25882349	57	chr6:26464472,26415798,26421876,26416399,26465768,26410524,26458226,26423856,26411963,26456443,26423867,26416866,26413235,26421207,26421030,26424729,26444862,26427131,26443853,26414373,26460721,26421276,26412216,26445860,26411188,26413088,26426301,26466234,26411483,26424523,26416616,26410227,26446209,26411895,26408949,26441054,25328567,26430848,26417126,26420052,26423090,26434139,26421441,2642965…
chr6:0025882337-0025882414	6	chr6:25882373,25882381,25882337,25882376,25882414,25882349	1	chr6:25504562
chr6:0025882335-0025882381	6	chr6:25882373,25882381,25882337,25882335,25882376,25882349	27	chr6:26094367,26121002,26104057,26108282,26114702,26114653,26102417,26118893,26121153,26110314,26113340,26111671,26124430,26127184,26128766,26127759,26116996,26122783,26111448,26102708,26113398,25726074,26123539,26123629,26112164,26139933,26119459
chr6:0025882252-0025882373	6	chr6:25882373,25882328,25882337,25882252,25882335,25882349	1	chr6:25065669
chr6:0025882208-0025882349	6	chr6:25882328,25882208,25882337,25882252,25882335,25882349	1	chr6:26012875
chr6:0024722065-0024909820	6	chr6:24722080,24909820,24722084,24722075,24722072,24722065	1	chr6:24578272
chr6:0015266670-0015266970	6	chr6:15266782,15266766,15266970,15266670,15266691,15266792	2	chr6:16047734,15538436
chr6:0002952945-0002970391	6	chr6:2953042,2952960,2952945,2970391,2953027,2952963	1	chr6:3014483
chr6:0002952902-0002952960	6	chr6:2952920,2952960,2952945,2952939,2952937,2952902	1	chr6:1957861
chr6:0002952839-0002952945	6	chr6:2952920,2952945,2952939,2952839,2952937,2952902	1	chr6:2199634
chr6:0002952811-0002952939	6	chr6:2952920,2952811,2952939,2952839,2952937,2952902	2	chr6:2386913,3354261
chr5:0179779137-0180016820	6	chr5:179779165,179779137,179779152,179779145,179779142,180016820	1	chr5:179908092
chr5:0179588619-0179597307	6	chr5:179588657,179588627,179597307,179588671,179588619,179588633	1	chr5:178695086
chr5:0179588606-0179588657	6	chr5:179588657,179588627,179588606,179588619,179588609,179588633	1	chr5:180058963
chr5:0176046787-0176046821	6	chr5:176046809,176046821,176046793,176046787,176046795,176046819	2	chr5:176017455,176020203
chr5:0176046725-0176046809	6	chr5:176046809,176046779,176046793,176046787,176046725,176046795	1	chr5:175313487
chr5:0175274198-0175277207	6	chr5:175274277,175274258,175274270,175274198,175277207,175274274	1	chr5:176109874
chr5:0171807587-0171807954	6	chr5:171807623,171807709,171807587,171807739,171807938,171807954	1	chr5:172201974
chr5:0155753881-0155754035	6	chr5:155754009,155753897,155753881,155754035,155754002,155753976	2	chr5:154968621,154956642
chr5:0151305109-0151305641	6	chr5:151305117,151305641,151305109,151305136,151305111,151305143	4	chr5:151383115,150499884,151390009,151383692
chr5:0146832182-0146832289	6	chr5:146832257,146832203,146832289,146832241,146832182,146832276	1	chr5:146436523
chr5:0140857974-0140863492	6	chr5:140858036,140863492,140857990,140857995,140857974,140858051	1	chr5:141501662
chr5:0140806936-0140807318	6	chr5:140806936,140807137,140807006,140807318,140807027,140807166	1	chr5:140857798
chr5:0140762650-0140762740	6	chr5:140762652,140762681,140762726,140762650,140762740,140762659	1	chr5:141027399
chr5:0140762437-0140762645	6	chr5:140762645,140762573,140762635,140762437,140762440,140762554	1	chr5:140989410
chr5:0140744589-0140744632	6	chr5:140744632,140744596,140744599,140744613,140744589,140744605	1	chr5:141029072
chr5:0140730079-0140730212	6	chr5:140730212,140730141,140730136,140730092,140730145,140730079	1	chr5:140101612
chr5:0140719217-0140719273	6	chr5:140719225,140719217,140719273,140719242,140719246,140719254	1	chr5:140023818
chr5:0140718989-0140719246	6	chr5:140719225,140719217,140719242,140719021,140719246,140718989	1	chr5:141041435
chr5:0140552865-0140553172	6	chr5:140553055,140552865,140553097,140553101,140553172,140553118	1	chr5:141024048
chr5:0140552768-0140553101	6	chr5:140552768,140553055,140552865,140553097,140553101,140552803	3	chr5:140575211,140566244,140561983
chr5:0140174554-0140174657	6	chr5:140174651,140174657,140174554,140174633,140174574,140174589	1	chr5:141057221
chr5:0135416388-0135416725	6	chr5:135416388,135416398,135416412,135416394,135416405,135416725	1	chr5:136028077
chr5:0135416364-0135416405	6	chr5:135416364,135416388,135416398,135416394,135416405,135416381	1	chr5:135705674
chr5:0135416300-0135416398	6	chr5:135416364,135416388,135416398,135416300,135416394,135416381	1	chr5:134472374
chr5:0135416281-0135416388	6	chr5:135416286,135416364,135416388,135416300,135416281,135416381	1	chr5:134579744
chr5:0135416266-0135416381	6	chr5:135416286,135416364,135416300,135416266,135416281,135416381	7	chr5:134782510,134791352,134780909,134781081,134782576,134782414,134782450
chr5:0135416249-0135416364	6	chr5:135416286,135416249,135416364,135416300,135416266,135416281	1	chr5:134861178
chr5:0135415925-0135416001	6	chr5:135415925,135415932,135415927,135416001,135415948,135415968	2	chr5:134935957,134896455
chr5:0135415918-0135415968	6	chr5:135415925,135415918,135415932,135415927,135415948,135415968	2	chr5:136179240,136171512
chr5:0135415892-0135415932	6	chr5:135415925,135415906,135415918,135415932,135415927,135415892	6	chr5:134782510,135007688,134791352,134782576,134782414,134782450
chr5:0135415591-0135415906	6	chr5:135415715,135415728,135415906,135415698,135415591,135415892	1	chr5:135007644
chr5:0135415001-0135415086	6	chr5:135415072,135415086,135415080,135415074,135415070,135415001	4	chr5:135281070,135280552,136027890,135375042
chr5:0126409007-0126409119	6	chr5:126409051,126409053,126409069,126409119,126409061,126409007	1	chr5:126201232
chr5:0087898585-0087955277	6	chr5:87898620,87955277,87898636,87898601,87898585,87898610	1	chr5:88338789
chr5:0076373641-0076373661	6	chr5:76373644,76373652,76373647,76373641,76373661,76373649	1	chr5:76311992
chr5:0076373634-0076373649	6	chr5:76373644,76373634,76373647,76373641,76373639,76373649	2	chr5:76733379,76722877
chr5:0076373495-0076373536	6	chr5:76373495,76373518,76373515,76373526,76373536,76373531	2	chr5:75534570,75520928
chr5:0056594939-0056595105	6	chr5:56594947,56595077,56595105,56594939,56594971,56594993	9	chr5:56706119,55741171,55758956,57016850,57004423,56704132,56711877,57019354,56727958
chr5:0043037460-0043037611	6	chr5:43037592,43037470,43037611,43037460,43037582,43037606	3	chr5:43236979,43244846,43227798
chr5:0043037330-0043037399	6	chr5:43037330,43037336,43037352,43037399,43037365,43037373	2	chr5:42631264,42626206
chr5:0041509784-0041869461	6	chr5:41509895,41509874,41869461,41509849,41509882,41509784	1	chr5:40985604
chr5:0033937381-0033937437	6	chr5:33937437,33937419,33937425,33937383,33937381,33937433	1	chr5:34691121
chr5:0010601505-0010601810	6	chr5:10601526,10601531,10601505,10601810,10601708,10601793	1	chr5:9684672
chr5:0006583797-0006765822	6	chr5:6765822,6583931,6583874,6583925,6583797,6583896	1	chr5:6559304
chr5:0003182070-0003182111	6	chr5:3182088,3182111,3182094,3182108,3182070,3182106	3	chr5:3317260,3318642,3313928
chr5:0002335002-0002465592	6	chr5:2335022,2335056,2335002,2335028,2335053,2465592	1	chr5:3079057
chr5:0002334885-0002335053	6	chr5:2335022,2334885,2334909,2335002,2335028,2335053	2	chr5:2902999,2214721
chr5:0001505402-0001521684	6	chr5:1505475,1505402,1505455,1521684,1505505,1505432	1	chr5:1761089
chr5:0001505313-0001505475	6	chr5:1505475,1505402,1505455,1505313,1505432,1505382	1	chr5:1532324
chr5:0001495043-0001495099	6	chr5:1495099,1495075,1495055,1495048,1495043,1495067	2	chr5:1772615,2314737
chr4:0184018527-0184018627	6	chr4:184018618,184018603,184018527,184018607,184018567,184018627	1	chr4:184921299
chr4:0183729124-0183729312	6	chr4:183729312,183729124,183729149,183729291,183729302,183729286	1	chr4:183730650
chr4:0183060881-0183060977	6	chr4:183060881,183060977,183060943,183060967,183060960,183060975	2	chr4:183067139,182686437
chr4:0183060861-0183060975	6	chr4:183060881,183060943,183060967,183060861,183060960,183060975	1	chr4:183068987
chr4:0155702691-0155702785	6	chr4:155702760,155702775,155702755,155702700,155702785,155702691	2	chr4:156083037,156074074
chr4:0122854055-0122854153	6	chr4:122854055,122854119,122854061,122854153,122854138,122854141	1	chr4:122574626
chr4:0111397134-0111397277	6	chr4:111397277,111397155,111397134,111397179,111397244,111397220	1	chr4:112244790
chr4:0081119366-0081119390	6	chr4:81119372,81119385,81119366,81119390,81119387,81119376	1	chr4:80567119
chr4:0081119349-0081119376	6	chr4:81119372,81119349,81119366,81119361,81119376,81119354	1	chr4:80742791
chr4:0081107131-0081107185	6	chr4:81107169,81107141,81107183,81107144,81107185,81107131	1	chr4:80316079
chr4:0078977231-0078977349	6	chr4:78977349,78977253,78977239,78977331,78977241,78977231	1	chr4:78063137
chr4:0074847544-0074847661	6	chr4:74847544,74847639,74847655,74847634,74847646,74847661	2	chr4:74453782,74453857
chr4:0057547525-0057547773	6	chr4:57547773,57547619,57547525,57547535,57547611,57547579	1	chr4:58408330
chr4:0048484812-0048486810	6	chr4:48484905,48486810,48485090,48484828,48484841,48484812	2	chr4:48274152,48312672
chr4:0020253674-0020257590	6	chr4:20253694,20253703,20253687,20253674,20257590,20253679	2	chr4:20852166,20852244
chr4:0011428438-0011428816	6	chr4:11428816,11428656,11428438,11428660,11428515,11428529	4	chr4:11000517,11015578,11016253,11002528
chr4:0003043019-0003043199	6	chr4:3043019,3043163,3043023,3043199,3043125,3043030	4	chr4:3510514,3519434,3494055,3516369
chr4:0000206232-0000206395	6	chr4:206385,206339,206378,206232,206395,206267	2	chr4:1191042,1192243
chr3:0196693980-0196694091	6	chr3:196694018,196693993,196694013,196694091,196693982,196693980	5	chr3:196199204,196203979,196210808,196366264,196222369
chr3:0183735094-0183735154	6	chr3:183735094,183735154,183735141,183735110,183735148,183735122	1	chr3:184193055
chr3:0183734991-0183735110	6	chr3:183735094,183734991,183735032,183735110,183735012,183734993	1	chr3:183745663
chr3:0160168149-0160281681	6	chr3:160281681,160168199,160168176,160168149,160168152,160168183	8	chr3:160192518,160171453,160154747,160152299,160191374,160130110,160153305,160168292
chr3:0160168087-0160168183	6	chr3:160168087,160168095,160168176,160168149,160168152,160168183	1	chr3:159754507
chr3:0159558114-0159558353	6	chr3:159558116,159558337,159558114,159558132,159558353,159558254	1	chr3:158595198
chr3:0159557754-0159557817	6	chr3:159557790,159557817,159557779,159557754,159557788,159557797	4	chr3:158781278,158768420,158775781,158791891
chr3:0157812071-0157812275	6	chr3:157812092,157812071,157812275,157812131,157812117,157812085	1	chr3:158628264
chr3:0149374773-0149374820	6	chr3:149374794,149374799,149374785,149374796,149374820,149374773	1	chr3:149066126
chr3:0142837400-0142840198	6	chr3:142837514,142837400,142837489,142837464,142837472,142840198	2	chr3:141992053,142000804
chr3:0140814128-0140866274	6	chr3:140814133,140814128,140814301,140814254,140814189,140866274	1	chr3:141158614
chr3:0137228231-0137228372	6	chr3:137228231,137228356,137228372,137228271,137228333,137228240	1	chr3:136866272
chr3:0128722838-0128722889	6	chr3:128722857,128722838,128722851,128722880,128722870,128722889	1	chr3:128686912
chr3:0128722757-0128722790	6	chr3:128722777,128722757,128722763,128722790,128722784,128722787	1	chr3:128212526
chr3:0128722726-0128722757	6	chr3:128722740,128722757,128722750,128722748,128722737,128722726	1	chr3:128670446
chr3:0124867784-0124882866	6	chr3:124882866,124867871,124867899,124867784,124867863,124867852	1	chr3:125332263
chr3:0065342539-0065342574	6	chr3:65342539,65342568,65342574,65342542,65342546,65342558	1	chr3:65461675
chr3:0065342523-0065342558	6	chr3:65342539,65342542,65342546,65342558,65342523,65342531	1	chr3:64599279
chr3:0065342514-0065342542	6	chr3:65342539,65342514,65342542,65342521,65342523,65342531	1	chr3:65405625
chr3:0049170537-0049202928	6	chr3:49170537,49170556,49170599,49202928,49170549,49170586	3	chr3:48727112,48730116,49224316
chr3:0049170446-0049170586	6	chr3:49170537,49170556,49170455,49170446,49170549,49170586	1	chr3:48719638
chr3:0039543749-0039543807	6	chr3:39543786,39543772,39543749,39543776,39543807,39543788	4	chr3:38796985,38763863,38764998,38793989
chr3:0027762095-0027765803	6	chr3:27762121,27765803,27762097,27762095,27762105,27762134	1	chr3:27945306
chr3:0009768813-0009904235	6	chr3:9904235,9768813,9768849,9768826,9768856,9768828	1	chr3:10517836
chr22:0050049155-0050049286	6	chr22:50049179,50049165,50049252,50049205,50049155,50049286	2	chr22:50830044,50826336
chr22:0039784832-0039784944	6	chr22:39784894,39784944,39784908,39784913,39784836,39784832	2	chr22:40344043,40722745
chr22:0039784782-0039784836	6	chr22:39784810,39784804,39784796,39784836,39784832,39784782	3	chr22:40629805,40599631,40688917
chr22:0032033467-0032033577	6	chr22:32033569,32033516,32033577,32033480,32033467,32033514	1	chr22:32936298
chr22:0031318289-0031318404	6	chr22:31318373,31318404,31318400,31318291,31318391,31318289	1	chr22:30929905
chr22:0031318286-0031318400	6	chr22:31318373,31318286,31318400,31318291,31318391,31318289	2	chr22:30833372,31043766
chr22:0031318276-0031318373	6	chr22:31318373,31318286,31318291,31318276,31318282,31318289	2	chr22:31139318,31130537
chr22:0031318262-0031318289	6	chr22:31318262,31318286,31318271,31318276,31318282,31318289	1	chr22:31134390
chr22:0031318256-0031318286	6	chr22:31318262,31318286,31318271,31318276,31318256,31318282	1	chr22:31556103
chr22:0031318240-0031318282	6	chr22:31318262,31318271,31318240,31318276,31318256,31318282	1	chr22:31169761
chr22:0031032435-0031032561	6	chr22:31032451,31032561,31032444,31032435,31032485,31032454	1	chr22:31745274
chr22:0017600704-0017600842	6	chr22:17600842,17600709,17600704,17600727,17600730,17600838	1	chr22:18032226
chr22:0017600685-0017600730	6	chr22:17600709,17600704,17600727,17600730,17600685,17600701	2	chr22:17492452,17910844
chr22:0017600676-0017600727	6	chr22:17600709,17600704,17600727,17600676,17600685,17600701	1	chr22:17410658
chr21:0048081365-0048081383	6	chr21:48081380,48081371,48081383,48081377,48081369,48081365	1	chr21:47963651
chr21:0048081257-0048081291	6	chr21:48081291,48081287,48081281,48081279,48081257,48081277	1	chr21:47243032
chr21:0047604107-0047604212	6	chr21:47604146,47604212,47604138,47604107,47604119,47604151	7	chr21:46958299,46750190,47678774,48052838,46957794,47041808,46957916
chr21:0044985332-0045077371	6	chr21:44985336,44985413,45077371,44985341,44985417,44985332	1	chr21:44360107
chr21:0044473723-0044473879	6	chr21:44473840,44473723,44473850,44473864,44473879,44473806	1	chr21:43476375
chr21:0040285067-0040285170	6	chr21:40285067,40285170,40285160,40285117,40285134,40285129	1	chr21:40128721
chr21:0034405509-0034405553	6	chr21:34405513,34405539,34405543,34405509,34405545,34405553	1	chr21:34343828
chr2:0220108182-0220108325	6	chr2:220108182,220108325,220108307,220108211,220108195,220108189	1	chr2:221074372
chr2:0220108167-0220108307	6	chr2:220108167,220108182,220108307,220108211,220108195,220108189	3	chr2:220735707,220772551,220771707
chr2:0220024500-0220024730	6	chr2:220024597,220024606,220024502,220024730,220024512,220024500	3	chr2:219267913,219267781,219266204
chr2:0206628539-0206628737	6	chr2:206628727,206628737,206628714,206628539,206628692,206628553	1	chr2:205957557
chr2:0206628525-0206628692	6	chr2:206628525,206628529,206628531,206628539,206628692,206628553	1	chr2:207326937
chr2:0177025868-0177027431	6	chr2:177027431,177025998,177025996,177025868,177026011,177025986	2	chr2:176654605,176654738
chr2:0176940725-0176941277	6	chr2:176940779,176940782,176941277,176941037,176940847,176940725	1	chr2:177397832
chr2:0166649766-0166649916	6	chr2:166649768,166649910,166649916,166649766,166649803,166649824	1	chr2:166125219
chr2:0165811810-0165811918	6	chr2:165811891,165811816,165811895,165811910,165811918,165811810	1	chr2:166128186
chr2:0157186446-0157186792	6	chr2:157186482,157186647,157186485,157186446,157186618,157186792	1	chr2:157388702
chr2:0130345057-0130345122	6	chr2:130345057,130345100,130345094,130345112,130345086,130345122	1	chr2:129549283
chr2:0121498101-0121498665	6	chr2:121498188,121498378,121498101,121498194,121498665,121498267	1	chr2:121909486
chr2:0115420038-0115420107	6	chr2:115420051,115420041,115420058,115420053,115420107,115420038	1	chr2:115568614
chr2:0115419969-0115420010	6	chr2:115419972,115420010,115419969,115419987,115420008,115419997	1	chr2:115080639
chr2:0110373290-0110373356	6	chr2:110373328,110373296,110373300,110373293,110373290,110373356	1	chr2:110313489
chr2:0103352548-0103352734	6	chr2:103352570,103352734,103352560,103352548,103352665,103352711	1	chr2:102951851
chr2:0101087535-0101226871	6	chr2:101087581,101087563,101226871,101087575,101087588,101087535	1	chr2:100516134
chr2:0101087447-0101087575	6	chr2:101087447,101087563,101087528,101087575,101087535,101087456	1	chr2:101550181
chr2:0073402369-0073402533	6	chr2:73402428,73402533,73402524,73402379,73402501,73402369	2	chr2:74232251,74225434
chr2:0071123434-0071124470	6	chr2:71123486,71123448,71123440,71123434,71124470,71123445	5	chr2:70677994,70692557,70671184,70676098,70677463
chr2:0031806892-0031807092	6	chr2:31806992,31806892,31807092,31806941,31806898,31807008	1	chr2:31448475
chr2:0020871530-0020871651	6	chr2:20871544,20871530,20871651,20871615,20871648,20871628	3	chr2:20883953,20884381,20889714
chr2:0020869848-0020871510	6	chr2:20869862,20871510,20869878,20869860,20869880,20869848	1	chr2:20256192
chr2:0020869771-0020869878	6	chr2:20869835,20869862,20869878,20869860,20869848,20869771	1	chr2:20839003
chr2:0020869740-0020869862	6	chr2:20869835,20869740,20869862,20869860,20869848,20869771	1	chr2:20884973
chr2:0020869717-0020869860	6	chr2:20869835,20869740,20869717,20869860,20869848,20869771	1	chr2:21538826
chr2:0020864891-0020869717	6	chr2:20865037,20869717,20865010,20864891,20864920,20865035	1	chr2:20884550
chr2:0020864794-0020865035	6	chr2:20864819,20865010,20864891,20864794,20864920,20865035	1	chr2:21137425
chr2:0016154016-0016154134	6	chr2:16154047,16154016,16154021,16154134,16154018,16154023	1	chr2:16810365
chr2:0016154009-0016154047	6	chr2:16154047,16154016,16154021,16154018,16154009,16154023	1	chr2:15471027
chr20:0062427653-0062427697	6	chr20:62427697,62427692,62427683,62427663,62427653,62427694	2	chr20:61446042,62450664
chr20:0062427591-0062427692	6	chr20:62427606,62427692,62427683,62427663,62427653,62427591	1	chr20:62064562
chr20:0062427580-0062427683	6	chr20:62427606,62427580,62427683,62427663,62427653,62427591	3	chr20:62409888,61833263,61826524
chr20:0061596060-0061596290	6	chr20:61596290,61596103,61596080,61596206,61596060,61596078	17	chr20:62365866,62327582,62361737,62370732,61540319,62329412,62365556,62330484,62330439,62328453,62328829,62328742,62368804,62326110,62328267,62369895,61544714
chr20:0061371425-0061371667	6	chr20:61371511,61371637,61371425,61371565,61371584,61371667	1	chr20:61576777
chr20:0060601169-0060601372	6	chr20:60601358,60601312,60601178,60601214,60601372,60601169	5	chr20:60623268,60576992,60573983,59897162,60622817
chr20:0060510120-0060601169	6	chr20:60510120,60510232,60510175,60510152,60510235,60601169	1	chr20:60448675
chr20:0057798534-0057798590	6	chr20:57798583,57798560,57798571,57798577,57798534,57798590	1	chr20:58076457
chr20:0057464457-0057464571	6	chr20:57464479,57464457,57464571,57464470,57464530,57464473	1	chr20:57969886
chr20:0057464454-0057464530	6	chr20:57464479,57464454,57464457,57464470,57464530,57464473	2	chr20:56878920,56869953
chr20:0057464450-0057464479	6	chr20:57464450,57464479,57464454,57464457,57464470,57464473	1	chr20:57980909
chr20:0057464445-0057464473	6	chr20:57464450,57464454,57464457,57464470,57464445,57464473	2	chr20:57193549,57195469
chr20:0057464425-0057464454	6	chr20:57464450,57464437,57464454,57464435,57464425,57464445	1	chr20:58325210
chr20:0057431093-0057431195	6	chr20:57431195,57431104,57431126,57431141,57431134,57431093	1	chr20:56524955
chr20:0057431071-0057431141	6	chr20:57431104,57431126,57431141,57431071,57431134,57431093	1	chr20:58348589
chr20:0057430628-0057431071	6	chr20:57430663,57431071,57430641,57430647,57430673,57430628	1	chr20:57124772
chr20:0057429207-0057429310	6	chr20:57429310,57429247,57429259,57429207,57429243,57429235	1	chr20:58355173
chr20:0057427713-0057427754	6	chr20:57427754,57427713,57427730,57427725,57427718,57427738	2	chr20:56515919,58292376
chr20:0057427706-0057427738	6	chr20:57427713,57427706,57427730,57427725,57427718,57427738	4	chr20:57413371,57394925,57410978,57402992
chr20:0057427697-0057427730	6	chr20:57427713,57427697,57427706,57427730,57427725,57427718	1	chr20:57444209
chr20:0057426743-0057426835	6	chr20:57426757,57426743,57426801,57426749,57426759,57426835	1	chr20:56796784
chr20:0057426730-0057426801	6	chr20:57426757,57426743,57426801,57426749,57426759,57426730	1	chr20:58013270
chr20:0055835770-0055836172	6	chr20:55835927,55836043,55836172,55836025,55835907,55835770	1	chr20:55605991
chr20:0043936859-0043940584	6	chr20:43936876,43936859,43940584,43936896,43936899,43936866	1	chr20:44929981
chr20:0042142572-0042142617	6	chr20:42142596,42142617,42142604,42142578,42142572,42142614	1	chr20:42012681
chr20:0036149194-0036149455	6	chr20:36149455,36149452,36149194,36149357,36149388,36149410	2	chr20:36611647,36628578
chr20:0036149063-0036149188	6	chr20:36149112,36149119,36149121,36149188,36149185,36149063	1	chr20:36997632
chr20:0033064243-0033064270	6	chr20:33064248,33064270,33064257,33064246,33064243,33064261	2	chr20:32535305,32540501
chr20:0033064139-0033064174	6	chr20:33064158,33064174,33064139,33064141,33064151,33064146	1	chr20:32140287
chr20:0033064117-0033064141	6	chr20:33064128,33064133,33064139,33064124,33064141,33064117	1	chr20:32687611
chr20:0032255775-0032255831	6	chr20:32255775,32255831,32255828,32255804,32255801,32255789	4	chr20:31407476,31486051,31418296,33132364
chr20:0032255675-0032255769	6	chr20:32255769,32255692,32255726,32255675,32255764,32255728	1	chr20:32923871
chr20:0032255661-0032255728	6	chr20:32255692,32255726,32255667,32255675,32255661,32255728	2	chr20:31549424,31585292
chr20:0032255591-0032255661	6	chr20:32255591,32255597,32255661,32255611,32255601,32255624	1	chr20:32466054
chr20:0032255582-0032255611	6	chr20:32255591,32255597,32255611,32255601,32255589,32255582	1	chr20:31600217
chr20:0032255372-0032255463	6	chr20:32255461,32255372,32255374,32255433,32255378,32255463	1	chr20:31647126
chr20:0032255315-0032255344	6	chr20:32255326,32255342,32255315,32255317,32255344,32255339	2	chr20:31739515,31585292
chr20:0020257916-0020257985	6	chr20:20257972,20257948,20257916,20257966,20257982,20257985	12	chr20:20308675,20282344,20310692,20316279,20288490,20315635,20301350,20292186,20306764,20314165,20301884,20289369
chr2:0001609194-0001712527	6	chr2:1712527,1609232,1609194,1609236,1609364,1609354	1	chr2:1327698
chr2:0001370616-0001370852	6	chr2:1370660,1370616,1370715,1370657,1370852,1370718	1	chr2:868450
chr2:0001370557-0001370718	6	chr2:1370557,1370660,1370616,1370715,1370657,1370718	3	chr2:1582242,1101127,2102687
chr20:0005485268-0005485347	6	chr20:5485294,5485268,5485284,5485347,5485270,5485278	1	chr20:5873144
chr20:0005485245-0005485294	6	chr20:5485294,5485268,5485284,5485270,5485278,5485245	4	chr20:5488644,5525635,5542471,5325472
chr20:0003732836-0003732883	6	chr20:3732847,3732863,3732853,3732883,3732839,3732836	2	chr20:3055513,4583833
chr20:0003732827-0003732863	6	chr20:3732847,3732863,3732827,3732853,3732839,3732836	2	chr20:3784593,3784110
chr20:0003732825-0003732853	6	chr20:3732847,3732827,3732853,3732825,3732839,3732836	8	chr20:3373712,3335431,3350485,3228423,3267736,3386482,3233091,3362033
chr20:0003732817-0003732836	6	chr20:3732817,3732822,3732827,3732825,3732819,3732836	1	chr20:4504187
chr20:0003725685-0003732817	6	chr20:3732817,3725734,3725831,3725685,3725702,3725836	1	chr20:4251663
chr20:0002730656-0002730788	6	chr20:2730788,2730677,2730784,2730779,2730656,2730689	1	chr20:2760705
chr19:0058791099-0058840465	6	chr19:58791263,58791159,58840465,58791188,58791099,58791186	1	chr19:58741170
chr19:0057351973-0057352018	6	chr19:57352018,57351973,57352014,57352007,57351994,57352011	1	chr19:56473645
chr19:0057351965-0057352014	6	chr19:57351973,57352014,57352007,57351965,57351994,57352011	1	chr19:57521142
chr19:0057350158-0057350292	6	chr19:57350292,57350216,57350160,57350208,57350248,57350158	1	chr19:56491110
chr19:0057350096-0057350248	6	chr19:57350216,57350096,57350160,57350208,57350248,57350158	3	chr19:56779041,57077384,57485528
chr19:0057349215-0057349486	6	chr19:57349440,57349215,57349486,57349241,57349388,57349232	1	chr19:57003937
chr19:0057349099-0057349241	6	chr19:57349215,57349204,57349107,57349099,57349241,57349232	2	chr19:58058739,57590285
chr19:0054410943-0054411154	6	chr19:54411154,54411057,54411055,54410943,54410956,54411059	1	chr19:54429198
chr19:0052390847-0052390913	6	chr19:52390847,52390871,52390860,52390863,52390884,52390913	1	chr19:52160305
chr19:0051329997-0051330440	6	chr19:51330327,51330440,51330155,51329997,51330167,51330374	1	chr19:52240842
chr19:0051220256-0051220367	6	chr19:51220297,51220286,51220367,51220273,51220358,51220256	2	chr19:51584951,51584598
chr19:0050265281-0050269083	6	chr19:50265341,50265395,50265436,50265288,50269083,50265281	1	chr19:50962062
chr19:0046998006-0047141387	6	chr19:46998035,46998045,46998050,46998006,47141387,46998057	1	chr19:47492475
chr19:0045737950-0045737993	6	chr19:45737993,45737981,45737956,45737986,45737983,45737950	2	chr19:46469411,46472915
chr19:0045737940-0045737983	6	chr19:45737943,45737981,45737956,45737940,45737983,45737950	2	chr19:44832875,44840789
chr19:0041386277-0041386434	6	chr19:41386321,41386277,41386319,41386323,41386434,41386317	4	chr19:42318486,42305941,42315281,42317872
chr19:0038712935-0038713072	6	chr19:38713050,38712935,38712969,38712958,38713068,38713072	1	chr19:38861333
chr19:0037825360-0037825651	6	chr19:37825388,37825455,37825651,37825469,37825406,37825360	2	chr19:37018202,37017796
chr19:0037825248-0037825320	6	chr19:37825273,37825320,37825298,37825318,37825248,37825263	1	chr19:38399461
chr19:0036247869-0036247981	6	chr19:36247883,36247963,36247981,36247869,36247973,36247872	1	chr19:35490861
chr19:0036247856-0036247883	6	chr19:36247883,36247867,36247869,36247862,36247856,36247872	1	chr19:36940760
chr19:0030251092-0030251225	6	chr19:30251152,30251214,30251211,30251146,30251225,30251092	4	chr19:29419850,29436748,29420446,29446266
chr19:0021751795-0021752062	6	chr19:21752062,21752046,21751817,21751795,21751977,21751826	2	chr19:21776652,21775371
chr19:0021264982-0021265243	6	chr19:21264988,21264982,21265243,21265207,21264999,21265139	2	chr19:21473737,21477431
chr19:0021264973-0021265207	6	chr19:21264988,21264973,21264982,21265207,21264999,21265139	5	chr19:22120269,21427377,21419141,21426837,22121293
chr19:0019221329-0019285909	6	chr19:19221368,19221361,19285909,19221344,19221331,19221329	3	chr19:18456276,18455703,18448105
chr19:0017355289-0017355306	6	chr19:17355304,17355291,17355294,17355289,17355306,17355299	1	chr19:17090612
chr19:0015391923-0015391971	6	chr19:15391946,15391949,15391927,15391959,15391923,15391971	6	chr19:15831762,15809025,15828406,15801454,15829529,15829990
chr19:0013054763-0013055588	6	chr19:13054784,13055588,13054786,13054763,13054772,13054811	1	chr19:13885127
chr19:0010404375-0010404490	6	chr19:10404467,10404470,10404383,10404490,10404375,10404486	1	chr19:10070500
chr19:0006273928-0006274160	6	chr19:6274145,6274003,6274160,6274152,6273928,6273930	1	chr19:6524406
chr19:0006273803-0006273852	6	chr19:6273840,6273844,6273803,6273825,6273852,6273809	1	chr19:6792868
chr19:0001466638-0001466669	6	chr19:1466638,1466669,1466643,1466662,1466647,1466651	5	chr19:987571,2317666,986825,2318180,987051
chr19:0001452437-0001452913	6	chr19:1452913,1452642,1452690,1452890,1452458,1452437	1	chr19:2181607
chr18:0077292474-0077292597	6	chr18:77292537,77292597,77292523,77292583,77292474,77292543	3	chr18:76349043,76337612,77868036
chr18:0077280171-0077280271	6	chr18:77280182,77280171,77280271,77280254,77280232,77280193	1	chr18:77173979
chr18:0077280159-0077280254	6	chr18:77280159,77280182,77280171,77280254,77280232,77280193	2	chr18:77277719,77931598
chr18:0074964184-0074964307	6	chr18:74964251,74964222,74964307,74964264,74964214,74964184	1	chr18:75373758
chr18:0074964164-0074964251	6	chr18:74964251,74964178,74964222,74964164,74964214,74964184	1	chr18:75155910
chr18:0074798883-0074811601	6	chr18:74811601,74799055,74798942,74798883,74798930,74798888	2	chr18:74763094,75232689
chr18:0074798841-0074798942	6	chr18:74798841,74798868,74798942,74798883,74798930,74798888	1	chr18:74138947
chr18:0074332449-0074332533	6	chr18:74332496,74332522,74332449,74332533,74332520,74332491	1	chr18:74271486
chr18:0074241440-0074250897	6	chr18:74241566,74241440,74241479,74241581,74250897,74241545	1	chr18:74916314
chr18:0060985152-0060988514	6	chr18:60988514,60985212,60985182,60985209,60985179,60985152	3	chr18:60671376,60684680,60671398
chr18:0048085498-0048085661	6	chr18:48085649,48085498,48085644,48085639,48085651,48085661	1	chr18:47858553
chr18:0012306431-0012306496	6	chr18:12306464,12306466,12306496,12306457,12306489,12306431	1	chr18:11472697
chr18:0007038788-0007117191	6	chr18:7038879,7038790,7038788,7117191,7038921,7038868	2	chr18:7222638,7215275
chr18:0007038766-0007038879	6	chr18:7038879,7038790,7038788,7038785,7038766,7038868	3	chr18:7816276,6638822,7809253
chr18:0007038676-0007038790	6	chr18:7038790,7038788,7038695,7038785,7038766,7038676	1	chr18:7270601
chr17:0077121796-0077123704	6	chr17:77121832,77121829,77121802,77121796,77123704,77121816	1	chr17:77365079
chr17:0076354963-0076355044	6	chr17:76355044,76354990,76354984,76354963,76354965,76355029	2	chr17:77288240,77278868
chr17:0076354934-0076354984	6	chr17:76354955,76354984,76354963,76354965,76354934,76354947	1	chr17:77303002
chr17:0076354927-0076354965	6	chr17:76354955,76354963,76354927,76354965,76354934,76354947	1	chr17:77299603
chr17:0076354851-0076354963	6	chr17:76354955,76354851,76354963,76354927,76354934,76354947	1	chr17:75741480
chr17:0076037108-0076037164	6	chr17:76037156,76037108,76037164,76037154,76037127,76037136	1	chr17:76290948
chr17:0076036997-0076037018	6	chr17:76036997,76037009,76037018,76037007,76037003,76036999	2	chr17:76581434,76580658
chr17:0076036993-0076037009	6	chr17:76036997,76037009,76037007,76037003,76036999,76036993	2	chr17:76507054,75916160
chr17:0075452293-0075452403	6	chr17:75452293,75452376,75452403,75452311,75452383,75452324	5	chr17:74711723,76392144,75094971,75916160,75192907
chr17:0075452254-0075452383	6	chr17:75452293,75452376,75452254,75452311,75452383,75452324	1	chr17:74653862
chr17:0075452178-0075452324	6	chr17:75452178,75452293,75452254,75452311,75452184,75452324	2	chr17:74947435,74946286
chr17:0075452162-0075452311	6	chr17:75452162,75452178,75452293,75452254,75452311,75452184	1	chr17:76029269
chr17:0062774536-0062774583	6	chr17:62774544,62774583,62774571,62774536,62774546,62774539	1	chr17:63527220
chr17:0056355623-0056355770	6	chr17:56355767,56355641,56355623,56355770,56355631,56355653	1	chr17:55755412
chr17:0048858708-0048858746	6	chr17:48858732,48858721,48858746,48858727,48858708,48858724	1	chr17:49391549
chr17:0046705499-0046722455	6	chr17:46705499,46705508,46705741,46722455,46705542,46705628	2	chr17:46619102,46591320
chr17:0046681135-0046681313	6	chr17:46681154,46681307,46681313,46681290,46681304,46681135	1	chr17:46819036
chr17:0045924898-0045924922	6	chr17:45924915,45924908,45924898,45924922,45924902,45924906	6	chr17:46574491,46602432,46597193,46597109,46597048,46585890
chr17:0045924781-0045924888	6	chr17:45924888,45924832,45924817,45924781,45924822,45924834	2	chr17:45353189,45361119
chr17:0041278054-0041278179	6	chr17:41278153,41278141,41278135,41278150,41278054,41278179	37	chr17:41174025,41375555,41331306,41371844,41428061,41331816,41244936,41270229,41191129,41326087,41423944,41197274,41245237,41331597,41234470,41195025,41179864,41329847,41176831,41244000,41176688,41244435,41427403,41328095,41180772,41194885,41327621,41278116,41257134,41330024,41445145,41196408,41331460,41424101,41245466,41332330,41301709
chr17:0040835939-0040836061	6	chr17:40835939,40835981,40836061,40835983,40835951,40835976	1	chr17:40514201
chr17:0040835927-0040835983	6	chr17:40835927,40835939,40835981,40835983,40835951,40835976	2	chr17:40219433,41490161
chr17:0040835917-0040835981	6	chr17:40835927,40835939,40835981,40835917,40835951,40835976	1	chr17:41478455
chr17:0033817217-0033817581	6	chr17:33817262,33817371,33817581,33817376,33817279,33817217	1	chr17:34051176
chr17:0026708717-0026708773	6	chr17:26708736,26708763,26708773,26708717,26708726,26708741	3	chr17:27322441,27180784,27314224
chr17:0025859420-0025859646	6	chr17:25859556,25859420,25859627,25859517,25859442,25859646	1	chr17:26104511
chr17:0016593271-0016593532	6	chr17:16593517,16593316,16593330,16593271,16593532,16593288	1	chr17:17499544
chr17:0014213177-0014213285	6	chr17:14213274,14213200,14213285,14213191,14213280,14213177	1	chr17:13949720
chr17:0014213158-0014213280	6	chr17:14213274,14213200,14213158,14213191,14213280,14213177	1	chr17:14920997
chr17:0014213148-0014213274	6	chr17:14213274,14213200,14213148,14213158,14213191,14213177	1	chr17:14249900
chr17:0014213114-0014213200	6	chr17:14213200,14213114,14213148,14213158,14213191,14213177	1	chr17:14194963
chr17:0008130173-0008130331	6	chr17:8130325,8130314,8130255,8130173,8130331,8130241	4	chr17:7832766,7847955,7849087,7828558
chr17:0007761992-0007762120	6	chr17:7762028,7761992,7762015,7762057,7762120,7761997	1	chr17:7899310
chr17:0007761927-0007761997	6	chr17:7761927,7761992,7761981,7761943,7761973,7761997	2	chr17:7918490,8320276
chr17:0006558421-0006558596	6	chr17:6558421,6558596,6558440,6558427,6558578,6558546	2	chr17:6320519,6319941
chr17:0006558222-0006558440	6	chr17:6558421,6558258,6558440,6558222,6558225,6558427	3	chr17:6473353,6513329,6512470
chr17:0006558200-0006558427	6	chr17:6558421,6558258,6558222,6558225,6558427,6558200	1	chr17:6361788
chr17:0004804756-0004804877	6	chr17:4804868,4804844,4804756,4804780,4804877,4804790	1	chr17:5609630
chr17:0004804251-0004804367	6	chr17:4804269,4804357,4804251,4804342,4804367,4804322	1	chr17:5559733
chr17:0004804245-0004804357	6	chr17:4804269,4804357,4804251,4804245,4804342,4804322	1	chr17:5565463
chr17:0004692440-0004692503	6	chr17:4692469,4692452,4692487,4692440,4692498,4692503	1	chr17:3936043
chr17:0004612817-0004675114	6	chr17:4612817,4675114,4612841,4612849,4612819,4612852	2	chr17:3890429,4637886
chr17:0003819419-0003819557	6	chr17:3819419,3819527,3819557,3819429,3819509,3819512	1	chr17:3890429
chr17:0003819390-0003819527	6	chr17:3819419,3819527,3819429,3819509,3819390,3819512	1	chr17:4550189
chr17:0003591331-0003598227	6	chr17:3591377,3591331,3591338,3598227,3591496,3591371	1	chr17:3738990
chr17:0001962193-0001974878	6	chr17:1962199,1962204,1962202,1962231,1962193,1974878	1	chr17:1934199
chr17:0001962087-0001962199	6	chr17:1962199,1962190,1962112,1962087,1962193,1962176	1	chr17:2251059
chr17:0001962083-0001962193	6	chr17:1962190,1962083,1962112,1962087,1962193,1962176	2	chr17:1233239,2031507
chr17:0001962072-0001962190	6	chr17:1962190,1962083,1962112,1962087,1962176,1962072	1	chr17:1009156
chr17:0000171922-0000172164	6	chr17:172159,171948,171981,172164,171925,171922	3	chr17:908229,912914,908795
chr17:0000171826-0000171948	6	chr17:171948,171859,171915,171826,171925,171922	1	chr17:840805
chr16:0090016059-0090016109	6	chr16:90016061,90016091,90016106,90016075,90016109,90016059	1	chr16:90050880
chr16:0090015957-0090016034	6	chr16:90016034,90016004,90016025,90016023,90016020,90015957	1	chr16:89703424
chr16:0089118958-0089119572	6	chr16:89119094,89118964,89119572,89118958,89118984,89118962	1	chr16:88777528
chr16:0089118936-0089118964	6	chr16:89118964,89118958,89118943,89118936,89118962,89118948	2	chr16:89796756,89471246
chr16:0085981833-0085981947	6	chr16:85981901,85981904,85981925,85981833,85981947,85981847	1	chr16:86387726
chr16:0085981816-0085981925	6	chr16:85981901,85981904,85981925,85981833,85981816,85981847	1	chr16:86699196
chr16:0085513942-0085513990	6	chr16:85513959,85513945,85513990,85513942,85513988,85513978	1	chr16:84747896
chr16:0073100895-0073101152	6	chr16:73101152,73101021,73100998,73100895,73100987,73100981	1	chr16:72607478
chr16:0055794523-0055794780	6	chr16:55794780,55794778,55794671,55794679,55794662,55794523	1	chr16:55765906
chr16:0055794282-0055794679	6	chr16:55794671,55794679,55794662,55794356,55794523,55794282	1	chr16:55496529
chr16:0023197724-0023197934	6	chr16:23197724,23197860,23197740,23197734,23197781,23197934	1	chr16:23976991
chr16:0014397376-0014397521	6	chr16:14397521,14397483,14397376,14397505,14397378,14397492	3	chr16:14009819,14002972,14010994
chr16:0010274188-0010274203	6	chr16:10274191,10274203,10274200,10274188,10274194,10274196	1	chr16:9789248
chr16:0008960907-0008986349	6	chr16:8960932,8960911,8960907,8960944,8986349,8960968	1	chr16:8483859
chr16:0008960813-0008960911	6	chr16:8960833,8960911,8960907,8960821,8960903,8960813	2	chr16:9873939,9855794
chr16:0006533316-0006534159	6	chr16:6533338,6533316,6533321,6534159,6533360,6533342	1	chr16:6843831
chr16:0006533304-0006533321	6	chr16:6533316,6533321,6533312,6533310,6533308,6533304	1	chr16:6053930
chr16:0004729932-0004730173	6	chr16:4730062,4729937,4730122,4729932,4730173,4730055	1	chr16:5233941
chr16:0003162395-0003162515	6	chr16:3162515,3162480,3162433,3162397,3162395,3162494	1	chr16:3575270
chr16:0003062597-0003062756	6	chr16:3062600,3062653,3062724,3062597,3062728,3062756	1	chr16:3611610
chr16:0002286601-0002300527	6	chr16:2286629,2286631,2286601,2286615,2286647,2300527	1	chr16:1574252
chr16:0002055737-0002055897	6	chr16:2055780,2055879,2055761,2055897,2055737,2055744	1	chr16:1501375
chr16:0000646466-0000646549	6	chr16:646513,646494,646549,646473,646466,646516	1	chr16:1073782
chr16:0000646362-0000646494	6	chr16:646438,646494,646395,646362,646473,646466	1	chr16:1497137
chr16:0000642712-0000643371	6	chr16:643371,642736,642712,642775,642760,642798	2	chr16:1605051,1605537
chr16:0000642660-0000642736	6	chr16:642736,642712,642686,642660,642682,642679	8	chr16:627920,633353,624114,633843,642610,633354,633125,623238
chr16:0000642655-0000642712	6	chr16:642655,642712,642686,642660,642682,642679	1	chr16:1073782
chr15:0093571988-0093592199	6	chr15:93572232,93571988,93572208,93572187,93572228,93592199	1	chr15:93293875
chr15:0093571939-0093572208	6	chr15:93571988,93572208,93572187,93571986,93571960,93571939	1	chr15:93883574
chr15:0093571783-0093571988	6	chr15:93571988,93571986,93571960,93571783,93571939,93571787	2	chr15:93903068,93894141
chr15:0092938667-0092938947	6	chr15:92938850,92938947,92938667,92938730,92938884,92938895	2	chr15:93182422,93188977
chr15:0089953049-0089953251	6	chr15:89953049,89953104,89953086,89953060,89953116,89953251	2	chr15:90368067,90374257
chr15:0074218830-0074218965	6	chr15:74218843,74218830,74218880,74218965,74218921,74218870	1	chr15:73556944
chr15:0074218718-0074218826	6	chr15:74218733,74218718,74218826,74218780,74218777,74218819	1	chr15:74038773
chr15:0058357310-0058535343	6	chr15:58357326,58535343,58357310,58357341,58357334,58357319	1	chr15:57719741
chr15:0026044279-0026044455	6	chr15:26044325,26044448,26044455,26044289,26044279,26044435	1	chr15:26929296
chr15:0025101983-0025123148	6	chr15:25102005,25101983,25123148,25102238,25102153,25102137	1	chr15:25732547
chr14:0105011930-0105012039	6	chr14:105012023,105011986,105011978,105011934,105012039,105011930	2	chr14:104083457,104047757
chr14:0101292689-0101293088	6	chr14:101292708,101292689,101293065,101293014,101292832,101293088	1	chr14:101679518
chr14:0101291544-0101292643	6	chr14:101291544,101292643,101291602,101291568,101291687,101291583	2	chr14:101498483,100917372
chr14:0101291268-0101291602	6	chr14:101291544,101291602,101291568,101291459,101291583,101291268	1	chr14:101117449
chr14:0098634279-0098692919	6	chr14:98634409,98634357,98634311,98634299,98634279,98692919	1	chr14:98724414
chr14:0098444388-0098444513	6	chr14:98444388,98444513,98444476,98444417,98444480,98444422	1	chr14:98039922
chr14:0096180455-0096180533	6	chr14:96180520,96180507,96180525,96180533,96180455,96180517	2	chr14:95963227,95961843
chr14:0095826856-0095826940	6	chr14:95826880,95826892,95826882,95826867,95826856,95826940	1	chr14:95089440
chr14:0085995323-0085995458	6	chr14:85995417,85995458,85995420,85995443,85995323,85995408	1	chr14:85448621
chr14:0078108567-0078108645	6	chr14:78108576,78108645,78108574,78108598,78108567,78108571	3	chr14:78760515,79088695,78761241
chr14:0077499341-0077499391	6	chr14:77499359,77499344,77499341,77499351,77499389,77499391	1	chr14:77318379
chr14:0077499246-0077499351	6	chr14:77499246,77499337,77499339,77499344,77499341,77499351	2	chr14:78399867,78400320
chr14:0077499227-0077499344	6	chr14:77499246,77499337,77499339,77499344,77499341,77499227	1	chr14:76862615
chr14:0077499201-0077499246	6	chr14:77499246,77499225,77499201,77499227,77499204,77499220	1	chr14:77508480
chr14:0077499116-0077499227	6	chr14:77499116,77499225,77499201,77499227,77499204,77499220	1	chr14:77649177
chr14:0069256802-0069256916	6	chr14:69256833,69256916,69256821,69256905,69256840,69256802	1	chr14:69575054
chr14:0069256791-0069256905	6	chr14:69256791,69256833,69256821,69256905,69256840,69256802	1	chr14:69611710
chr14:0061746734-0061746854	6	chr14:61746844,61746854,61746827,61746824,61746734,61746738	1	chr14:62723236
chr14:0024780046-0024780094	6	chr14:24780074,24780079,24780094,24780077,24780064,24780046	6	chr14:25399602,25109761,25397981,25398571,25103662,25397221
chr14:0024779990-0024780077	6	chr14:24779990,24780074,24780040,24780077,24780064,24780046	2	chr14:24809611,25099980
chr14:0024779959-0024780046	6	chr14:24779990,24780040,24779959,24779962,24779984,24780046	5	chr14:24179343,24179767,24170289,24179443,24184204
chr13:0112063604-0112063658	6	chr13:112063658,112063613,112063630,112063644,112063604,112063607	1	chr13:111602565
chr13:0112063583-0112063613	6	chr13:112063613,112063583,112063604,112063590,112063607,112063602	1	chr13:112574523
chr13:0112063577-0112063607	6	chr13:112063583,112063604,112063590,112063607,112063577,112063602	1	chr13:113011441
chr13:0112063570-0112063604	6	chr13:112063583,112063604,112063590,112063577,112063570,112063602	1	chr13:111083764
chr13:0111040484-0111040629	6	chr13:111040484,111040629,111040612,111040572,111040591,111040579	2	chr13:111925198,111956103
chr13:0110522200-0110522255	6	chr13:110522222,110522248,110522231,110522213,110522200,110522255	2	chr13:109728065,109719049
chr13:0110522145-0110522213	6	chr13:110522149,110522213,110522200,110522173,110522145,110522162	1	chr13:109648701
chr13:0110522055-0110522149	6	chr13:110522097,110522149,110522086,110522121,110522145,110522055	1	chr13:109758378
chr13:0100218692-0100218970	6	chr13:100218927,100218761,100218793,100218692,100218970,100218836	1	chr13:100239799
chr13:0100218156-0100218235	6	chr13:100218225,100218166,100218213,100218156,100218235,100218232	6	chr13:100913883,100815052,100896038,100813484,100800303,100820228
chr13:0100218153-0100218232	6	chr13:100218225,100218166,100218213,100218156,100218232,100218153	1	chr13:101043671
chr13:0100218144-0100218225	6	chr13:100218225,100218166,100218213,100218156,100218144,100218153	1	chr13:99428046
chr13:0099737579-0099737684	6	chr13:99737672,99737654,99737585,99737684,99737579,99737640	1	chr13:98940611
chr13:0096293926-0096297271	6	chr13:96293937,96293926,96293958,96293934,96293960,96297271	1	chr13:95578584
chr13:0053776267-0053776309	6	chr13:53776276,53776272,53776267,53776309,53776306,53776286	1	chr13:54175298
chr13:0050703297-0050703470	6	chr13:50703297,50703352,50703418,50703358,50703470,50703372	1	chr13:50393644
chr13:0048893189-0048893298	6	chr13:48893298,48893228,48893215,48893189,48893193,48893208	1	chr13:48979167
chr13:0048893178-0048893228	6	chr13:48893228,48893215,48893189,48893193,48893178,48893208	1	chr13:49425991
chr13:0048893174-0048893208	6	chr13:48893176,48893189,48893193,48893174,48893178,48893208	1	chr13:48414487
chr13:0048893172-0048893193	6	chr13:48893172,48893176,48893189,48893193,48893174,48893178	1	chr13:48400077
chr13:0038445013-0038445267	6	chr13:38445035,38445247,38445013,38445224,38445167,38445267	1	chr13:38877678
chr13:0036053075-0036053199	6	chr13:36053199,36053110,36053099,36053101,36053075,36053079	1	chr13:36773632
chr12:0133051071-0133051141	6	chr12:133051092,133051071,133051078,133051141,133051136,133051111	2	chr12:132688137,132686788
chr12:0133051051-0133051155	6	chr12:133051092,133051071,133051051,133051155,133051078,133051111	1	chr12:133389998
chr12:0133051051-0133051136	6	chr12:133051092,133051071,133051051,133051078,133051136,133051111	2	chr12:133423695,133418069
chr12:0133051005-0133051092	6	chr12:133051030,133051005,133051092,133051071,133051051,133051078	7	chr12:133238076,133200087,133219831,133236000,133221714,133202004,133226196
chr12:0117131543-0117131660	6	chr12:117131660,117131613,117131641,117131550,117131639,117131543	1	chr12:116179079
chr12:0117131499-0117131639	6	chr12:117131613,117131550,117131523,117131639,117131543,117131499	1	chr12:116957742
chr12:0096389483-0096389568	6	chr12:96389483,96389490,96389538,96389519,96389568,96389547	1	chr12:96599780
chr12:0075785122-0075785179	6	chr12:75785138,75785179,75785145,75785153,75785168,75785122	1	chr12:76135805
chr12:0075785097-0075785153	6	chr12:75785097,75785138,75785107,75785145,75785153,75785122	1	chr12:75054593
chr12:0075785094-0075785145	6	chr12:75785097,75785138,75785107,75785145,75785122,75785094	2	chr12:75095164,76614481
chr12:0075785061-0075785122	6	chr12:75785097,75785107,75785122,75785067,75785094,75785061	1	chr12:76109814
chr12:0075785019-0075785107	6	chr12:75785097,75785107,75785019,75785067,75785094,75785061	2	chr12:76755426,76733594
chr12:0057939717-0057940116	6	chr12:57940016,57939738,57939717,57940116,57939846,57940094	3	chr12:58562931,58562213,58583074
chr12:0054867162-0054981256	6	chr12:54867283,54867307,54981256,54867278,54867162,54867178	1	chr12:54331903
chr12:0052715007-0052715050	6	chr12:52715034,52715043,52715020,52715017,52715007,52715050	4	chr12:53090190,53071560,53082253,53091566
chr12:0052715005-0052715043	6	chr12:52715034,52715043,52715020,52715017,52715005,52715007	1	chr12:53536169
chr12:0049627710-0049627823	6	chr12:49627710,49627823,49627815,49627746,49627739,49627821	1	chr12:49310724
chr12:0049627696-0049627821	6	chr12:49627710,49627815,49627746,49627739,49627696,49627821	1	chr12:50285061
chr12:0047219731-0047219956	6	chr12:47219841,47219877,47219731,47219890,47219956,47219737	9	chr12:46313638,46382256,46353279,46336258,46321514,46347124,46377941,46323711,46239012
chr12:0047219710-0047219841	6	chr12:47219841,47219731,47219737,47219721,47219723,47219710	1	chr12:47794132
chr12:0004385231-0004385334	6	chr12:4385325,4385332,4385256,4385250,4385231,4385334	1	chr12:4564613
chr11:0133994940-0133995035	6	chr11:133995004,133994995,133994940,133995011,133995035,133994988	2	chr11:134494468,133125329
chr11:0133994932-0133995011	6	chr11:133995004,133994995,133994940,133995011,133994988,133994932	1	chr11:133856832
chr11:0133994924-0133994995	6	chr11:133994995,133994930,133994940,133994988,133994924,133994932	2	chr11:133398260,133385654
chr11:0133994918-0133994988	6	chr11:133994930,133994940,133994988,133994924,133994932,133994918	1	chr11:133485126
chr11:0133994905-0133994930	6	chr11:133994905,133994930,133994924,133994914,133994918,133994907	1	chr11:134455203
chr11:0126226678-0126226889	6	chr11:126226889,126226678,126226797,126226791,126226766,126226697	1	chr11:126702154
chr11:0089713383-0089868803	6	chr11:89713446,89713383,89868803,89713434,89713437,89713388	1	chr11:90389865
chr11:0076903125-0076903226	6	chr11:76903173,76903226,76903183,76903125,76903158,76903134	1	chr11:76350658
chr11:0075922323-0075922474	6	chr11:75922474,75922375,75922335,75922366,75922323,75922363	2	chr11:76573235,76585161
chr11:0072533607-0072533648	6	chr11:72533607,72533633,72533638,72533612,72533648,72533621	1	chr11:72887612
chr11:0072533302-0072533326	6	chr11:72533326,72533312,72533321,72533304,72533308,72533302	3	chr11:73352751,73356872,73351285
chr11:0072533281-0072533302	6	chr11:72533299,72533288,72533281,72533297,72533295,72533302	1	chr11:72267280
chr11:0040313373-0040313807	6	chr11:40313516,40313465,40313807,40313594,40313454,40313373	1	chr11:39611165
chr11:0007110304-0007110344	6	chr11:7110322,7110344,7110340,7110304,7110332,7110312	2	chr11:7556057,7555066
chr11:0007110301-0007110340	6	chr11:7110322,7110340,7110301,7110304,7110332,7110312	2	chr11:8022014,6719118
chr11:0007110142-0007110206	6	chr11:7110206,7110148,7110142,7110145,7110196,7110194	1	chr11:6788642
chr11:0006592745-0006592857	6	chr11:6592745,6592766,6592782,6592794,6592857,6592772	1	chr11:7456529
chr11:0002817248-0002817372	6	chr11:2817332,2817295,2817248,2817265,2817372,2817282	1	chr11:2029278
chr11:0002019830-0002020028	6	chr11:2019862,2019830,2019859,2019848,2020028,2019982	1	chr11:1292831
chr11:0002019823-0002019982	6	chr11:2019823,2019862,2019830,2019859,2019848,2019982	1	chr11:2311152
chr1:0248100576-0248100600	6	chr1:248100585,248100578,248100591,248100600,248100582,248100576	2	chr1:247117271,247306833
chr1:0248100511-0248100576	6	chr1:248100553,248100545,248100526,248100511,248100523,248100576	1	chr1:247613888
chr1:0248100501-0248100545	6	chr1:248100501,248100545,248100526,248100511,248100503,248100523	1	chr1:247355029
chr1:0248100459-0248100511	6	chr1:248100501,248100459,248100494,248100511,248100503,248100482	1	chr1:247306833
chr1:0235805463-0235805509	6	chr1:235805472,235805463,235805493,235805500,235805489,235805509	4	chr1:236451196,236563287,235077996,236434124
chr1:0235254244-0235254367	6	chr1:235254283,235254244,235254367,235254358,235254351,235254254	1	chr1:234633308
chr1:0235254217-0235254351	6	chr1:235254283,235254217,235254244,235254230,235254351,235254254	2	chr1:234434120,234819885
chr1:0227746607-0227746761	6	chr1:227746648,227746607,227746761,227746707,227746638,227746734	3	chr1:228494790,228492044,228473600
chr1:0212002849-0212002970	6	chr1:212002970,212002966,212002954,212002882,212002875,212002849	1	chr1:212418044
chr1:0205819406-0205819600	6	chr1:205819406,205819423,205819492,205819463,205819600,205819571	8	chr1:206764782,206776097,204907784,206760686,204940972,206775427,204928459,205755046
chr1:0205819263-0205819463	6	chr1:205819406,205819423,205819293,205819463,205819383,205819263	2	chr1:206725888,206727140
chr1:0205819051-0205819185	6	chr1:205819053,205819185,205819051,205819126,205819056,205819058	1	chr1:206748424
chr1:0205818966-0205819058	6	chr1:205819053,205819051,205819023,205819056,205818966,205819058	1	chr1:204980907
chr1:0205818956-0205819056	6	chr1:205819053,205819051,205819023,205819056,205818966,205818956	1	chr1:204982713
chr1:0205818950-0205819053	6	chr1:205819053,205819051,205819023,205818966,205818956,205818950	1	chr1:205735891
chr1:0204599553-0204599682	6	chr1:204599682,204599658,204599653,204599553,204599656,204599592	2	chr1:203963678,204129671
chr1:0201619475-0201619571	6	chr1:201619475,201619571,201619482,201619493,201619555,201619505	5	chr1:202550547,202552839,202552100,202551071,202560412
chr1:0201619471-0201619555	6	chr1:201619475,201619482,201619493,201619555,201619471,201619505	1	chr1:202122613
chr1:0201619407-0201619505	6	chr1:201619475,201619482,201619493,201619471,201619407,201619505	1	chr1:202045985
chr1:0201619328-0201619475	6	chr1:201619475,201619343,201619328,201619341,201619471,201619407	1	chr1:201216597
chr1:0170500150-0170502225	6	chr1:170500288,170500227,170502225,170500150,170500291,170500234	3	chr1:171458250,171467731,171464420
chr1:0167667095-0167688846	6	chr1:167667214,167688846,167667305,167667241,167667095,167667179	1	chr1:166852434
chr1:0167487633-0167487688	6	chr1:167487636,167487688,167487633,167487652,167487678,167487676	1	chr1:167124187
chr1:0167486978-0167487259	6	chr1:167487032,167486991,167487259,167486978,167487079,167487218	4	chr1:166882737,167040788,167035148,166674289
chr1:0167075055-0167091043	6	chr1:167075239,167075408,167075055,167091043,167075191,167075112	1	chr1:167057636
chr1:0160599216-0160599244	6	chr1:160599216,160599230,160599244,160599239,160599219,160599225	6	chr1:160838107,160058252,159898913,159818304,159898100,159896294
chr1:0158147701-0158147803	6	chr1:158147803,158147701,158147784,158147704,158147788,158147775	3	chr1:157449254,157441651,157445012
chr1:0158147658-0158147704	6	chr1:158147690,158147675,158147701,158147677,158147658,158147704	6	chr1:158735595,158735740,158735691,158734964,158735892,159131926
chr1:0158147649-0158147701	6	chr1:158147690,158147675,158147701,158147677,158147658,158147649	1	chr1:158436299
chr1:0155912037-0155912245	6	chr1:155912212,155912245,155912154,155912037,155912236,155912229	1	chr1:156615194
chr1:0154839734-0154839831	6	chr1:154839831,154839823,154839748,154839754,154839734,154839813	1	chr1:154717908
chr1:0154839701-0154839813	6	chr1:154839748,154839754,154839717,154839734,154839813,154839701	2	chr1:154834092,154789875
chr1:0154474187-0154474220	6	chr1:154474189,154474220,154474198,154474217,154474187,154474214	1	chr1:155149718
chr1:0154474125-0154474214	6	chr1:154474189,154474132,154474198,154474125,154474187,154474214	2	chr1:154556425,154556663
chr1:0147826199-0147826347	6	chr1:147826337,147826199,147826347,147826254,147826321,147826227	1	chr1:147210110
chr1:0146549922-0146552601	6	chr1:146549922,146552601,146550003,146550009,146550000,146549986	1	chr1:146767908
chr1:0146549517-0146549872	6	chr1:146549546,146549517,146549583,146549872,146549682,146549662	1	chr1:146765125
chr1:0111216087-0111216187	6	chr1:111216187,111216174,111216136,111216090,111216087,111216165	1	chr1:111929295
chr1:0111216033-0111216174	6	chr1:111216033,111216174,111216136,111216090,111216087,111216165	2	chr1:111190726,111925349
chr1:0111216000-0111216090	6	chr1:111216033,111216000,111216090,111216087,111216030,111216015	1	chr1:111607219
chr1:0090287921-0090288110	6	chr1:90287976,90287968,90287945,90288099,90288110,90287921	1	chr1:89995069
chr1:0075591190-0075591266	6	chr1:75591266,75591261,75591241,75591248,75591190,75591256	1	chr1:76513759
chr1:0075591159-0075591241	6	chr1:75591241,75591190,75591180,75591168,75591159,75591174	2	chr1:75491039,75488437
chr1:0075591134-0075591190	6	chr1:75591190,75591180,75591168,75591134,75591159,75591174	1	chr1:76241323
chr1:0050891219-0050892285	6	chr1:50891244,50891237,50891226,50892285,50891228,50891219	1	chr1:51632964
chr1:0037720794-0037720924	6	chr1:37720813,37720794,37720924,37720922,37720920,37720833	1	chr1:38644440
chr1:0025291472-0025291695	6	chr1:25291695,25291602,25291584,25291586,25291682,25291472	1	chr1:25282961
chr1:0017287338-0017305440	6	chr1:17287369,17287338,17287375,17287340,17287373,17305440	1	chr1:18042035
chr1:0017287205-0017287340	6	chr1:17287310,17287225,17287338,17287340,17287205,17287313	1	chr1:18190225
chr1:0017287109-0017287313	6	chr1:17287310,17287109,17287225,17287205,17287313,17287202	1	chr1:17311190
chr1:0016554904-0016554938	6	chr1:16554918,16554938,16554926,16554932,16554915,16554904	1	chr1:15784216
chr1:0016554895-0016554926	6	chr1:16554918,16554926,16554895,16554902,16554915,16554904	1	chr1:16760037
chr10:0134844443-0134844517	6	chr10:134844443,134844458,134844449,134844517,134844471,134844510	1	chr10:134325083
chr10:0134844407-0134844510	6	chr10:134844443,134844458,134844449,134844471,134844407,134844510	1	chr10:134597211
chr10:0134209499-0134209611	6	chr10:134209499,134209505,134209513,134209603,134209535,134209611	1	chr10:134557068
chr10:0133998421-0133998762	6	chr10:133998723,133998530,133998762,133998621,133998421,133998656	2	chr10:133374747,133360399
chr10:0133793529-0133793639	6	chr10:133793628,133793531,133793639,133793529,133793544,133793636	1	chr10:133970588
chr10:0133793475-0133793502	6	chr10:133793483,133793477,133793502,133793499,133793493,133793475	3	chr10:134738232,134754297,134742155
chr10:0131697218-0131697345	6	chr10:131697345,131697305,131697249,131697302,131697218,131697312	3	chr10:131575503,131567188,131567210
chr10:0124638744-0124638948	6	chr10:124638769,124638756,124638948,124638744,124638938,124638772	1	chr10:124514686
chr10:0124234789-0124235096	6	chr10:124234789,124235001,124234796,124235096,124234834,124234817	1	chr10:123772907
chr10:0123355268-0123355467	6	chr10:123355371,123355358,123355268,123355467,123355454,123355277	1	chr10:123228660
chr10:0103050543-0103113216	6	chr10:103113216,103050866,103050870,103050736,103050543,103050880	1	chr10:103392503
chr10:0097804615-0097889407	6	chr10:97804626,97804633,97804615,97804711,97889407,97804735	1	chr10:97269830
chr10:0096990840-0096990899	6	chr10:96990840,96990899,96990891,96990893,96990858,96990897	1	chr10:97451518
chr10:0096990738-0096990840	6	chr10:96990810,96990840,96990823,96990813,96990738,96990752	1	chr10:97842565
chr10:0082368354-0082368493	6	chr10:82368481,82368445,82368399,82368413,82368493,82368354	1	chr10:82369816
chr10:0082295910-0082295940	6	chr10:82295935,82295933,82295927,82295940,82295910,82295921	3	chr10:82264423,82143436,82277341
chr10:0082295908-0082295935	6	chr10:82295935,82295908,82295933,82295927,82295910,82295921	1	chr10:82223767
chr10:0082295813-0082295910	6	chr10:82295908,82295813,82295850,82295896,82295825,82295910	3	chr10:83265201,83284292,83286292
chr10:0050649742-0050731294	6	chr10:50649757,50649777,50731294,50649742,50649786,50649781	1	chr10:49907313
chr10:0050649723-0050649781	6	chr10:50649727,50649757,50649777,50649742,50649781,50649723	4	chr10:50653161,50739557,50634956,50740143
chr10:0049812618-0049812747	6	chr10:49812726,49812747,49812703,49812646,49812618,49812707	2	chr10:49702383,49703242
chr1:0004718070-0004718516	6	chr1:4718112,4718212,4718229,4718072,4718516,4718070	1	chr1:4975565
chr10:0038691651-0038691710	6	chr10:38691651,38691707,38691676,38691655,38691661,38691710	4	chr10:37936310,37815014,37938147,37973308
chr10:0027702627-0028030183	6	chr10:27702635,27702649,27702632,27702627,27702640,28030183	1	chr10:27059608
chr10:0027702550-0027702640	6	chr10:27702635,27702632,27702627,27702640,27702567,27702550	1	chr10:27025659
chr1:0002063795-0002063960	6	chr1:2063924,2063815,2063960,2063795,2063942,2063799	2	chr1:2326009,2330190
chr10:0006619968-0006620334	6	chr10:6620131,6620215,6620334,6620221,6620332,6619968	2	chr10:7295543,7281467
chr10:0005930357-0005930681	6	chr10:5930543,5930681,5930582,5930474,5930584,5930357	1	chr10:5557041
chr10:0000835505-0000835647	6	chr10:835647,835606,835505,835615,835596,835645	1	chr10:1179519
chr10:0000671164-0000700053	6	chr10:671176,671318,671213,671164,700053,671195	1	chr10:1531776
