# Supplementary material for: Characterization of Genome-Methylome Interactions in 22 Nuclear Pedigrees
Source: PLoS One. 2014 Jul 14;9(7):e99313. doi: 10.1371/journal.pone.0099313 (PMC4096397; doi:10.1371/journal.pone.0099313)
Supplement: Table S11 — VMR clusters. (XLSX) [file pone.0099313.s011.xlsx]

## Sheet: VMRs-vSNPs_clusters.txt
Table S11. VMR clusters
Number of variable CpGs in VMR clusters	VMR clusters	VMR cluster coordinates
53	chr20:57426730-57464571	chr20:57426730,57426743,57426749,57426757,57426759,57426801,57426835,57427697,57427706,57427713,57427718,57427725,57427730,57427738,57427754,57429207,57429235,57429243,57429247,57429259,57429310,57430313,57430327,57430345,57430368,57430507,57430559,57430624,57430628,57430641,57430647,57430663,57430673,57431071,57431093,57431104,57431126,57431134,57431141,57431195,57464422,57464425,57464435,574644…
49	chr8:144358566-144371985	chr8:144358566,144358575,144358579,144358581,144358598,144358607,144358618,144358632,144358650,144358653,144358659,144358693,144358702,144358712,144358728,144360897,144360912,144360922,144360939,144360950,144360960,144360966,144361004,144361016,144361035,144371411,144371447,144371488,144371506,144371511,144371513,144371518,144371537,144371553,144371627,144371644,144371664,144371682,144371691,1443…
47	chr7:27143370-27184750	chr7:27143370,27143381,27143384,27143450,27143459,27143465,27143478,27143674,27181614,27181656,27181658,27181723,27181756,27183100,27183113,27183116,27183133,27183260,27183262,27183266,27183274,27183369,27183375,27183382,27183401,27183436,27183465,27183477,27183479,27183481,27183483,27183488,27183492,27183494,27183534,27183541,27183560,27183571,27183575,27183591,27184625,27184630,27184657,2718466…
44	chr5:140718989-140863492	chr5:140718989,140719021,140719217,140719225,140719242,140719246,140719254,140719273,140730079,140730092,140730136,140730141,140730145,140730212,140744589,140744596,140744599,140744605,140744613,140744632,140762437,140762440,140762554,140762573,140762635,140762645,140762650,140762652,140762659,140762681,140762726,140762740,140806936,140807006,140807027,140807137,140807166,140807318,140857974,1408…
41	chr20:32255315-32255936	chr20:32255315,32255317,32255326,32255339,32255342,32255344,32255351,32255360,32255368,32255372,32255374,32255378,32255433,32255461,32255463,32255472,32255488,32255491,32255582,32255589,32255591,32255597,32255601,32255611,32255624,32255661,32255667,32255675,32255692,32255726,32255728,32255764,32255769,32255775,32255789,32255801,32255804,32255828,32255831,32255916,32255936
35	chr5:135415001-135416725	chr5:135415001,135415070,135415072,135415074,135415080,135415086,135415591,135415698,135415715,135415728,135415892,135415906,135415918,135415925,135415927,135415932,135415948,135415968,135416001,135416029,135416033,135416172,135416249,135416266,135416281,135416286,135416300,135416364,135416381,135416388,135416394,135416398,135416405,135416412,135416725
28	chr19:57349099-57352134	chr19:57349099,57349107,57349204,57349215,57349232,57349241,57349388,57349440,57349486,57350096,57350158,57350160,57350208,57350216,57350248,57350292,57351965,57351973,57351994,57352007,57352011,57352014,57352018,57352021,57352097,57352109,57352112,57352134
26	chr8:145162974-145164623	chr8:145162974,145162980,145162983,145163083,145163089,145163102,145164465,145164467,145164471,145164473,145164484,145164487,145164493,145164503,145164559,145164568,145164570,145164575,145164581,145164583,145164587,145164590,145164593,145164598,145164613,145164623
26	chr11:7110142-7110456	chr11:7110142,7110145,7110148,7110194,7110196,7110206,7110214,7110220,7110226,7110234,7110245,7110294,7110301,7110304,7110312,7110322,7110332,7110340,7110344,7110408,7110411,7110423,7110429,7110448,7110453,7110456
24	chr1:205818899-205819600	chr1:205818899,205818911,205818916,205818947,205818950,205818956,205818966,205819023,205819051,205819053,205819056,205819058,205819126,205819185,205819251,205819263,205819293,205819383,205819406,205819423,205819463,205819492,205819571,205819600
23	chr2:20864794-20871651	chr2:20864794,20864819,20864891,20864920,20865010,20865035,20865037,20869717,20869740,20869771,20869835,20869848,20869860,20869862,20869878,20869880,20871510,20871530,20871544,20871615,20871628,20871648,20871651
21	chr6:157041132-157041377	chr6:157041132,157041159,157041162,157041200,157041206,157041211,157041239,157041244,157041250,157041257,157041265,157041308,157041321,157041325,157041327,157041330,157041337,157041350,157041357,157041372,157041377
21	chr3:128722719-128722889	chr3:128722719,128722726,128722737,128722740,128722748,128722750,128722757,128722763,128722777,128722784,128722787,128722790,128722794,128722832,128722834,128722838,128722851,128722857,128722870,128722880,128722889
21	chr11:133994710-133995035	chr11:133994710,133994716,133994730,133994759,133994762,133994881,133994884,133994903,133994905,133994907,133994914,133994918,133994924,133994930,133994932,133994940,133994988,133994995,133995004,133995011,133995035
20	chr4:81107131-81119390	chr4:81107131,81107141,81107144,81107169,81107183,81107185,81117976,81117982,81118005,81118064,81118094,81119349,81119354,81119361,81119366,81119372,81119376,81119385,81119387,81119390
20	chr20:33064117-33064270	chr20:33064117,33064124,33064128,33064133,33064139,33064141,33064146,33064151,33064158,33064174,33064220,33064225,33064228,33064235,33064243,33064246,33064248,33064257,33064261,33064270
20	chr16:642655-646549	chr16:642655,642660,642679,642682,642686,642712,642736,642760,642775,642798,643371,646362,646395,646438,646466,646473,646494,646513,646516,646549
20	chr11:72533281-72533664	chr11:72533281,72533288,72533295,72533297,72533299,72533302,72533304,72533308,72533312,72533321,72533326,72533330,72533607,72533612,72533621,72533633,72533638,72533648,72533651,72533664
19	chr5:76373495-76373661	chr5:76373495,76373515,76373518,76373526,76373531,76373536,76373602,76373605,76373608,76373611,76373623,76373634,76373639,76373641,76373644,76373647,76373649,76373652,76373661
19	chr21:34405506-34405661	chr21:34405506,34405509,34405513,34405539,34405543,34405545,34405553,34405555,34405557,34405560,34405562,34405613,34405618,34405622,34405627,34405629,34405637,34405640,34405661
19	chr1:248100407-248100600	chr1:248100407,248100422,248100427,248100459,248100482,248100494,248100501,248100503,248100511,248100523,248100526,248100545,248100553,248100576,248100578,248100582,248100585,248100591,248100600
18	chr9:124989075-124989577	chr9:124989075,124989080,124989087,124989092,124989100,124989104,124989190,124989195,124989429,124989432,124989479,124989497,124989542,124989550,124989567,124989570,124989574,124989577
18	chr6:33560929-33590328	chr6:33560929,33560939,33560953,33560957,33560965,33560967,33560979,33560990,33561044,33561049,33561082,33561091,33561099,33561105,33561109,33590180,33590278,33590328
18	chr22:31317994-31318404	chr22:31317994,31318011,31318019,31318103,31318229,31318240,31318256,31318262,31318271,31318276,31318282,31318286,31318289,31318291,31318373,31318391,31318400,31318404
18	chr17:76036993-76037164	chr17:76036993,76036997,76036999,76037003,76037007,76037009,76037018,76037022,76037035,76037075,76037082,76037095,76037108,76037127,76037136,76037154,76037156,76037164
18	chr10:82295789-82368493	chr10:82295789,82295813,82295825,82295850,82295896,82295908,82295910,82295921,82295927,82295933,82295935,82295940,82368354,82368399,82368413,82368445,82368481,82368493
17	chr6:25882208-25882516	chr6:25882208,25882252,25882328,25882335,25882337,25882349,25882373,25882376,25882381,25882414,25882460,25882463,25882481,25882485,25882500,25882511,25882516
17	chr3:159557686-159558353	chr3:159557686,159557697,159557714,159557754,159557779,159557788,159557790,159557797,159557817,159557831,159558087,159558114,159558116,159558132,159558254,159558337,159558353
17	chr1:201619303-201619610	chr1:201619303,201619328,201619341,201619343,201619400,201619407,201619471,201619475,201619482,201619493,201619505,201619555,201619571,201619573,201619584,201619607,201619610
16	chr9:98274423-98274917	chr9:98274423,98274508,98274535,98274539,98274601,98274615,98274622,98274630,98274639,98274643,98274671,98274791,98274847,98274853,98274865,98274917
16	chr20:3725685-3732883	chr20:3725685,3725702,3725734,3725831,3725836,3732817,3732819,3732822,3732825,3732827,3732836,3732839,3732847,3732853,3732863,3732883
16	chr13:100218131-100218970	chr13:100218131,100218136,100218144,100218153,100218156,100218166,100218213,100218225,100218232,100218235,100218692,100218761,100218793,100218836,100218927,100218970
16	chr12:75784975-75876344	chr12:75784975,75785019,75785061,75785067,75785094,75785097,75785107,75785122,75785138,75785145,75785153,75785168,75785179,75785194,75876306,75876344
15	chr9:115652459-115653531	chr9:115652459,115652466,115652479,115652488,115652499,115652511,115652520,115652523,115652532,115652539,115652542,115652545,115652598,115652626,115653531
15	chr5:2334885-2515708	chr5:2334885,2334909,2335002,2335022,2335028,2335053,2335056,2465592,2515588,2515619,2515622,2515676,2515680,2515705,2515708
15	chr5:140480770-140553172	chr5:140480770,140480780,140480786,140480829,140480833,140480865,140480881,140552768,140552803,140552865,140553055,140553097,140553101,140553118,140553172
15	chr19:45720813-45737993	chr19:45720813,45720816,45720818,45720871,45720895,45737831,45737833,45737940,45737943,45737950,45737956,45737981,45737983,45737986,45737993
15	chr19:37825248-37825741	chr19:37825248,37825263,37825273,37825298,37825318,37825320,37825360,37825388,37825406,37825455,37825469,37825651,37825720,37825735,37825741
15	chr18:77280145-77292597	chr18:77280145,77280159,77280171,77280182,77280193,77280232,77280254,77280271,77280305,77292474,77292523,77292537,77292543,77292583,77292597
15	chr14:77499116-77499391	chr14:77499116,77499201,77499204,77499220,77499225,77499227,77499246,77499337,77499339,77499341,77499344,77499351,77499359,77499389,77499391
15	chr13:110522047-110522255	chr13:110522047,110522055,110522086,110522097,110522121,110522145,110522149,110522162,110522173,110522200,110522213,110522222,110522231,110522248,110522255
15	chr1:167486978-167487688	chr1:167486978,167486991,167487032,167487079,167487218,167487259,167487269,167487330,167487354,167487633,167487636,167487652,167487676,167487678,167487688
15	chr1:146549517-146552601	chr1:146549517,146549546,146549583,146549662,146549682,146549872,146549890,146549896,146549909,146549922,146549986,146550000,146550003,146550009,146552601
14	chr9:6715839-6716538	chr9:6715839,6715934,6715941,6716063,6716076,6716079,6716410,6716417,6716423,6716454,6716461,6716466,6716525,6716538
14	chr9:136435486-136435800	chr9:136435486,136435523,136435529,136435531,136435542,136435548,136435554,136435569,136435580,136435587,136435681,136435687,136435788,136435800
14	chr5:33937381-33937800	chr5:33937381,33937383,33937419,33937425,33937433,33937437,33937719,33937727,33937730,33937734,33937783,33937787,33937796,33937800
14	chr5:1495043-1521684	chr5:1495043,1495048,1495055,1495067,1495075,1495099,1505313,1505382,1505402,1505432,1505455,1505475,1505505,1521684
14	chr21:48081257-48081383	chr21:48081257,48081277,48081279,48081281,48081287,48081291,48081304,48081315,48081365,48081369,48081371,48081377,48081380,48081383
14	chr2:115419969-115420125	chr2:115419969,115419972,115419987,115419997,115420008,115420010,115420020,115420038,115420041,115420051,115420053,115420058,115420107,115420125
14	chr19:52390847-52391013	chr19:52390847,52390860,52390863,52390871,52390884,52390913,52390962,52390969,52390973,52390984,52390995,52391002,52391011,52391013
14	chr14:101291268-101293088	chr14:101291268,101291459,101291544,101291568,101291583,101291602,101291687,101292643,101292689,101292708,101292832,101293014,101293065,101293088
14	chr10:133793475-133793639	chr10:133793475,133793477,133793483,133793493,133793499,133793502,133793519,133793527,133793529,133793531,133793544,133793628,133793636,133793639
13	chr9:129883986-129884798	chr9:129883986,129884032,129884104,129884121,129884134,129884242,129884432,129884443,129884457,129884536,129884545,129884556,129884798
13	chr5:43037330-43037611	chr5:43037330,43037336,43037352,43037365,43037373,43037399,43037457,43037460,43037470,43037582,43037592,43037606,43037611
13	chr4:74847435-74847824	chr4:74847435,74847529,74847541,74847544,74847634,74847639,74847646,74847655,74847661,74847675,74847794,74847814,74847824
13	chr4:3043019-3043356	chr4:3043019,3043023,3043030,3043125,3043163,3043199,3043251,3043295,3043308,3043310,3043320,3043324,3043356
13	chr2:220024500-220108325	chr2:220024500,220024502,220024512,220024597,220024606,220024730,220108167,220108182,220108189,220108195,220108211,220108307,220108325
13	chr20:61327312-61371667	chr20:61327312,61327328,61327356,61327402,61327465,61341906,61342077,61371425,61371511,61371565,61371584,61371637,61371667
13	chr19:51329997-51373912	chr19:51329997,51330155,51330167,51330327,51330374,51330440,51373778,51373858,51373873,51373875,51373884,51373889,51373912
13	chr19:21264896-21265268	chr19:21264896,21264930,21264933,21264948,21264973,21264982,21264988,21264999,21265139,21265207,21265243,21265264,21265268
13	chr18:74241440-74332539	chr18:74241440,74241479,74241545,74241566,74241581,74250897,74332449,74332491,74332496,74332520,74332522,74332533,74332539
13	chr17:80708247-80708484	chr17:80708247,80708266,80708288,80708303,80708346,80708360,80708367,80708379,80708382,80708400,80708405,80708427,80708484
13	chr17:4804245-4804877	chr17:4804245,4804251,4804269,4804322,4804342,4804357,4804367,4804756,4804780,4804790,4804844,4804868,4804877
13	chr17:26708616-26708773	chr17:26708616,26708620,26708626,26708632,26708636,26708670,26708675,26708717,26708726,26708736,26708741,26708763,26708773
13	chr15:25018407-25123148	chr15:25018407,25018416,25018469,25018494,25018503,25068732,25068738,25101983,25102005,25102137,25102153,25102238,25123148
12	chr9:138590155-138592701	chr9:138590155,138590260,138590263,138590270,138590290,138590370,138590854,138590863,138590871,138590893,138590900,138592701
12	chr9:134379302-134379578	chr9:134379302,134379304,134379313,134379319,134379450,134379468,134379489,134379497,134379504,134379535,134379554,134379578
12	chr7:50132509-50132920	chr7:50132509,50132622,50132634,50132648,50132651,50132653,50132874,50132882,50132890,50132903,50132917,50132920
12	chr7:2757515-2773918	chr7:2757515,2757567,2757572,2757597,2757603,2757613,2773824,2773832,2773841,2773852,2773877,2773918
12	chr6:41376672-41610891	chr6:41376672,41376708,41376749,41376799,41376904,41376907,41376966,41376985,41376990,41376995,41377021,41610891
12	chr6:2952811-2970391	chr6:2952811,2952839,2952902,2952920,2952937,2952939,2952945,2952960,2952963,2953027,2953042,2970391
12	chr6:26233282-26270652	chr6:26233282,26233329,26233350,26233352,26233378,26233380,26233412,26233421,26233438,26233442,26233473,26270652
12	chr6:160182430-160182574	chr6:160182430,160182444,160182447,160182457,160182495,160182500,160182525,160182527,160182531,160182542,160182568,160182574
12	chr3:183734819-183735154	chr3:183734819,183734911,183734991,183734993,183735012,183735032,183735094,183735110,183735122,183735141,183735148,183735154
12	chr2:176940725-177027431	chr2:176940725,176940779,176940782,176940847,176941037,176941277,177025868,177025986,177025996,177025998,177026011,177027431
12	chr20:36149063-36149455	chr20:36149063,36149112,36149119,36149121,36149185,36149188,36149194,36149357,36149388,36149410,36149452,36149455
12	chr19:6273803-6274160	chr19:6273803,6273809,6273825,6273840,6273844,6273852,6273928,6273930,6274003,6274145,6274152,6274160
12	chr19:1452437-1466669	chr19:1452437,1452458,1452642,1452690,1452890,1452913,1466638,1466643,1466647,1466651,1466662,1466669
12	chr17:56355441-56355770	chr17:56355441,56355451,56355470,56355487,56355501,56355539,56355623,56355631,56355641,56355653,56355767,56355770
12	chr1:75590960-75591266	chr1:75590960,75591134,75591159,75591168,75591174,75591180,75591190,75591241,75591248,75591256,75591261,75591266
12	chr17:46681135-46722455	chr17:46681135,46681154,46681290,46681304,46681307,46681313,46705499,46705508,46705542,46705628,46705741,46722455
12	chr17:4612817-4692503	chr17:4612817,4612819,4612841,4612849,4612852,4675114,4692440,4692452,4692469,4692487,4692498,4692503
12	chr17:45924781-45924922	chr17:45924781,45924817,45924822,45924832,45924834,45924888,45924898,45924902,45924906,45924908,45924915,45924922
12	chr17:1962072-1974878	chr17:1962072,1962083,1962087,1962112,1962176,1962190,1962193,1962199,1962202,1962204,1962231,1974878
12	chr16:90015957-90016109	chr16:90015957,90016004,90016020,90016023,90016025,90016034,90016059,90016061,90016075,90016091,90016106,90016109
12	chr16:3062597-3162515	chr16:3062597,3062600,3062653,3062724,3062728,3062756,3162395,3162397,3162433,3162480,3162494,3162515
12	chr15:74218718-74218965	chr15:74218718,74218733,74218777,74218780,74218819,74218826,74218830,74218843,74218870,74218880,74218921,74218965
12	chr1:17287109-17305440	chr1:17287109,17287202,17287205,17287225,17287310,17287313,17287338,17287340,17287369,17287373,17287375,17305440
11	chr8:22548299-22548529	chr8:22548299,22548303,22548312,22548316,22548324,22548374,22548380,22548400,22548403,22548427,22548529
11	chr7:150019951-150020108	chr7:150019951,150019955,150019973,150019975,150019995,150020065,150020072,150020075,150020078,150020102,150020108
11	chr5:175273955-175277207	chr5:175273955,175274027,175274149,175274152,175274163,175274198,175274258,175274270,175274274,175274277,175277207
11	chr4:155702664-155702805	chr4:155702664,155702667,155702688,155702691,155702700,155702755,155702760,155702775,155702785,155702802,155702805
11	chr2:206628454-206628737	chr2:206628454,206628521,206628525,206628529,206628531,206628539,206628553,206628692,206628714,206628727,206628737
11	chr20:60510120-60601372	chr20:60510120,60510152,60510175,60510232,60510235,60601169,60601178,60601214,60601312,60601358,60601372
11	chr19:19221231-19285909	chr19:19221231,19221241,19221308,19221310,19221312,19221329,19221331,19221344,19221361,19221368,19285909
11	chr17:8130103-8130356	chr17:8130103,8130108,8130116,8130167,8130173,8130241,8130255,8130314,8130325,8130331,8130356
11	chr17:76354851-76355044	chr17:76354851,76354927,76354934,76354947,76354955,76354963,76354965,76354984,76354990,76355029,76355044
11	chr17:6558200-6558709	chr17:6558200,6558222,6558225,6558258,6558421,6558427,6558440,6558546,6558578,6558596,6558709
11	chr15:93571783-93592199	chr15:93571783,93571787,93571939,93571960,93571986,93571988,93572187,93572208,93572228,93572232,93592199
11	chr14:24779959-24780094	chr14:24779959,24779962,24779984,24779990,24780040,24780046,24780064,24780074,24780077,24780079,24780094
11	chr13:112063570-112063658	chr13:112063570,112063577,112063583,112063590,112063602,112063604,112063607,112063613,112063630,112063644,112063658
11	chr12:49627579-49627823	chr12:49627579,49627612,49627618,49627624,49627696,49627710,49627739,49627746,49627815,49627821,49627823
11	chr12:133050987-133051155	chr12:133050987,133051005,133051030,133051051,133051071,133051078,133051092,133051111,133051136,133051141,133051155
11	chr1:158147649-158147803	chr1:158147649,158147658,158147675,158147677,158147690,158147701,158147704,158147775,158147784,158147788,158147803
11	chr10:96990738-96990899	chr10:96990738,96990752,96990810,96990813,96990823,96990840,96990858,96990891,96990893,96990897,96990899
10	chr7:948465-1081033	chr7:948465,948482,948501,948567,948583,948587,948614,948616,948636,1081033
10	chr7:23529999-23530100	chr7:23529999,23530056,23530062,23530070,23530072,23530076,23530080,23530084,23530097,23530100
10	chr6:152130044-152130209	chr6:152130044,152130058,152130082,152130129,152130149,152130151,152130159,152130188,152130207,152130209
10	chr4:184018527-184018873	chr4:184018527,184018567,184018603,184018607,184018618,184018627,184018665,184018733,184018740,184018873
10	chr3:65342514-65342574	chr3:65342514,65342521,65342523,65342531,65342539,65342542,65342546,65342558,65342568,65342574
10	chr3:160168056-160281681	chr3:160168056,160168071,160168087,160168095,160168149,160168152,160168176,160168183,160168199,160281681
10	chr22:39784782-39784944	chr22:39784782,39784796,39784804,39784810,39784832,39784836,39784894,39784908,39784913,39784944
10	chr18:7038676-7117191	chr18:7038676,7038695,7038766,7038785,7038788,7038790,7038868,7038879,7038921,7117191
10	chr17:7761927-7762120	chr17:7761927,7761943,7761973,7761981,7761992,7761997,7762015,7762028,7762057,7762120
10	chr17:75452162-75452403	chr17:75452162,75452178,75452184,75452254,75452293,75452311,75452324,75452376,75452383,75452403
10	chr17:17108683-17108839	chr17:17108683,17108731,17108772,17108776,17108786,17108792,17108802,17108808,17108824,17108839
10	chr17:14213096-14213285	chr17:14213096,14213114,14213148,14213158,14213177,14213191,14213200,14213274,14213280,14213285
10	chr16:8960813-8986349	chr16:8960813,8960821,8960833,8960903,8960907,8960911,8960932,8960944,8960968,8986349
10	chr16:6533304-6534159	chr16:6533304,6533308,6533310,6533312,6533316,6533321,6533338,6533342,6533360,6534159
10	chr15:92938667-92939052	chr15:92938667,92938730,92938850,92938884,92938895,92938947,92938976,92938989,92939006,92939052
10	chr14:70038266-70038382	chr14:70038266,70038274,70038290,70038292,70038304,70038322,70038364,70038366,70038377,70038382
10	chr13:48893172-48893298	chr13:48893172,48893174,48893176,48893178,48893189,48893193,48893208,48893215,48893228,48893298
10	chr1:235254163-235254367	chr1:235254163,235254180,235254217,235254230,235254244,235254254,235254283,235254351,235254358,235254367
10	chr1:111216000-111216187	chr1:111216000,111216015,111216030,111216033,111216087,111216090,111216136,111216165,111216174,111216187
9	chr8:17270973-17271051	chr8:17270973,17270975,17270977,17271022,17271025,17271027,17271030,17271032,17271051
9	chr5:176046725-176046844	chr5:176046725,176046779,176046787,176046793,176046795,176046809,176046819,176046821,176046844
9	chr22:17600676-17600842	chr22:17600676,17600685,17600701,17600704,17600709,17600727,17600730,17600838,17600842
9	chr2:1370524-1370852	chr2:1370524,1370541,1370557,1370616,1370657,1370660,1370715,1370718,1370852
9	chr2:101087447-101226871	chr2:101087447,101087456,101087528,101087535,101087563,101087575,101087581,101087588,101226871
9	chr20:62427580-62427697	chr20:62427580,62427591,62427606,62427653,62427663,62427683,62427692,62427694,62427697
9	chr19:36247856-36247981	chr19:36247856,36247862,36247867,36247869,36247872,36247883,36247963,36247973,36247981
9	chr19:30251092-30251246	chr19:30251092,30251146,30251152,30251211,30251214,30251225,30251230,30251239,30251246
9	chr18:74798821-74811601	chr18:74798821,74798841,74798868,74798883,74798888,74798930,74798942,74799055,74811601
9	chr17:19628110-19628165	chr17:19628110,19628115,19628119,19628141,19628144,19628148,19628150,19628158,19628165
9	chr17:171826-172164	chr17:171826,171859,171915,171922,171925,171948,171981,172159,172164
9	chr16:89118936-89119572	chr16:89118936,89118943,89118948,89118958,89118962,89118964,89118984,89119094,89119572
9	chr14:78108562-78108661	chr14:78108562,78108567,78108571,78108574,78108576,78108598,78108645,78108650,78108661
9	chr12:47219710-47219956	chr12:47219710,47219721,47219723,47219731,47219737,47219841,47219877,47219890,47219956
9	chr1:204599553-204633970	chr1:204599553,204599592,204599653,204599656,204599658,204599682,204599716,204633886,204633970
9	chr10:123355268-123355576	chr10:123355268,123355277,123355358,123355371,123355454,123355467,123355513,123355548,123355576
8	chr9:90386135-90386268	chr9:90386135,90386145,90386212,90386228,90386246,90386263,90386265,90386268
8	chr9:136844426-136844595	chr9:136844426,136844437,136844461,136844463,136844481,136844540,136844590,136844595
8	chr8:17017304-17017849	chr8:17017304,17017313,17017479,17017514,17017583,17017591,17017642,17017849
8	chr8:127568765-127568810	chr8:127568765,127568768,127568775,127568777,127568782,127568791,127568807,127568810
8	chr7:39873681-39874101	chr7:39873681,39873734,39873788,39873977,39874082,39874092,39874097,39874101
8	chr6:28351123-28351283	chr6:28351123,28351128,28351132,28351148,28351162,28351194,28351276,28351283
8	chr5:179588606-179597307	chr5:179588606,179588609,179588619,179588627,179588633,179588657,179588671,179597307
8	chr3:49170446-49202928	chr3:49170446,49170455,49170537,49170549,49170556,49170586,49170599,49202928
8	chr2:74357511-74357610	chr2:74357511,74357527,74357575,74357582,74357594,74357596,74357603,74357610
8	chr2:31806704-31807092	chr2:31806704,31806867,31806892,31806898,31806941,31806992,31807008,31807092
8	chr21:40285052-40285170	chr21:40285052,40285057,40285067,40285117,40285129,40285134,40285160,40285170
8	chr2:136783232-136783372	chr2:136783232,136783250,136783256,136783282,136783296,136783332,136783356,136783372
8	chr2:130345046-130345122	chr2:130345046,130345048,130345057,130345086,130345094,130345100,130345112,130345122
8	chr20:42142494-42142617	chr20:42142494,42142559,42142572,42142578,42142596,42142604,42142614,42142617
8	chr18:74964164-74964307	chr18:74964164,74964178,74964184,74964214,74964222,74964251,74964264,74964307
8	chr18:60278485-60278633	chr18:60278485,60278488,60278521,60278532,60278591,60278597,60278625,60278633
8	chr17:40835917-40836061	chr17:40835917,40835927,40835939,40835951,40835976,40835981,40835983,40836061
8	chr17:3819384-3819557	chr17:3819384,3819390,3819419,3819429,3819509,3819512,3819527,3819557
8	chr16:55794282-55794780	chr16:55794282,55794356,55794523,55794662,55794671,55794679,55794778,55794780
8	chr12:117131499-117131660	chr12:117131499,117131523,117131543,117131550,117131613,117131639,117131641,117131660
8	chr1:16554895-16554938	chr1:16554895,16554902,16554904,16554915,16554918,16554926,16554932,16554938
8	chr1:154839701-154839831	chr1:154839701,154839717,154839734,154839748,154839754,154839813,154839823,154839831
8	chr1:154474125-154474220	chr1:154474125,154474132,154474187,154474189,154474198,154474214,154474217,154474220
8	chr10:835481-835647	chr10:835481,835490,835505,835596,835606,835615,835645,835647
8	chr10:73723254-73723465	chr10:73723254,73723274,73723335,73723341,73723355,73723435,73723460,73723465
8	chr10:50649723-50731294	chr10:50649723,50649727,50649742,50649757,50649777,50649781,50649786,50731294
8	chr10:27702550-28030183	chr10:27702550,27702567,27702627,27702632,27702635,27702640,27702649,28030183
7	chr8:65711625-65711680	chr8:65711625,65711630,65711641,65711644,65711658,65711666,65711680
7	chr8:4853742-4854095	chr8:4853742,4853791,4853903,4853950,4853971,4854078,4854095
7	chr8:1972264-1972405	chr8:1972264,1972277,1972326,1972371,1972388,1972400,1972405
7	chr8:141109169-141109244	chr8:141109169,141109176,141109186,141109189,141109195,141109227,141109244
7	chr7:112725807-112727214	chr7:112725807,112725833,112725862,112725895,112725899,112727204,112727214
7	chr6:108883770-108883927	chr6:108883770,108883820,108883822,108883876,108883881,108883909,108883927
7	chr5:56594910-56595105	chr5:56594910,56594939,56594947,56594971,56594993,56595077,56595105
7	chr5:126408822-126409119	chr5:126408822,126409007,126409051,126409053,126409061,126409069,126409119
7	chr4:7043599-7043849	chr4:7043599,7043614,7043618,7043725,7043831,7043840,7043849
7	chr4:183060861-183060977	chr4:183060861,183060881,183060943,183060960,183060967,183060975,183060977
7	chr4:108852002-108852084	chr4:108852002,108852038,108852048,108852055,108852062,108852069,108852084
7	chr3:16925569-16925650	chr3:16925569,16925618,16925620,16925623,16925626,16925635,16925650
7	chr3:138763121-138763216	chr3:138763121,138763135,138763138,138763141,138763159,138763214,138763216
7	chr2:74643178-74643306	chr2:74643178,74643209,74643212,74643218,74643227,74643288,74643306
7	chr22:36600472-36600861	chr22:36600472,36600531,36600582,36600630,36600770,36600803,36600861
7	chr22:29866482-29866612	chr22:29866482,29866497,29866516,29866520,29866560,29866597,29866612
7	chr2:16154009-16154134	chr2:16154009,16154016,16154018,16154021,16154023,16154047,16154134
7	chr21:44579696-44579850	chr21:44579696,44579758,44579805,44579819,44579829,44579841,44579850
7	chr20:61596060-61596298	chr20:61596060,61596078,61596080,61596103,61596206,61596290,61596298
7	chr20:5485245-5485347	chr20:5485245,5485268,5485270,5485278,5485284,5485294,5485347
7	chr19:518967-519061	chr19:518967,518971,518982,519035,519038,519046,519061
7	chr18:29304397-29304621	chr18:29304397,29304482,29304491,29304503,29304545,29304584,29304621
7	chr17:72915624-72915769	chr17:72915624,72915640,72915651,72915658,72915685,72915758,72915769
7	chr17:42432252-42432289	chr17:42432252,42432264,42432267,42432273,42432279,42432281,42432289
7	chr16:88672687-88672779	chr16:88672687,88672717,88672732,88672744,88672753,88672768,88672779
7	chr16:85981816-85981947	chr16:85981816,85981833,85981847,85981901,85981904,85981925,85981947
7	chr16:85513942-85513992	chr16:85513942,85513945,85513959,85513978,85513988,85513990,85513992
7	chr15:98963850-98963997	chr15:98963850,98963855,98963881,98963890,98963984,98963987,98963997
7	chr14:98444378-98444513	chr14:98444378,98444388,98444417,98444422,98444476,98444480,98444513
7	chr14:69256791-69256916	chr14:69256791,69256802,69256821,69256833,69256840,69256905,69256916
7	chr14:61746715-61746854	chr14:61746715,61746734,61746738,61746824,61746827,61746844,61746854
7	chr13:23412075-23412332	chr13:23412075,23412275,23412278,23412307,23412311,23412324,23412332
7	chr1:25291472-25291697	chr1:25291472,25291584,25291586,25291602,25291682,25291695,25291697
7	chr12:52715005-52715050	chr12:52715005,52715007,52715017,52715020,52715034,52715043,52715050
7	chr1:156261207-156261303	chr1:156261207,156261216,156261224,156261230,156261238,156261256,156261303
7	chr11:397385-407862	chr11:397385,397410,397420,397443,397534,407817,407862
7	chr11:2019823-2020028	chr11:2019823,2019830,2019848,2019859,2019862,2019982,2020028
7	chr11:18433781-18433857	chr11:18433781,18433792,18433794,18433803,18433806,18433813,18433857
7	chr10:25010738-25010905	chr10:25010738,25010748,25010757,25010759,25010768,25010879,25010905
7	chr10:16561939-16562043	chr10:16561939,16561942,16561951,16561955,16561963,16562018,16562043
7	chr10:1402860-1402956	chr10:1402860,1402891,1402893,1402917,1402926,1402928,1402956
7	chr10:134844407-134844517	chr10:134844407,134844443,134844449,134844458,134844471,134844510,134844517
7	chr10:131697218-131697347	chr10:131697218,131697249,131697302,131697305,131697312,131697345,131697347
6	chr9:90622445-91002325	chr9:90622445,90622448,90622456,90622473,90622509,91002325
6	chr9:138003016-138003222	chr9:138003016,138003076,138003181,138003184,138003206,138003222
6	chr9:135754557-135895732	chr9:135754557,135754581,135754601,135754665,135754672,135895732
6	chr9:135406753-135424626	chr9:135406753,135406760,135406762,135406772,135406775,135424626
6	chr9:128651435-129088647	chr9:128651435,128651466,128651478,128651644,128651650,129088647
6	chr9:115821602-115821765	chr9:115821602,115821619,115821647,115821659,115821661,115821765
6	chr9:100069808-100070100	chr9:100069808,100069897,100069906,100069909,100069961,100070100
6	chr8:96085436-96085475	chr8:96085436,96085439,96085448,96085465,96085473,96085475
6	chr8:74004855-74005104	chr8:74004855,74004928,74004934,74004938,74004951,74005104
6	chr8:6691488-6691691	chr8:6691488,6691513,6691528,6691535,6691686,6691691
6	chr8:6419718-6419857	chr8:6419718,6419739,6419755,6419765,6419839,6419857
6	chr8:41347461-41348972	chr8:41347461,41347464,41347481,41347492,41347499,41348972
6	chr8:38832267-38832423	chr8:38832267,38832273,38832299,38832326,38832372,38832423
6	chr8:29210784-29211411	chr8:29210784,29210790,29210792,29210798,29210800,29211411
6	chr8:21905360-21905490	chr8:21905360,21905369,21905400,21905462,21905472,21905490
6	chr8:145750203-145750260	chr8:145750203,145750224,145750229,145750232,145750240,145750260
6	chr8:139508796-139509909	chr8:139508796,139508799,139508896,139508901,139509029,139509909
6	chr8:1365417-1365473	chr8:1365417,1365431,1365440,1365453,1365456,1365473
6	chr8:132051645-132052822	chr8:132051645,132051680,132051694,132051716,132051722,132052822
6	chr7:94285873-94285931	chr7:94285873,94285887,94285889,94285902,94285911,94285931
6	chr7:64541602-64541636	chr7:64541602,64541606,64541610,64541628,64541630,64541636
6	chr7:63924199-63924238	chr7:63924199,63924210,63924219,63924226,63924236,63924238
6	chr7:54827514-54827645	chr7:54827514,54827528,54827629,54827639,54827641,54827645
6	chr7:44104760-44105092	chr7:44104760,44104771,44104779,44104852,44104872,44105092
6	chr7:24796189-25018568	chr7:24796189,24796194,24796203,24796207,24796355,25018568
6	chr7:148768503-148769047	chr7:148768503,148768519,148768530,148768541,148768561,148769047
6	chr7:114055385-114055795	chr7:114055385,114055419,114055474,114055569,114055581,114055795
6	chr7:101461212-101461389	chr7:101461212,101461234,101461320,101461329,101461340,101461389
6	chr7:100610552-100661996	chr7:100610552,100610608,100610611,100610647,100610666,100661996
6	chr6:78174267-78176929	chr6:78174267,78174278,78174286,78174414,78174441,78176929
6	chr6:74064404-74064465	chr6:74064404,74064414,74064434,74064436,74064453,74064465
6	chr6:39196189-39196691	chr6:39196189,39196238,39196246,39196290,39196376,39196691
6	chr6:27114238-27115703	chr6:27114238,27114244,27114247,27114279,27114287,27115703
6	chr6:26522556-26522599	chr6:26522556,26522559,26522563,26522567,26522578,26522599
6	chr6:24722065-24909820	chr6:24722065,24722072,24722075,24722080,24722084,24909820
6	chr6:158068419-158068521	chr6:158068419,158068446,158068455,158068459,158068472,158068521
6	chr6:15266670-15266970	chr6:15266670,15266691,15266766,15266782,15266792,15266970
6	chr6:147124876-147124986	chr6:147124876,147124878,147124949,147124976,147124982,147124986
6	chr6:110678078-110736632	chr6:110678078,110678085,110678092,110678101,110678116,110736632
6	chr6:110301011-110301080	chr6:110301011,110301029,110301050,110301054,110301075,110301080
6	chr6:106551825-106582496	chr6:106551825,106551827,106551848,106551895,106551916,106582496
6	chr6:100915379-100915712	chr6:100915379,100915395,100915512,100915532,100915710,100915712
6	chr5:87898585-87955277	chr5:87898585,87898601,87898610,87898620,87898636,87955277
6	chr5:6583797-6765822	chr5:6583797,6583874,6583896,6583925,6583931,6765822
6	chr5:41509784-41869461	chr5:41509784,41509849,41509874,41509882,41509895,41869461
6	chr5:3182070-3182111	chr5:3182070,3182088,3182094,3182106,3182108,3182111
6	chr5:179779137-180016820	chr5:179779137,179779142,179779145,179779152,179779165,180016820
6	chr5:171807587-171807954	chr5:171807587,171807623,171807709,171807739,171807938,171807954
6	chr5:155753881-155754035	chr5:155753881,155753897,155753976,155754002,155754009,155754035
6	chr5:151305109-151305641	chr5:151305109,151305111,151305117,151305136,151305143,151305641
6	chr5:146832182-146832289	chr5:146832182,146832203,146832241,146832257,146832276,146832289
6	chr5:140174554-140174657	chr5:140174554,140174574,140174589,140174633,140174651,140174657
6	chr5:10601505-10601810	chr5:10601505,10601526,10601531,10601708,10601793,10601810
6	chr4:78977231-78977349	chr4:78977231,78977239,78977241,78977253,78977331,78977349
6	chr4:57547525-57547773	chr4:57547525,57547535,57547579,57547611,57547619,57547773
6	chr4:48484812-48486810	chr4:48484812,48484828,48484841,48484905,48485090,48486810
6	chr4:206232-206395	chr4:206232,206267,206339,206378,206385,206395
6	chr4:20253674-20257590	chr4:20253674,20253679,20253687,20253694,20253703,20257590
6	chr4:183729124-183729312	chr4:183729124,183729149,183729286,183729291,183729302,183729312
6	chr4:122854055-122854153	chr4:122854055,122854061,122854119,122854138,122854141,122854153
6	chr4:11428438-11428816	chr4:11428438,11428515,11428529,11428656,11428660,11428816
6	chr4:111397134-111397277	chr4:111397134,111397155,111397179,111397220,111397244,111397277
6	chr3:9768813-9904235	chr3:9768813,9768826,9768828,9768849,9768856,9904235
6	chr3:39543749-39543807	chr3:39543749,39543772,39543776,39543786,39543788,39543807
6	chr3:27762095-27765803	chr3:27762095,27762097,27762105,27762121,27762134,27765803
6	chr3:196693980-196694091	chr3:196693980,196693982,196693993,196694013,196694018,196694091
6	chr3:157812071-157812275	chr3:157812071,157812085,157812092,157812117,157812131,157812275
6	chr3:149374773-149374820	chr3:149374773,149374785,149374794,149374796,149374799,149374820
6	chr3:142837400-142840198	chr3:142837400,142837464,142837472,142837489,142837514,142840198
6	chr3:140814128-140866274	chr3:140814128,140814133,140814189,140814254,140814301,140866274
6	chr3:137228231-137228372	chr3:137228231,137228240,137228271,137228333,137228356,137228372
6	chr3:124867784-124882866	chr3:124867784,124867852,124867863,124867871,124867899,124882866
6	chr2:73402369-73402533	chr2:73402369,73402379,73402428,73402501,73402524,73402533
6	chr2:71123434-71124470	chr2:71123434,71123440,71123445,71123448,71123486,71124470
6	chr22:50049155-50049286	chr22:50049155,50049165,50049179,50049205,50049252,50049286
6	chr22:32033467-32033577	chr22:32033467,32033480,32033514,32033516,32033569,32033577
6	chr22:31032435-31032561	chr22:31032435,31032444,31032451,31032454,31032485,31032561
6	chr2:166649766-166649916	chr2:166649766,166649768,166649803,166649824,166649910,166649916
6	chr2:165811810-165811918	chr2:165811810,165811816,165811891,165811895,165811910,165811918
6	chr2:1609194-1712527	chr2:1609194,1609232,1609236,1609354,1609364,1712527
6	chr2:157186446-157186792	chr2:157186446,157186482,157186485,157186618,157186647,157186792
6	chr21:47604107-47604212	chr21:47604107,47604119,47604138,47604146,47604151,47604212
6	chr21:44985332-45077371	chr21:44985332,44985336,44985341,44985413,44985417,45077371
6	chr21:44473723-44473879	chr21:44473723,44473806,44473840,44473850,44473864,44473879
6	chr2:121498101-121498665	chr2:121498101,121498188,121498194,121498267,121498378,121498665
6	chr2:110373290-110373356	chr2:110373290,110373293,110373296,110373300,110373328,110373356
6	chr2:103352548-103352734	chr2:103352548,103352560,103352570,103352665,103352711,103352734
6	chr20:57798534-57798590	chr20:57798534,57798560,57798571,57798577,57798583,57798590
6	chr20:55835770-55836172	chr20:55835770,55835907,55835927,55836025,55836043,55836172
6	chr20:43936859-43940584	chr20:43936859,43936866,43936876,43936896,43936899,43940584
6	chr20:2730656-2730788	chr20:2730656,2730677,2730689,2730779,2730784,2730788
6	chr20:20257916-20257985	chr20:20257916,20257948,20257966,20257972,20257982,20257985
6	chr19:58791099-58840465	chr19:58791099,58791159,58791186,58791188,58791263,58840465
6	chr19:54410943-54411154	chr19:54410943,54410956,54411055,54411057,54411059,54411154
6	chr19:51220256-51220367	chr19:51220256,51220273,51220286,51220297,51220358,51220367
6	chr19:50265281-50269083	chr19:50265281,50265288,50265341,50265395,50265436,50269083
6	chr19:46998006-47141387	chr19:46998006,46998035,46998045,46998050,46998057,47141387
6	chr19:41386277-41386434	chr19:41386277,41386317,41386319,41386321,41386323,41386434
6	chr19:38712935-38713072	chr19:38712935,38712958,38712969,38713050,38713068,38713072
6	chr19:21751795-21752062	chr19:21751795,21751817,21751826,21751977,21752046,21752062
6	chr19:17355289-17355306	chr19:17355289,17355291,17355294,17355299,17355304,17355306
6	chr19:15391923-15391971	chr19:15391923,15391927,15391946,15391949,15391959,15391971
6	chr19:13054763-13055588	chr19:13054763,13054772,13054784,13054786,13054811,13055588
6	chr19:10404375-10404490	chr19:10404375,10404383,10404467,10404470,10404486,10404490
6	chr1:90287921-90288110	chr1:90287921,90287945,90287968,90287976,90288099,90288110
6	chr18:60985152-60988514	chr18:60985152,60985179,60985182,60985209,60985212,60988514
6	chr18:48085498-48085661	chr18:48085498,48085639,48085644,48085649,48085651,48085661
6	chr18:12306431-12306496	chr18:12306431,12306457,12306464,12306466,12306489,12306496
6	chr17:77121796-77123704	chr17:77121796,77121802,77121816,77121829,77121832,77123704
6	chr17:62774536-62774583	chr17:62774536,62774539,62774544,62774546,62774571,62774583
6	chr17:48858708-48858746	chr17:48858708,48858721,48858724,48858727,48858732,48858746
6	chr17:41278054-41278179	chr17:41278054,41278135,41278141,41278150,41278153,41278179
6	chr17:3591331-3598227	chr17:3591331,3591338,3591371,3591377,3591496,3598227
6	chr17:33817217-33817581	chr17:33817217,33817262,33817279,33817371,33817376,33817581
6	chr17:25859420-25859646	chr17:25859420,25859442,25859517,25859556,25859627,25859646
6	chr17:16593271-16593532	chr17:16593271,16593288,16593316,16593330,16593517,16593532
6	chr16:73100895-73101152	chr16:73100895,73100981,73100987,73100998,73101021,73101152
6	chr16:4729932-4730173	chr16:4729932,4729937,4730055,4730062,4730122,4730173
6	chr16:23197724-23197934	chr16:23197724,23197734,23197740,23197781,23197860,23197934
6	chr16:2286601-2300527	chr16:2286601,2286615,2286629,2286631,2286647,2300527
6	chr16:2055737-2055897	chr16:2055737,2055744,2055761,2055780,2055879,2055897
6	chr16:14397376-14397521	chr16:14397376,14397378,14397483,14397492,14397505,14397521
6	chr16:10274188-10274203	chr16:10274188,10274191,10274194,10274196,10274200,10274203
6	chr15:89953049-89953251	chr15:89953049,89953060,89953086,89953104,89953116,89953251
6	chr15:58357310-58535343	chr15:58357310,58357319,58357326,58357334,58357341,58535343
6	chr15:26044279-26044455	chr15:26044279,26044289,26044325,26044435,26044448,26044455
6	chr1:50891219-50892285	chr1:50891219,50891226,50891228,50891237,50891244,50892285
6	chr14:98634279-98692919	chr14:98634279,98634299,98634311,98634357,98634409,98692919
6	chr14:96180455-96180533	chr14:96180455,96180507,96180517,96180520,96180525,96180533
6	chr14:95826856-95826940	chr14:95826856,95826867,95826880,95826882,95826892,95826940
6	chr14:85995323-85995458	chr14:85995323,85995408,85995417,85995420,85995443,85995458
6	chr1:4718070-4718516	chr1:4718070,4718072,4718112,4718212,4718229,4718516
6	chr14:105011930-105012039	chr14:105011930,105011934,105011978,105011986,105012023,105012039
6	chr13:99737579-99737684	chr13:99737579,99737585,99737640,99737654,99737672,99737684
6	chr13:96293926-96297271	chr13:96293926,96293934,96293937,96293958,96293960,96297271
6	chr1:37720794-37720924	chr1:37720794,37720813,37720833,37720920,37720922,37720924
6	chr13:53776267-53776309	chr13:53776267,53776272,53776276,53776286,53776306,53776309
6	chr13:50703297-50703470	chr13:50703297,50703352,50703358,50703372,50703418,50703470
6	chr13:38445013-38445267	chr13:38445013,38445035,38445167,38445224,38445247,38445267
6	chr13:36053075-36053199	chr13:36053075,36053079,36053099,36053101,36053110,36053199
6	chr13:111040484-111040629	chr13:111040484,111040572,111040579,111040591,111040612,111040629
6	chr12:96389483-96389568	chr12:96389483,96389490,96389519,96389538,96389547,96389568
6	chr12:57939717-57940116	chr12:57939717,57939738,57939846,57940016,57940094,57940116
6	chr12:54867162-54981256	chr12:54867162,54867178,54867278,54867283,54867307,54981256
6	chr12:4385231-4385334	chr12:4385231,4385250,4385256,4385325,4385332,4385334
6	chr1:235805463-235805509	chr1:235805463,235805472,235805489,235805493,235805500,235805509
6	chr1:227746607-227746761	chr1:227746607,227746638,227746648,227746707,227746734,227746761
6	chr1:212002849-212002970	chr1:212002849,212002875,212002882,212002954,212002966,212002970
6	chr1:2063795-2063960	chr1:2063795,2063799,2063815,2063924,2063942,2063960
6	chr11:89713383-89868803	chr11:89713383,89713388,89713434,89713437,89713446,89868803
6	chr11:76903125-76903226	chr11:76903125,76903134,76903158,76903173,76903183,76903226
6	chr11:75922323-75922474	chr11:75922323,75922335,75922363,75922366,75922375,75922474
6	chr1:170500150-170502225	chr1:170500150,170500227,170500234,170500288,170500291,170502225
6	chr1:167667095-167688846	chr1:167667095,167667179,167667214,167667241,167667305,167688846
6	chr1:167075055-167091043	chr1:167075055,167075112,167075191,167075239,167075408,167091043
6	chr11:6592745-6592857	chr11:6592745,6592766,6592772,6592782,6592794,6592857
6	chr1:160599216-160599244	chr1:160599216,160599219,160599225,160599230,160599239,160599244
6	chr1:155912037-155912245	chr1:155912037,155912154,155912212,155912229,155912236,155912245
6	chr1:147826199-147826347	chr1:147826199,147826227,147826254,147826321,147826337,147826347
6	chr11:40313373-40313807	chr11:40313373,40313454,40313465,40313516,40313594,40313807
6	chr11:2817248-2817372	chr11:2817248,2817265,2817282,2817295,2817332,2817372
6	chr11:126226678-126226889	chr11:126226678,126226697,126226766,126226791,126226797,126226889
6	chr10:97804615-97889407	chr10:97804615,97804626,97804633,97804711,97804735,97889407
6	chr10:671164-700053	chr10:671164,671176,671195,671213,671318,700053
6	chr10:6619968-6620334	chr10:6619968,6620131,6620215,6620221,6620332,6620334
6	chr10:5930357-5930681	chr10:5930357,5930474,5930543,5930582,5930584,5930681
6	chr10:49812618-49812747	chr10:49812618,49812646,49812703,49812707,49812726,49812747
6	chr10:38691651-38691710	chr10:38691651,38691655,38691661,38691676,38691707,38691710
6	chr10:134209499-134209611	chr10:134209499,134209505,134209513,134209535,134209603,134209611
6	chr10:133998421-133998762	chr10:133998421,133998530,133998621,133998656,133998723,133998762
6	chr10:124638744-124638948	chr10:124638744,124638756,124638769,124638772,124638938,124638948
6	chr10:124234789-124235096	chr10:124234789,124234796,124234817,124234834,124235001,124235096
6	chr10:103050543-103113216	chr10:103050543,103050736,103050866,103050870,103050880,103113216
